# Supplementary material for: Inhibition of de novo fatty acid synthesis in Mycobacterium tuberculosis
Source: J Biol Chem. 2025 Dec 8;302(1):111022. doi: 10.1016/j.jbc.2025.111022 (PMC12803843; doi:10.1016/j.jbc.2025.111022)
Supplement: Table S1 [file mmc2.xlsx]

## Sheet: sALT629_vs_DMSO
Rv number	Gene name	Product	log2FoldChange	lfcSE	pvalue	padj
Rv0560c	0	Possible benzoquinone methyltransferase (methylase)	10.0975	0.108536	0	0
Rv1403c	0	Putative methyltransferase	7.59437	0.317963	7.73154e-126	1.10781e-124
Rv3854c	ethA	Monooxygenase EthA	7.08056	0.0757336	0	0
Rv1405c	0	Putative methyltransferase	6.9546	0.160631	0	0
Rv0654	0	Probable dioxygenase	6.94947	0.0497017	0	0
Rv2035	0	Conserved hypothetical protein	6.74854	0.137693	0	0
Rv2034	0	ArsR repressor protein	6.44373	0.147592	0	0
Rv2011c	0	Conserved hypothetical protein, probable transcription repressor.	6.18318	0.250269	2.25934e-135	3.45142e-134
Rv1894c	0	Conserved hypothetical protein	6.10607	0.0970922	0	0
Rv2659c	0	Probable PhiRv2 prophage integrase	6.01289	0.198352	4.42952e-203	1.04761e-201
Rv2662	0	Hypothetical protein	5.96394	0.536787	8.98133e-29	3.37423e-28
Rv0575c	0	Possible oxidoreductase	5.73186	0.228682	3.99339e-139	6.42543e-138
Rv2036	0	Conserved hypothetical protein	5.67794	0.112453	0	0
Rv0559c	0	Possible conserved secreted protein	5.6458	0.110764	0	0
Rv0274	0	Conserved protein	5.6394	0.132839	0	0
Rv2012	0	Conserved hypothetical protein	5.62488	0.214861	1.60775e-151	2.75634e-150
Rv0784	0	Conserved hypothetical protein	5.58617	0.078169	0	0
Rv0792c	0	Probable transcriptional regulatory protein (probably GntR-family)	5.58198	0.1147	0	0
Rv0653c	0	Possible transcriptional regulatory protein (probably TetR-family)	5.51529	0.112275	0	0
Rv3406	0	Probable dioxygenase	5.49664	0.133869	0	0
Rv0791c	0	Conserved protein	5.39051	0.10955	0	0
Rv3545c	cyp125	Probable cytochrome P450 125 Cyp125	5.38963	0.117117	0	0
Rv3536c	hsaE	Probable hydratase	5.17028	0.0969427	0	0
Rv1492	mutA	Probable methylmalonyl-CoA mutase small subunit MutA (MCM)	4.91373	0.0688265	0	0
Rv3535c	hsaG	Probable acetaldehyde dehydrogenase (acetaldehyde dehydrogenase [acetylating])	4.90049	0.0899569	0	0
Rv3080c	pknK	Serine/threonine-protein kinase transcriptional regulatory protein PknK (protein kinase K) (STPK K)	4.81176	0.0925689	0	0
Rv0747	PE_PGRS10	PE-PGRS family protein PE_PGRS10	4.77993	0.108617	0	0
Rv0271c	fadE6	Probable acyl-CoA dehydrogenase FadE6	4.70585	0.07064	0	0
Rv1460	0	Probable transcriptional regulatory protein	4.63431	0.0879009	0	0
Rv2466c	0	Conserved protein	4.62659	0.118783	0	0
Rv2658c	0	Possible prophage protein	4.57049	0.150056	3.37111e-205	8.11961e-204
Rv3574	kstR	Transcriptional regulatory protein KstR (probably TetR-family)	4.55736	0.130053	1.08905e-269	3.68586e-268
Rv0996	0	Probable conserved transmembrane protein	4.55227	0.0800171	0	0
Rv0068	0	Probable oxidoreductase	4.54808	0.125608	3.80223e-288	1.40826e-286
Rv3503c	fdxD	Probable ferredoxin FdxD	4.54555	0.333626	7.19031e-43	3.61912e-42
Rv3534c	hsaF	Probable 4-hydroxy-2-oxovalerate aldolase (HOA)	4.5389	0.0751486	0	0
Rv3061c	fadE22	Probable acyl-CoA dehydrogenase FadE22	4.52513	0.0879903	0	0
Rv3537	kstD	Probable dehydrogenase	4.5222	0.115883	0	0
Rv0793	0	Possible monooxygenase	4.51755	0.568447	4.49569e-16	1.20069e-15
Rv0140	0	Conserved protein	4.51553	0.174925	1.05933e-147	1.79265e-146
Rv1586c	0	Probable PhiRv1 integrase	4.50731	0.0805232	0	0
Rv3188	0	Conserved hypothetical protein	4.456	0.150246	1.28925e-194	2.8759e-193
Rv1758	cut1	Probable cutinase Cut1	4.40947	0.121165	5.26213e-291	1.98645e-289
Rv3334	0	Probable transcriptional regulatory protein (probably MerR-family)	4.38542	0.207948	6.94107e-100	7.63323e-99
Rv0384c	clpB	Probable endopeptidase ATP binding protein (chain B) ClpB (ClpB protein) (heat shock protein F84.1)	4.382	0.0835444	0	0
Rv0251c	hsp	Heat shock protein Hsp (heat-stress-induced ribosome-binding protein A)	4.36663	0.078706	0	0
Rv3176c	mesT	Probable epoxide hydrolase MesT (epoxide hydratase) (arene-oxide hydratase)	4.35596	0.190135	5.54551e-117	7.25723e-116
Rv1585c	0	Possible phage PhiRv1 protein	4.35513	0.138707	3.42051e-217	8.95261e-216
Rv1787	PPE25	PPE family protein PPE25	4.35322	0.0961911	0	0
Rv0790c	0	Hypothetical protein	4.34427	0.107179	0	0
Rv3855	ethR	Transcriptional regulatory repressor protein (TetR-family) EthR	4.29758	0.0761845	0	0
Rv3504	fadE26, chsE4	Probable acyl-CoA dehydrogenase FadE26	4.28066	0.129328	1.88171e-241	5.35332e-240
Rv0197	0	Possible oxidoreductase	4.27933	0.0869069	0	0
Rv3270	ctpC	Probable metal cation-transporting P-type ATPase C CtpC	4.23489	0.07003	0	0
Rv1936	0	Possible monooxygenase	4.20905	0.186873	3.88253e-113	4.93294e-112
Rv0655	mkl, mceG	Possible ribonucleotide-transport ATP-binding protein ABC transporter Mkl	4.20461	0.0665201	0	0
Rv3531c	0	Hypothetical protein	4.19049	0.153191	6.68398e-166	1.27385e-164
Rv0412c	0	Possible conserved membrane protein	4.18177	0.0829128	0	0
Rv1285	cysD	Probable sulfate adenylyltransferase subunit 2 CysD	4.16629	0.099658	0	0
Rv0067c	0	Possible transcriptional regulatory protein (possibly TetR-family)	4.14723	0.150298	3.70079e-168	7.26465e-167
Rv0195	0	Possible two component transcriptional regulatory protein (probably LuxR-family)	4.10666	0.470901	6.48944e-19	1.89706e-18
Rv0928	pstS3	Periplasmic phosphate-binding lipoprotein PstS3 (PBP-3) (PstS3) (PHOS1)	4.05291	0.0714636	0	0
Rv1038c	esxJ	ESAT-6 like protein EsxJ (ESAT-6 like protein 2)	4.03473	0.179933	1.84913e-112	2.31938e-111
Rv3054c	0	Conserved hypothetical protein	4.02598	0.348376	8.38162e-32	3.37154e-31
Rv0196	0	Possible transcriptional regulatory protein	3.99478	0.132483	6.44911e-201	1.49818e-199
Rv0976c	0	Conserved hypothetical protein	3.93781	0.114753	3.4139e-259	1.07224e-257
Rv1577c	0	Probable PhiRv1 phage protein	3.90282	0.102272	0	0
Rv3502c	0	Probable short-chain type dehydrogenase/reductase. Possible 17-beta-hydroxysteroid dehydrogenase.	3.89758	0.110253	5.71618e-275	2.00372e-273
Rv1584c	0	Possible PhiRv1 phage protein	3.8924	0.237006	2.7606e-61	1.93538e-60
Rv0990c	0	Hypothetical protein	3.8698	0.0985438	0	0
Rv0940c	0	Possible oxidoreductase	3.86687	0.124142	7.91723e-214	2.01838e-212
Rv3269	0	Conserved protein	3.84033	0.106283	9.41818e-287	3.45568e-285
Rv2780	ald	Secreted L-alanine dehydrogenase Ald (40 kDa antigen) (TB43)	3.82782	0.0975056	0	0
Rv3746c	PE34	Probable PE family protein PE34 (PE family-related protein)	3.81933	0.413096	5.32554e-21	1.66201e-20
Rv0991c	0	Conserved serine rich protein	3.80102	0.0789431	0	0
Rv3357	relJ	Antitoxin RelJ	3.7974	0.199666	2.37549e-81	2.13414e-80
Rv1461	0	Conserved protein	3.77911	0.0799318	0	0
Rv2558	0	Conserved protein	3.77739	0.0752387	0	0
Rv3290c	lat	Probable L-lysine-epsilon aminotransferase Lat (L-lysine aminotransferase) (lysine 6-aminotransferase)	3.74675	0.161167	9.74969e-121	1.32907e-119
Rv3206c	moeB1	Probable molybdenum cofactor biosynthesis protein MoeB1 (MPT-synthase sulfurylase) (molybdopterin synthase sulphurylase)	3.73398	0.0976995	0	0
Rv0859	fadA	Possible acyl-CoA thiolase FadA	3.73291	0.0635551	0	0
Rv3573c	fadE34	Probable acyl-CoA dehydrogenase FadE34	3.71207	0.139638	1.19869e-156	2.10091e-155
Rv1994c	cmtR	Metal sensor transcriptional regulator CmtR (ArsR-SmtB family)	3.71148	0.147643	2.95696e-140	4.81702e-139
Rv1993c	0	Conserved protein	3.69184	0.170954	2.39065e-104	2.7284e-103
Rv3526	kshA	Oxygenase component of 3-ketosteroid-9-alpha-hydroxylase KshA	3.68678	0.102515	1.58348e-284	5.75625e-283
Rv1788	PE18	PE family protein PE18	3.64787	0.188255	2.36845e-84	2.19305e-83
Rv0754	PE_PGRS11	PE-PGRS family protein PE_PGRS11	3.64139	0.130779	2.0093e-171	4.00431e-170
Rv3546	fadA5	Probable acetyl-CoA acetyltransferase FadA5 (acetoacetyl-CoA thiolase)	3.60702	0.103672	1.99789e-266	6.64723e-265
Rv2557	0	Conserved protein	3.59745	0.0707427	0	0
Rv1493	mutB	Probable methylmalonyl-CoA mutase large subunit MutB (MCM)	3.59686	0.0745667	0	0
Rv0064A	vapB1	Possible antitoxin VapB1	3.58014	0.266772	8.85545e-42	4.34581e-41
Rv3065	mmr	Multidrugs-transport integral membrane protein Mmr	3.55766	0.171025	7.42105e-97	8.04836e-96
Rv1623c	cydA	Probable integral membrane cytochrome D ubiquinol oxidase (subunit I) CydA (cytochrome BD-I oxidase subunit I)	3.53974	0.0949806	2.14885e-305	8.69729e-304
Rv1576c	0	Probable PhiRv1 phage protein	3.52703	0.0704072	0	0
Rv1048c	0	Hypothetical protein	3.50898	0.141281	4.46451e-137	6.95542e-136
Rv3358	relK	Toxin RelK	3.50555	0.190894	4.4226e-76	3.71007e-75
Rv0834c	PE_PGRS14	PE-PGRS family protein PE_PGRS14	3.50172	0.177943	2.49805e-87	2.40376e-86
Rv0188	0	Probable conserved transmembrane protein	3.49424	0.0915388	0	0
Rv0557	mgtA	Mannosyltransferase MgtA	3.48913	0.0742098	0	0
Rv3161c	0	Possible dioxygenase	3.48854	0.0722391	0	0
Rv0677c	mmpS5	Possible conserved membrane protein MmpS5	3.47971	0.110985	7.65521e-217	1.99035e-215
Rv1464	csd	Probable cysteine desulfurase Csd	3.47158	0.0760402	0	0
Rv3289c	0	Possible transmembrane protein	3.46223	0.118255	3.65598e-189	7.84337e-188
Rv0322	udgA	Probable UDP-glucose 6-dehydrogenase UdgA (UDP-GLC dehydrogenase) (UDP-GLCDH) (UDPGDH)	3.45789	0.109218	5.79688e-221	1.53774e-219
Rv3066	0	Probable transcriptional regulatory protein (probably DeoR-family)	3.43538	0.124848	1.81144e-167	3.50331e-166
Rv1187	rocA	Probable pyrroline-5-carboxylate dehydrogenase RocA	3.4339	0.111407	5.26068e-210	1.3155e-208
Rv0350	dnaK	Probable chaperone protein DnaK (heat shock protein 70) (heat shock 70 kDa protein) (HSP70)	3.40921	0.0790505	0	0
Rv0491	regX3	Two component sensory transduction protein RegX3 (transcriptional regulatory protein) (probably LuxR-family)	3.40231	0.0622202	0	0
Rv1286	cysN	Probable bifunctional enzyme CysN/CysC: sulfate adenyltransferase (subunit 1) + adenylylsulfate kinase	3.37522	0.0913054	5.40929e-300	2.14514e-298
Rv2516c	0	Hypothetical protein	3.37218	0.14279	2.98039e-124	4.19391e-123
Rv3079c	0	Conserved protein	3.363	0.157138	1.39239e-102	1.56634e-101
Rv2496c	bkdB	Probable branched-chain keto acid dehydrogenase E1 component, beta subunit BkdB	3.36194	0.0709137	0	0
Rv0324	0	Possible transcriptional regulatory protein (possibly ArsR-family)	3.35726	0.162068	4.67134e-96	4.98361e-95
Rv2641	cadI	Cadmium inducible protein CadI	3.35299	0.0661447	0	0
Rv1888c	0	Possible transmembrane protein	3.35084	0.0861807	0	0
Rv1909c	furA	Ferric uptake regulation protein FurA (fur)	3.34167	0.088184	0	0
Rv1462	0	Conserved hypothetical protein	3.33218	0.0642787	0	0
Rv3189	0	Conserved hypothetical protein	3.32341	0.151326	1.22972e-107	1.47191e-106
Rv0066c	icd2	Probable isocitrate dehydrogenase [NADP] Icd2 (oxalosuccinate decarboxylase) (IDH) (NADP+-specific ICDH) (IDP)	3.32098	0.0908097	7.59744e-294	2.95322e-292
Rv2501c	accA1	Probable acetyl-/propionyl-coenzyme A carboxylase alpha chain (alpha subunit) AccA1: biotin carboxylase + biotin carboxyl carrier protein (BCCP)	3.30347	0.0811261	0	0
Rv1463	0	Probable conserved ATP-binding protein ABC transporter	3.29861	0.0740629	0	0
Rv0810c	0	Conserved hypothetical protein	3.28917	0.131529	8.03216e-139	1.27669e-137
Rv2159c	0	Conserved protein	3.28237	0.0941586	2.47345e-267	8.29979e-266
Rv1622c	cydB	Probable integral membrane cytochrome D ubiquinol oxidase (subunit II) CydB (cytochrome BD-I oxidase subunit II)	3.27821	0.0943383	1.08881e-265	3.56223e-264
Rv0490	senX3	Putative two component sensor histidine kinase SenX3	3.26014	0.0514812	0	0
Rv0678	0	Conserved protein	3.24635	0.0965143	5.35382e-249	1.55697e-247
Rv2497c	bkdA	Probable branched-chain keto acid dehydrogenase E1 component, alpha subunit BkdA	3.23238	0.0686877	0	0
Rv0578c	PE_PGRS7	PE-PGRS family protein PE_PGRS7	3.22906	0.0751169	0	0
Rv0411c	glnH	Probable glutamine-binding lipoprotein GlnH (GLNBP)	3.22022	0.083678	0	0
Rv2281	pitB	Putative phosphate-transport permease PitB	3.21728	0.16157	4.54237e-89	4.46951e-88
Rv1130	prpD	Possible methylcitrate dehydratase PrpD	3.21322	0.0924808	4.36266e-265	1.41552e-263
Rv0276	0	Conserved hypothetical protein	3.209	0.0685735	0	0
Rv3230c	0	Hypothetical oxidoreductase	3.20538	0.0949195	4.97944e-251	1.48101e-249
Rv0972c	fadE12	Acyl-CoA dehydrogenase FadE12	3.19522	0.111014	3.8015e-183	7.98111e-182
Rv3059	cyp136	Probable cytochrome P450 136 Cyp136	3.19138	0.112875	6.3997e-177	1.30182e-175
Rv1076	lipU	Possible lipase LipU	3.18553	0.163828	5.98327e-85	5.57965e-84
Rv0837c	0	Hypothetical protein	3.17884	0.189135	3.03814e-64	2.25477e-63
Rv0975c	fadE13	Probable acyl-CoA dehydrogenase FadE13	3.15336	0.114832	4.92626e-167	9.48064e-166
Rv3638	0	Possible transposase	3.14418	2.57245	0.00662689	0.00947803
Rv1990c	0	Probable transcriptional regulatory protein	3.14227	0.125003	4.86583e-140	7.8939e-139
Rv3538	hsd4B	Probable dehydrogenase. Possible 2-enoyl acyl-CoA hydratase.	3.12196	0.139511	4.97641e-112	6.22209e-111
Rv2160A	0	Conserved hypothetical protein	3.10997	0.0745317	0	0
Rv3505	fadE27, chsE5	Probable acyl-CoA dehydrogenase FadE27	3.10723	0.114366	1.59536e-163	2.98257e-162
Rv1256c	cyp130	Probable cytochrome P450 130 Cyp130	3.10253	0.100421	1.46585e-210	3.68907e-209
Rv1466	0	Conserved protein	3.10087	0.115314	5.17945e-160	9.45791e-159
Rv0860	fadB	Probable fatty oxidation protein FadB	3.08908	0.062637	0	0
Rv0753c	mmsA	Probable methylmalonate-semialdehyde dehydrogenase MmsA (methylmalonic acid semialdehyde dehydrogenase) (MMSDH)	3.08187	0.084911	1.60943e-289	6.01775e-288
Rv0973c	accA2	Probable acetyl-/propionyl-coenzyme A carboxylase alpha chain (alpha subunit) AccA2: biotin carboxylase + biotin carboxyl carrier protein (BCCP)	3.07023	0.0982669	3.1426e-215	8.06397e-214
Rv1992c	ctpG	Probable metal cation transporter P-type ATPase G CtpG	3.05965	0.0723371	0	0
Rv3515c	fadD19	Fatty-acid-CoA ligase FadD19 (fatty-acid-CoA synthetase) (fatty-acid-CoA synthase)	3.0559	0.119742	8.31971e-145	1.39586e-143
Rv1964	yrbE3A	Conserved hypothetical integral membrane protein YrbE3A	3.04602	0.227662	1.3677e-41	6.63733e-41
Rv3160c	0	Possible transcriptional regulatory protein (probably TetR-family)	3.04004	0.0735838	0	0
Rv0233	nrdB	Ribonucleoside-diphosphate reductase (beta chain) NrdB (ribonucleotide reductase small chain)	3.02757	0.0900111	5.1084e-249	1.49669e-247
Rv3418c	groES	10 kDa chaperonin GroES (protein CPN10) (protein GroES) (BCG-a heat shock protein) (10 kDa antigen)	3.02417	0.0947384	1.69565e-224	4.55966e-223
Rv3087	0	Possible triacylglycerol synthase (diacylglycerol acyltransferase)	3.02049	0.0987067	9.99884e-207	2.42318e-205
Rv2642	0	Possible transcriptional regulatory protein (probably ArsR-family)	2.99298	0.070938	0	0
Rv0351	grpE	Probable GrpE protein (HSP-70 cofactor)	2.98947	0.0672271	0	0
Rv0767c	0	Conserved hypothetical protein	2.98798	0.32213	1.84585e-21	5.83949e-21
Rv3527	0	Hypothetical protein	2.9784	0.179525	7.96595e-63	5.78084e-62
Rv1991A	mazE6	Antitoxin MazE6	2.96578	0.284505	2.72269e-26	9.66481e-26
Rv3530c	0	Possible oxidoreductase	2.96503	0.187776	6.90672e-57	4.51178e-56
Rv3088	tgs4	Putative triacylglycerol synthase (diacylglycerol acyltransferase) Tgs4	2.95684	0.0997271	2.71663e-194	6.0257e-193
Rv0492A	0	Hypothetical protein	2.95674	0.227031	1.51016e-39	7.0498e-39
Rv0410c	pknG	Serine/threonine-protein kinase PknG (protein kinase G) (STPK G)	2.94731	0.0596545	0	0
Rv0493c	0	Conserved protein	2.94203	0.100948	1.31719e-187	2.81048e-186
Rv1063c	0	Conserved hypothetical protein	2.9388	0.0830645	4.65339e-275	1.64587e-273
Rv2517c	0	Unknown protein	2.93736	0.266977	4.73266e-29	1.78658e-28
Rv2500c	fadE19	Possible acyl-CoA dehydrogenase FadE19 (MMGC)	2.93351	0.0956391	1.35607e-207	3.3068e-206
Rv0275c	0	Possible transcriptional regulatory protein (possibly TetR-family)	2.93162	0.0858258	1.33676e-256	4.06831e-255
Rv1075c	0	Conserved exported protein	2.92711	0.168233	7.29388e-69	5.78501e-68
Rv1465	0	Possible nitrogen fixation related protein	2.92443	0.0983822	5.14451e-195	1.16077e-193
Rv2643	arsC	Probable arsenic-transport integral membrane protein ArsC	2.92256	0.0655701	0	0
Rv0474	0	Probable transcriptional regulatory protein	2.91994	0.084959	7.46949e-260	2.36494e-258
Rv3288c	usfY	Putative protein UsfY	2.91951	0.255169	3.23067e-31	1.28117e-30
Rv1129c	0	Probable transcriptional regulator protein	2.90955	0.0992904	9.94271e-190	2.15663e-188
Rv2651c	0	Possible PhiRv2 prophage protease	2.9037	0.135946	5.02106e-102	5.61615e-101
Rv2638	0	Conserved hypothetical protein	2.90311	0.16731	1.96848e-68	1.54875e-67
Rv2621c	0	Possible transcriptional regulatory protein	2.88396	0.0813514	3.33379e-276	1.18986e-274
Rv3139	fadE24	Probable acyl-CoA dehydrogenase FadE24	2.87411	0.0527717	0	0
Rv1578c	0	Probable PhiRv1 phage protein	2.874	0.159992	5.38346e-73	4.42164e-72
Rv2025c	0	Conserved membrane protein	2.86532	0.1335	3.85438e-103	4.34836e-102
Rv1817	0	Possible flavoprotein	2.84837	0.112563	3.42511e-142	5.62635e-141
Rv0494	0	Probable transcriptional regulatory protein (probably GntR-family)	2.84311	0.178487	6.05145e-58	4.00641e-57
Rv3417c	groEL1	60 kDa chaperonin 1 GroEL1 (protein CPN60-1) (GroEL protein 1)	2.83607	0.0487609	0	0
Rv2340c	PE_PGRS39	PE-PGRS family protein PE_PGRS39	2.82722	0.0896531	5.32474e-219	1.40301e-217
Rv1583c	0	Probable PhiRv1 phage protein	2.82386	0.172268	3.01403e-61	2.10929e-60
Rv0416	thiS	Possible protein ThiS	2.80991	0.579423	2.4234e-07	4.63206e-07
Rv0872c	PE_PGRS15	PE-PGRS family protein PE_PGRS15	2.80459	0.0636788	0	0
Rv0974c	accD2	Probable acetyl-/propionyl-CoA carboxylase (beta subunit) AccD2	2.8004	0.0921335	5.52025e-204	1.3215e-202
Rv3370c	dnaE2	Probable DNA polymerase III (alpha chain) DnaE2 (DNA nucleotidyltransferase)	2.79193	0.092515	6.05605e-201	1.41524e-199
Rv0065	vapC1	Possible toxin VapC1	2.78851	0.0938279	5.56592e-195	1.24867e-193
Rv2634c	PE_PGRS46	PE-PGRS family protein PE_PGRS46	2.77955	0.165694	7.34626e-64	5.42132e-63
Rv0885	0	Conserved hypothetical protein	2.77776	0.0945032	1.40501e-191	3.0816e-190
Rv0971c	echA7	Probable enoyl-CoA hydratase EchA7 (enoyl hydrase) (unsaturated acyl-CoA hydratase) (crotonase)	2.77591	0.105687	8.04105e-153	1.38461e-151
Rv3760	0	Possible conserved membrane protein	2.77319	0.30385	1.27673e-20	3.94371e-20
Rv0916c	PE7	PE family protein PE7	2.77241	0.311843	1.06365e-19	3.18527e-19
Rv1159A	0	Unknown protein	2.77167	0.104264	1.06937e-156	1.88267e-155
Rv2688c	0	Antibiotic-transport ATP-binding protein ABC transporter	2.77018	0.136955	6.65606e-92	6.76987e-91
Rv3544c	fadE28, chsE2	Probable acyl-CoA dehydrogenase FadE28	2.76152	0.0909654	3.49335e-203	8.31206e-202
Rv2504c	scoA	Probable succinyl-CoA:3-ketoacid-coenzyme A transferase (alpha subunit) ScoA (3-oxo acid:CoA transferase) (OXCT A) (succinyl-CoA:3-oxoacid-coenzyme A transferase)	2.75348	0.136518	2.95987e-91	2.97198e-90
Rv0278c	PE_PGRS3	PE-PGRS family protein PE_PGRS3	2.74571	0.161052	6.33701e-66	4.82153e-65
Rv0250c	0	Conserved protein	2.74235	0.160491	2.28245e-66	1.74676e-65
Rv0929	pstC2	Phosphate-transport integral membrane ABC transporter PstC2	2.74006	0.0696376	0	0
Rv0064	0	Probable conserved transmembrane protein	2.73654	0.0779923	1.03484e-270	3.53286e-269
Rv1221	sigE	Alternative RNA polymerase sigma factor SigE	2.72899	0.0951089	8.19572e-182	1.71151e-180
Rv0116c	ldtA	Probable L,D-transpeptidase LdtA	2.70611	0.0753564	1.85704e-283	6.68876e-282
Rv2524c	fas	Probable fatty acid synthase Fas (fatty acid synthetase)	2.70029	0.061363	0	0
Rv1265	0	Unknown protein	2.69848	0.0817996	1.60537e-239	4.53431e-238
Rv3173c	0	Probable transcriptional regulatory protein (probably TetR/AcrR-family)	2.69711	0.111667	1.0132e-129	1.50107e-128
Rv0244c	fadE5	Probable acyl-CoA dehydrogenase FadE5	2.68563	0.0819478	2.41943e-236	6.78477e-235
Rv0352	dnaJ1	Probable chaperone protein DnaJ1	2.68523	0.0509136	0	0
Rv3089	fadD13	Probable chain-fatty-acid-CoA ligase FadD13 (fatty-acyl-CoA synthetase)	2.68114	0.0896241	1.11187e-197	2.52325e-196
Rv2291	sseB	Probable thiosulfate sulfurtransferase SseB	2.66988	0.0658864	0	0
Rv0492c	0	Probable oxidoreductase GMC-type	2.66478	0.0975403	3.20063e-165	6.07038e-164
Rv1532c	0	Conserved hypothetical protein	2.65701	0.114963	4.56392e-119	6.11534e-118
Rv1161	narG	Respiratory nitrate reductase (alpha chain) NarG	2.6301	0.0577532	0	0
Rv1373	0	Glycolipid sulfotransferase	2.61081	0.140592	7.5371e-78	6.50344e-77
Rv0563	htpX	Probable protease transmembrane protein heat shock protein HtpX	2.60205	0.0755878	1.23884e-260	3.9542e-259
Rv0915c	PPE14	PPE family protein PPE14	2.60175	0.146201	1.56431e-71	1.27416e-70
Rv1557	mmpL6	Probable conserved transmembrane transport protein MmpL6	2.59287	0.098443	1.30677e-153	2.26007e-152
Rv1995	0	Unknown protein	2.59061	0.334363	1.57349e-15	4.14043e-15
Rv3516	echA19	Possible enoyl-CoA hydratase EchA19 (enoyl hydrase) (unsaturated acyl-CoA hydratase) (crotonase)	2.58438	0.155637	9.8296e-63	7.08092e-62
Rv1915	aceAa	Probable isocitrate lyase AceAa [first part] (isocitrase) (isocitratase) (Icl)	2.57179	0.0752795	5.70912e-257	1.76488e-255
Rv0752c	fadE9	Probable acyl-CoA dehydrogenase FadE9	2.55612	0.093515	3.37015e-165	6.36116e-164
Rv0353	hspR	Probable heat shock protein transcriptional repressor HspR (MerR family)	2.55449	0.0755993	2.47525e-251	7.4182e-250
Rv2499c	0	Possible oxidase regulatory-related protein	2.55103	0.108971	4.90614e-122	6.71132e-121
Rv2830c	vapB22	Possible antitoxin VapB22	2.54467	0.196427	3.82861e-39	1.77673e-38
Rv2158c	murE	Probable UDP-N-acetylmuramoylalanyl-D-glutamate-2,6-diaminopimelate ligase MurE	2.54123	0.0955398	9.52566e-157	1.68458e-155
Rv1599	hisD	Probable histidinol dehydrogenase HisD (HDH)	2.52636	0.0718823	3.18538e-271	1.097e-269
Rv3202c	0	Possible ATP-dependent DNA helicase	2.52553	0.117516	2.68714e-103	3.04026e-102
Rv3026c	0	Conserved hypothetical protein	2.52227	0.123557	2.69936e-93	2.78887e-92
Rv0136	cyp138	Probable cytochrome P450 138 Cyp138	2.50051	0.113584	3.2922e-108	3.96478e-107
Rv2927c	0	Conserved hypothetical protein	2.4848	0.0793226	2.82207e-216	7.28911e-215
Rv1593c	0	Conserved protein	2.47795	0.109462	3.39493e-114	4.32744e-113
Rv2650c	0	Possible PhiRv2 prophage protein	2.46544	0.0861921	8.9635e-181	1.86194e-179
Rv3407	vapB47	Possible antitoxin VapB47	2.45517	0.18846	1.31031e-39	6.13146e-39
Rv0918	0	Conserved protein	2.45367	0.196728	1.75512e-36	7.74224e-36
Rv1912c	fadB5	Possible oxidoreductase FadB5	2.44776	0.0947286	3.98149e-148	6.79623e-147
Rv0440	groEL2	60 kDa chaperonin 2 GroEL2 (protein CPN60-2) (GroEL protein 2) (65 kDa antigen) (heat shock protein 65) (cell wall protein A) (antigen A)	2.44388	0.0660118	1.06741e-300	4.27616e-299
Rv0311	0	Unknown protein	2.43851	0.112181	1.36311e-105	1.59272e-104
Rv0676c	mmpL5	Probable conserved transmembrane transport protein MmpL5	2.42709	0.0849285	1.22985e-180	2.54126e-179
Rv0621	0	Possible membrane protein	2.42303	0.11469	6.174e-100	6.80874e-99
Rv2495c	bkdC	Probable branched-chain keto acid dehydrogenase E2 component BkdC	2.41902	0.0632458	0	0
Rv1625c	cya	Membrane-anchored adenylyl cyclase Cya (ATP pyrophosphate-lyase) (adenylate cyclase)	2.41762	0.0746736	7.04415e-231	1.93394e-229
Rv3053c	nrdH	Probable glutaredoxin electron transport component of NRDEF (glutaredoxin-like protein) NrdH	2.4117	0.109928	1.94319e-107	2.31883e-106
Rv1916	aceAb	Probable isocitrate lyase AceAb [second part] (isocitrase) (isocitratase) (Icl)	2.40231	0.0683545	1.95551e-271	6.79409e-270
Rv1937	0	Possible oxygenase	2.40128	0.147314	1.54084e-60	1.06879e-59
Rv0830	0	Possible S-adenosylmethionine-dependent methyltransferase	2.39635	0.070029	1.49242e-257	4.65018e-256
Rv3075c	0	Conserved protein	2.36948	0.0772032	6.74691e-208	1.65552e-206
Rv1135c	PPE16	PPE family protein PPE16	2.36721	0.134273	2.84872e-70	2.30125e-69
Rv2655c	0	Possible PhiRv2 prophage protein	2.35956	0.243123	5.47357e-23	1.79226e-22
Rv2829c	vapC22	Possible toxin VapC22	2.34937	0.108676	2.35828e-104	2.6993e-103
Rv3622c	PE32	PE family protein PE32	2.34848	0.681402	9.38517e-05	0.000155142
Rv1162	narH	Probable respiratory nitrate reductase (beta chain) NarH	2.34664	0.0674953	9.74468e-266	3.21492e-264
Rv1284	canA	Beta-carbonic anhydrase	2.33953	0.165695	5.06039e-46	2.72152e-45
Rv2620c	0	Probable conserved transmembrane protein	2.3377	0.113383	2.78937e-95	2.93594e-94
Rv3408	vapC47	Possible toxin VapC47. Contains PIN domain.	2.32996	0.161331	4.52791e-48	2.53589e-47
Rv3549c	0	Probable short-chain type dehydrogenase/reductase	2.32867	0.077172	7.84519e-201	1.81178e-199
Rv0785	0	Conserved protein	2.32362	0.0939682	3.33982e-136	5.18266e-135
Rv0235c	0	Probable conserved transmembrane protein	2.32259	0.137714	1.10791e-64	8.2536e-64
Rv1921c	lppF	Probable conserved lipoprotein LppF	2.32117	0.21943	6.40309e-27	2.30841e-26
Rv0612	0	Conserved hypothetical protein	2.31896	0.212396	1.79499e-28	6.68607e-28
Rv0687	0	Probable short-chain type dehydrogenase/reductase	2.31892	0.0973446	2.68502e-126	3.87551e-125
Rv3182	0	Conserved hypothetical protein	2.31178	0.210625	8.36283e-29	3.14789e-28
Rv2161c	0	Conserved protein	2.31022	0.0633983	5.42529e-292	2.0882e-290
Rv2710	sigB	RNA polymerase sigma factor SigB	2.30908	0.0676896	6.37e-256	1.92374e-254
Rv2590	fadD9	Probable fatty-acid-CoA ligase FadD9 (fatty-acid-CoA synthetase) (fatty-acid-CoA synthase)	2.30482	0.0514423	0	0
Rv2550c	vapB20	Possible antitoxin VapB20	2.30218	0.21763	7.42473e-27	2.67181e-26
Rv0397A	0	Conserved protein	2.29998	0.301978	4.81991e-15	1.24411e-14
Rv0232	0	Probable transcriptional regulatory protein (probably TetR/AcrR-family)	2.29248	0.0947317	3.7466e-130	5.57165e-129
Rv0840c	pip	Probable proline iminopeptidase Pip (prolyl aminopeptidase) (pap)	2.28862	0.184326	4.00419e-36	1.75647e-35
Rv2169c	0	Probable conserved transmembrane protein	2.28371	0.0792707	2.15499e-183	4.54865e-182
Rv1255c	0	Probable transcriptional regulatory protein	2.27914	0.132289	2.93034e-67	2.25138e-66
Rv1163	narJ	Probable respiratory nitrate reductase (delta chain) NarJ	2.27748	0.0826362	7.34696e-168	1.42793e-166
Rv0628c	0	Conserved hypothetical protein	2.27302	0.113607	9.23444e-90	9.17833e-89
Rv2660c	0	Hypothetical protein	2.26837	1.76841	0.014392	0.0198884
Rv1966	mce3A	Mce-family protein Mce3A	2.26262	0.224709	1.31504e-24	4.48165e-24
Rv2926c	0	Conserved protein	2.26231	0.067792	4.39877e-245	1.26055e-243
Rv1364c	0	Possible sigma factor regulatory protein	2.2592	0.0844885	2.75467e-158	4.96094e-157
Rv1131	prpC	Probable methylcitrate synthase PrpC	2.25534	0.0815067	3.1483e-169	6.24253e-168
Rv2506	0	Probable transcriptional regulatory protein (probably TetR-family)	2.25131	0.154536	7.76805e-49	4.40077e-48
Rv0615	0	Probable integral membrane protein	2.24432	0.110557	2.14314e-92	2.20261e-91
Rv2390c	0	Conserved hypothetical protein	2.24415	0.291267	2.44787e-15	6.38985e-15
Rv3201c	0	Probable ATP-dependent DNA helicase	2.22735	0.115057	2.97402e-84	2.74729e-83
Rv1854c	ndh	Probable NADH dehydrogenase Ndh	2.22718	0.049002	0	0
Rv2063A	mazF7	Possible toxin MazF7	2.21983	0.16219	2.98775e-43	1.51745e-42
Rv3616c	espA	ESX-1 secretion-associated protein A, EspA	2.21428	0.0656208	2.08683e-250	6.16009e-249
Rv3067	0	Conserved hypothetical protein	2.21237	0.266228	1.72723e-17	4.84711e-17
Rv2656c	0	Possible PhiRv2 prophage protein	2.20982	0.386991	1.9964e-09	4.22298e-09
Rv3550	echA20	Probable enoyl-CoA hydratase EchA20 (enoyl hydrase) (unsaturated acyl-CoA hydratase) (crotonase)	2.20783	0.101334	7.71572e-106	9.04236e-105
Rv0475	hbhA	Iron-regulated heparin binding hemagglutinin HbhA (adhesin)	2.20752	0.0817719	2.74712e-161	5.06347e-160
Rv2323c	0	Conserved protein	2.20277	0.133189	3.23227e-62	2.31145e-61
Rv2016	0	Hypothetical protein	2.20038	0.171625	2.62453e-38	1.19813e-37
Rv3548c	0	Probable short-chain type dehydrogenase/reductase	2.19866	0.093726	1.97196e-122	2.71646e-121
Rv3571	kshB	Reductase component of 3-ketosteroid-9-alpha-hydroxylase KshB	2.19632	0.116085	1.27422e-80	1.12925e-79
Rv0751c	mmsB	Probable 3-hydroxyisobutyrate dehydrogenase MmsB (hibadh)	2.19261	0.0948392	5.6193e-119	7.50387e-118
Rv1991c	mazF6	Toxin MazF6	2.18539	0.136551	2.53589e-58	1.69031e-57
Rv2619c	0	Conserved protein	2.18327	0.114242	3.33674e-82	3.0115e-81
Rv2063	mazE7	Antitoxin MazE7	2.18159	0.263981	2.78926e-17	7.75542e-17
Rv2827c	0	Hypothetical protein	2.18094	0.080917	1.23109e-160	2.25853e-159
Rv3223c	sigH	Alternative RNA polymerase sigma-E factor (sigma-24) SigH (RPOE)	2.16751	0.0892394	4.35611e-131	6.52751e-130
Rv3801c	fadD32	Fatty-acid-AMP ligase FadD32 (fatty-acid-AMP synthetase) (fatty-acid-AMP synthase). Also shown to have acyl-ACP ligase activity.	2.1532	0.0568905	0	0
Rv3743c	ctpJ	Probable cation transporter P-type ATPase CtpJ	2.15096	0.180609	2.14614e-33	8.94453e-33
Rv2664	0	Hypothetical protein	2.13805	0.1848	1.12934e-31	4.53354e-31
Rv0836c	0	Hypothetical protein	2.13543	0.368378	1.25043e-09	2.66659e-09
Rv0336	0	Conserved 13E12 repeat family protein	2.13315	0.377556	3.02894e-09	6.34221e-09
Rv0930	pstA1	Probable phosphate-transport integral membrane ABC transporter PstA1	2.13039	0.0754714	4.97373e-176	1.00654e-174
Rv1013	pks16	Putative polyketide synthase Pks16	2.12881	0.0895882	1.90897e-125	2.72532e-124
Rv0977	PE_PGRS16	PE-PGRS family protein PE_PGRS16	2.12683	0.0922324	2.32986e-118	3.0798e-117
Rv3229c	desA3	Possible linoleoyl-CoA desaturase (delta(6)-desaturase)	2.12611	0.0963468	9.87627e-109	1.19674e-107
Rv0323c	0	Conserved hypothetical protein	2.12542	0.156575	1.1785e-42	5.90904e-42
Rv1533	0	Conserved protein	2.12134	0.0732538	5.05834e-185	1.07346e-183
Rv3062	ligB	Probable ATP-dependent DNA ligase LigB (polydeoxyribonucleotide synthase [ATP]) (polynucleotide ligase [ATP]) (sealase) (DNA repair protein) (DNA joinase)	2.11869	0.0895016	1.3468e-124	1.90199e-123
Rv1600	hisC1	Probable histidinol-phosphate aminotransferase HisC1	2.11779	0.0656784	4.14453e-229	1.12996e-227
Rv1967	mce3B	Mce-family protein Mce3B	2.11603	0.254501	1.74915e-17	4.90511e-17
Rv0941c	0	Conserved hypothetical protein	2.11548	0.116526	2.0359e-74	1.69702e-73
Rv1965	yrbE3B	Conserved hypothetical integral membrane protein YrbE3B	2.11525	0.219791	1.24085e-22	4.02944e-22
Rv1395	0	Transcriptional regulatory protein	2.11501	0.140579	6.99026e-52	4.17078e-51
Rv2653c	0	Possible PhiRv2 prophage protein	2.1135	0.468502	1.18566e-06	2.20402e-06
Rv2484c	0	Possible triacylglycerol synthase (diacylglycerol acyltransferase)	2.11135	0.0687157	3.58301e-208	8.84711e-207
Rv2724c	fadE20	Probable acyl-CoA dehydrogenase FadE20	2.10794	0.0820945	3.27204e-146	5.51332e-145
Rv2687c	0	Antibiotic-transport integral membrane leucine and valine rich protein ABC transporter	2.10701	0.128813	8.70861e-61	6.06206e-60
Rv3551	ipdA	Possible CoA-transferase (alpha subunit)	2.10623	0.0923881	7.59683e-116	9.84329e-115
Rv2877c	0	Probable conserved integral membrane protein	2.10369	0.092029	2.61652e-116	3.40148e-115
Rv1776c	0	Possible transcriptional regulatory protein	2.10148	0.264305	3.66985e-16	9.82129e-16
Rv0279c	PE_PGRS4	PE-PGRS family protein PE_PGRS4	2.0996	0.120944	3.80445e-68	2.98129e-67
Rv0046c	ino1	myo-inositol-1-phosphate synthase Ino1 (inositol 1-phosphate synthetase) (D-glucose 6-phosphate cycloaldolase) (glucose 6-phosphate cyclase) (glucocycloaldolase)	2.09619	0.0784663	5.42192e-158	9.71984e-157
Rv0415	thiO	Possible thiamine biosynthesis oxidoreductase ThiO	2.09456	0.0982833	1.83254e-101	2.04391e-100
Rv2250c	0	Possible transcriptional regulatory protein	2.09249	0.223573	1.568e-21	4.96851e-21
Rv1954A	0	Hypothetical protein	2.08968	0.116164	5.37337e-73	4.42164e-72
Rv1782	eccB5	ESX conserved component EccB5. ESX-5 type VII secretion system protein. Probable membrane protein.	2.08959	0.0639435	5.0624e-235	1.40957e-233
Rv3615c	espC	ESX-1 secretion-associated protein EspC	2.08454	0.0818508	8.02715e-144	1.33536e-142
Rv0131c	fadE1	Probable acyl-CoA dehydrogenase FadE1	2.08293	0.101047	4.41899e-95	4.63875e-94
Rv1832	gcvB	Probable glycine dehydrogenase GcvB (glycine decarboxylase) (glycine cleavage system P-protein)	2.08159	0.0564458	1.15551e-298	4.53654e-297
Rv2263	0	Possible oxidoreductase	2.07801	0.128406	1.65038e-59	1.12489e-58
Rv3052c	nrdI	Probable NrdI protein	2.06941	0.090041	9.98236e-118	1.31073e-116
Rv3564	fadE33	Probable acyl-CoA dehydrogenase FadE33	2.06633	0.137584	1.08359e-51	6.44572e-51
Rv1227c	0	Probable transmembrane protein	2.06611	0.105382	2.8138e-86	2.6813e-85
Rv0750	0	Conserved hypothetical protein	2.06588	0.312493	6.81106e-12	1.58696e-11
Rv0921	0	Possible resolvase	2.06479	0.135854	7.28502e-53	4.43426e-52
Rv1955	higB	Possible toxin HigB	2.0625	0.142304	2.59574e-48	1.46211e-47
Rv0047c	0	Conserved protein	2.06076	0.0726413	1.15775e-177	2.36735e-176
Rv2503c	scoB	Probable succinyl-CoA:3-ketoacid-coenzyme A transferase (beta subunit) ScoB (3-oxo-acid:CoA transferase) (OXCT B) (succinyl CoA:3-oxoacid CoA-transferase)	2.04457	0.116821	2.61859e-69	2.0938e-68
Rv1891	0	Conserved protein	2.04241	0.0984587	2.90727e-96	3.11856e-95
Rv0348	0	Possible transcriptional regulatory protein	2.04119	0.130513	7.10367e-56	4.57948e-55
Rv3563	fadE32	Probable acyl-CoA dehydrogenase FadE32	2.03169	0.119122	6.96338e-66	5.28786e-65
Rv1475c	acn	Probable iron-regulated aconitate hydratase Acn (citrate hydro-lyase) (aconitase)	2.02523	0.0582817	9.16493e-265	2.94931e-263
Rv3621c	PPE65	PPE family protein PPE65	2.02179	0.154546	8.51302e-40	3.98832e-39
Rv3140	fadE23	Probable acyl-CoA dehydrogenase FadE23	2.01475	0.0481695	0	0
Rv3507	PE_PGRS53	PE-PGRS family protein PE_PGRS53	2.01287	0.155187	3.98095e-39	1.84307e-38
Rv1404	0	Probable transcriptional regulatory protein	2.00698	0.0761694	9.66015e-154	1.67813e-152
Rv2017	0	Transcriptional regulatory protein	2.0056	0.138477	3.34618e-48	1.87941e-47
Rv0808	purF	Amidophosphoribosyltransferase PurF (glutamine phosphoribosylpyrophosphate amidotransferase) (ATASE) (gpatase)	2.0041	0.0478751	0	0
Rv1875	0	Conserved protein	2.00361	0.117917	1.89691e-65	1.43216e-64
Rv2578c	0	Conserved hypothetical protein	1.99394	0.186024	1.76396e-27	6.44213e-27
Rv2577	0	Conserved protein	1.98864	0.13082	6.09807e-53	3.71755e-52
Rv2617c	0	Probable transmembrane protein	1.98698	0.140076	2.25175e-46	1.22613e-45
Rv2234	ptpA	Phosphotyrosine protein phosphatase PtpA (protein-tyrosine-phosphatase) (PTPase) (LMW phosphatase)	1.9855	0.107702	1.45361e-76	1.22993e-75
Rv1760	0	Possible triacylglycerol synthase (diacylglycerol acyltransferase)	1.98216	0.0983859	5.39e-91	5.39825e-90
Rv1267c	embR	Probable transcriptional regulatory protein EmbR	1.97925	0.175389	3.2713e-30	1.27792e-29
Rv3552	ipdB	Possible CoA-transferase (beta subunit)	1.97708	0.105813	2.26007e-78	1.96306e-77
Rv2215	dlaT	DlaT, dihydrolipoamide acyltransferase, E2 component of pyruvate dehydrogenase	1.97489	0.0636687	2.0253e-212	5.12989e-211
Rv3060c	0	Probable transcriptional regulatory protein (probably GntR-family)	1.97406	0.0788691	5.80066e-139	9.29527e-138
Rv0581	vapB26	Possible antitoxin VapB26	1.96866	0.133095	5.5639e-50	3.22657e-49
Rv3174	0	Probable short-chain dehydrogenase/reductase	1.96062	0.420792	6.76877e-07	1.27088e-06
Rv1156	0	Conserved protein	1.95876	0.0785514	6.53528e-138	1.03042e-136
Rv1188	0	Probable proline dehydrogenase	1.95838	0.166395	9.56039e-33	3.91796e-32
Rv2813	0	Conserved hypothetical protein	1.95797	0.819057	0.00297838	0.00441083
Rv2729c	0	Probable conserved integral membrane alanine valine and leucine rich protein	1.94961	0.0843987	1.29813e-118	1.72178e-117
Rv2526	vapB17	Possible antitoxin VapB17	1.94772	0.301737	2.29503e-11	5.20525e-11
Rv0857	0	Conserved hypothetical protein	1.9459	0.137249	2.54649e-46	1.38278e-45
Rv1028c	kdpD	Probable sensor protein KdpD	1.94336	0.0966121	1.44395e-90	1.44248e-89
Rv2455c	0	Probable oxidoreductase (alpha subunit)	1.94149	0.0485495	0	0
Rv2583c	relA	Probable GTP pyrophosphokinase RelA (ATP:GTP 3'-pyrophosphotransferase) (PPGPP synthetase I) ((P)PPGPP synthetase) (GTP diphosphokinase)	1.94124	0.0518349	1.16384e-307	4.75961e-306
Rv2925c	rnc	Probable ribonuclease III Rnc (RNase III)	1.94062	0.0704124	6.61747e-168	1.29255e-166
Rv2663	0	Hypothetical protein	1.93629	0.287012	3.42927e-12	8.09094e-12
Rv1908c	katG	Catalase-peroxidase-peroxynitritase T KatG	1.93012	0.057538	1.79577e-247	5.18398e-246
Rv3394c	0	Conserved hypothetical protein	1.92838	0.144302	2.41435e-41	1.16446e-40
Rv2232	ptkA	Protein tyrosine kinase transcriptional regulatory protein PtkA	1.9277	0.104491	1.36481e-76	1.15728e-75
Rv0622	0	Possible membrane protein	1.92766	0.234097	4.2619e-17	1.17999e-16
Rv1468c	PE_PGRS29	PE-PGRS family protein PE_PGRS29	1.92377	0.11791	1.73429e-60	1.20085e-59
Rv3553	ipdC	Possible oxidoreductase	1.91771	0.0944769	3.80116e-92	3.87619e-91
Rv3086	adhD	Probable zinc-type alcohol dehydrogenase AdhD (aldehyde reductase)	1.91007	0.108373	3.24225e-70	2.61377e-69
Rv1327c	glgE	Probable glucanase GlgE	1.90612	0.0597002	3.09179e-224	8.2574e-223
Rv3614c	espD	ESX-1 secretion-associated protein EspD	1.90129	0.0713131	2.2875e-157	4.06367e-156
Rv1968	mce3C	Mce-family protein Mce3C	1.89865	0.231519	5.62797e-17	1.54513e-16
Rv2878c	mpt53	Soluble secreted antigen Mpt53 precursor	1.89742	0.0967593	3.06338e-86	2.91207e-85
Rv3627c	0	Conserved protein	1.89624	0.0642833	9.09691e-192	2.00643e-190
Rv2686c	0	Antibiotic-transport integral membrane leucine and alanine and valine rich protein ABC transporter	1.87399	0.166417	4.78343e-30	1.86122e-29
Rv1831	0	Hypothetical protein	1.87014	0.11577	2.05789e-59	1.3978e-58
Rv3562	fadE31	Probable acyl-CoA dehydrogenase FadE31	1.86196	0.113786	8.899e-61	6.18362e-60
Rv2748c	ftsK	Possible cell division transmembrane protein FtsK	1.86182	0.0729392	2.86313e-144	4.78325e-143
Rv1989c	0	Hypothetical protein	1.86034	0.143078	2.98069e-39	1.38816e-38
Rv3222c	0	Conserved hypothetical protein	1.86004	0.0885704	2.27996e-98	2.48643e-97
Rv0998	Mt-Pat	Conserved hypothetical protein (Lysine acetyltransferase)	1.85962	0.1165	5.57398e-58	3.69653e-57
Rv0841	0	Probable conserved transmembrane protein	1.85922	1.1647	0.0160007	0.0219954
Rv2622	0	Possible methyltransferase (methylase)	1.85691	0.127604	1.30273e-48	7.359e-48
Rv2846c	efpA	Possible integral membrane efflux protein EfpA	1.85466	0.0800902	2.3597e-119	3.17267e-118
Rv3543c	fadE29/chsE1	Probable acyl-CoA dehydrogenase FadE29	1.85009	0.0986759	4.16132e-79	3.63052e-78
Rv1773c	0	Probable transcriptional regulatory protein	1.84979	0.133694	4.04038e-44	2.07353e-43
Rv0123	0	Unknown protein	1.84603	0.165158	1.15981e-29	4.44669e-29
Rv0874c	0	Conserved hypothetical protein	1.84543	0.13129	1.67809e-45	8.93916e-45
Rv0257	0	Conserved hypothetical protein	1.84437	0.290791	5.44083e-11	1.21299e-10
Rv0325	0	Hypothetical protein	1.84149	0.344131	2.06306e-08	4.16003e-08
Rv0818	0	Transcriptional regulatory protein	1.84107	0.0645842	2.32767e-179	4.78451e-178
Rv2014	0	Transposase	1.8394	3.03786	0.020716	0.0281034
Rv2853	PE_PGRS48	PE-PGRS family protein PE_PGRS48	1.8363	0.138588	1.1986e-40	5.71081e-40
Rv1213	glgC	Glucose-1-phosphate adenylyltransferase GlgC (ADP-glucose synthase) (ADP-glucose pyrophosphorylase)	1.83524	0.082152	3.77571e-111	4.69097e-110
Rv2515c	0	Conserved hypothetical protein	1.83418	0.169867	9.08042e-28	3.34739e-27
Rv2498c	citE	Probable citrate (pro-3S)-lyase (beta subunit) CitE (citrase) (citratase) (citritase) (citridesmolase) (citrase aldolase)	1.82949	0.0823839	1.00875e-109	1.2376e-108
Rv1226c	0	Probable transmembrane protein	1.82712	0.107366	1.47956e-65	1.11922e-64
Rv2249c	glpD1	Probable glycerol-3-phosphate dehydrogenase GlpD1	1.82497	0.150462	1.6924e-34	7.19086e-34
Rv1628c	0	Conserved protein	1.82303	0.0790304	2.53041e-118	3.33369e-117
Rv3776	0	Conserved hypothetical protein	1.81921	0.126945	3.30488e-47	1.82489e-46
Rv2322c	rocD1	Probable ornithine aminotransferase (N-terminus part) RocD1 (ornithine--oxo-acid aminotransferase)	1.81625	0.181075	2.783e-24	9.3786e-24
Rv0302	0	Probable transcriptional regulatory protein (probably TetR/AcrR-family)	1.81492	0.0980279	4.35826e-77	3.72778e-76
Rv3540c	ltp2	Probable lipid transfer protein or keto acyl-CoA thiolase Ltp2	1.81191	0.146328	7.31335e-36	3.17965e-35
Rv3159c	PPE53	PPE family protein PPE53	1.8101	0.113795	1.3853e-57	9.09478e-57
Rv1581c	0	Probable PhiRv1 phage protein	1.80518	0.398319	1.30656e-06	2.42075e-06
Rv0616A	vapB29	Possible antitoxin VapB29	1.79185	0.121398	6.61777e-50	3.82642e-49
Rv1128c	0	Conserved hypothetical protein	1.78289	0.133124	1.75515e-41	8.50708e-41
Rv0876c	0	Possible conserved transmembrane protein	1.78275	0.0672413	1.59444e-155	2.78212e-154
Rv0245	0	Possible oxidoreductase	1.78233	0.0747479	2.30943e-126	3.34568e-125
Rv1582c	0	Probable PhiRv1 phage protein	1.7798	0.174645	5.75669e-25	1.98252e-24
Rv1926c	mpt63	Immunogenic protein Mpt63 (antigen Mpt63/MPB63) (16 kDa immunoprotective extracellular protein)	1.77639	0.135179	4.98115e-40	2.34766e-39
Rv3480c	0	Possible triacylglycerol synthase (diacylglycerol acyltransferase)	1.77601	0.0779997	1.94784e-115	2.50728e-114
Rv3800c	pks13	Polyketide synthase Pks13	1.77033	0.0463691	0	0
Rv3430c	0	Possible transposase	1.76818	0.147654	1.29387e-33	5.42708e-33
Rv3287c	rsbW	Anti-sigma factor RsbW (sigma negative effector)	1.76474	0.166692	8.64575e-27	3.09984e-26
Rv0122	0	Hypothetical protein	1.7559	0.210458	1.80806e-17	5.06669e-17
Rv3561	fadD3	Probable fatty-acid-CoA ligase FadD3 (fatty-acid-CoA synthetase) (fatty-acid-CoA synthase)	1.75362	0.0946137	3.7655e-77	3.22781e-76
Rv0919	0	GCN5-related N-acetyltransferase	1.75097	0.218207	2.71328e-16	7.31116e-16
Rv0303	0	Probable dehydrogenase/reductase	1.74669	0.0990693	4.02301e-70	3.23654e-69
Rv2303c	0	Probable antibiotic-resistance protein	1.74075	0.143248	1.4721e-34	6.26162e-34
Rv0766c	cyp123	Probable cytochrome P450 123 Cyp123	1.73433	0.127085	4.84143e-43	2.44626e-42
Rv3395c	0	Conserved hypothetical protein	1.73089	0.139379	6.34045e-36	2.76277e-35
Rv0827c	kmtR	Metal sensor transcriptional regulator KmtR (ArsR-SmtB family)	1.72791	0.19899	9.94063e-19	2.89947e-18
Rv3046c	0	Conserved protein	1.72201	0.157223	1.7141e-28	6.39085e-28
Rv1041c	0	Probable is like-2 transposase	1.71445	0.799294	0.00655552	0.00937936
Rv0335c	PE6	PE family protein PE6	1.71171	0.383423	1.96795e-06	3.60362e-06
Rv0505c	serB1	Possible phosphoserine phosphatase SerB1 (PSP) (O-phosphoserine phosphohydrolase) (pspase)	1.71096	0.0630552	1.46436e-162	2.71183e-161
Rv3051c	nrdE	Ribonucleoside-diphosphate reductase (alpha chain) NrdE (ribonucleotide reductase small subunit) (R1F protein)	1.70901	0.0871314	4.81971e-86	4.55956e-85
Rv0811c	0	Conserved protein	1.70553	0.0796747	3.11994e-102	3.49968e-101
Rv1645c	0	Conserved hypothetical protein	1.69786	0.115796	2.89024e-49	1.66136e-48
Rv0826	0	Conserved hypothetical protein	1.68999	0.0602409	1.27397e-173	2.56493e-172
Rv2527	vapC17	Possible toxin VapC17	1.68992	0.143554	1.40905e-32	5.73257e-32
Rv1601	hisB	Probable imidazole glycerol-phosphate dehydratase HisB	1.6868	0.0967136	9.61602e-69	7.59608e-68
Rv1892	0	Probable membrane protein	1.68577	0.228979	5.01898e-14	1.25587e-13
Rv3333c	0	Hypothetical proline rich protein	1.68517	0.219169	4.1517e-15	1.07517e-14
Rv0061c	0	Hypothetical protein	1.67967	0.0665403	4.13412e-141	6.76274e-140
Rv3570c	hsaA	Possible oxidoreductase. Possible 3-hydroxy-9,10-seconandrost-1,3,5(10)-triene-9,17-dione hydroxylase.	1.67882	0.0931654	3.6035e-73	2.97839e-72
Rv1969	mce3D	Mce-family protein Mce3D	1.67695	0.39976	6.63594e-06	1.17302e-05
Rv0609A	0	Conserved hypothetical protein	1.66841	0.208996	3.94452e-16	1.05492e-15
Rv1938	ephB	Probable epoxide hydrolase EphB (epoxide hydratase)	1.6605	0.192341	1.65741e-18	4.78807e-18
Rv3238c	0	Probable conserved integral membrane protein	1.65997	0.125579	1.89055e-40	8.96415e-40
Rv3533c	PPE62	PPE family protein PPE62	1.65845	0.130017	7.40855e-38	3.34706e-37
Rv0347	0	Probable conserved membrane protein	1.6559	0.140392	1.11068e-32	4.53748e-32
Rv1726	0	Probable oxidoreductase	1.6516	0.3679	1.94894e-06	3.57215e-06
Rv1982A	vapB36	Possible antitoxin VapB36	1.64902	0.112952	7.57943e-49	4.30012e-48
Rv2157c	murF	Probable UDP-N-acetylmuramoylalanyl-D-glutamyl-2, 6-diaminopimelate-D-alanyl-D-alanyl ligase MurF	1.64452	0.0731395	1.6766e-112	2.10973e-111
Rv1929c	0	Conserved hypothetical protein	1.6438	0.112262	4.344e-49	2.48246e-48
Rv1627c	0	Probable nonspecific lipid-transfer protein	1.6401	0.0655039	6.40599e-139	1.02235e-137
Rv1044	0	Conserved hypothetical protein	1.63977	0.14926	1.24079e-28	4.63939e-28
Rv0088	0	Possible polyketide cyclase/dehydrase	1.63373	0.0963483	6.52586e-65	4.87082e-64
Rv2540c	aroF	Probable chorismate synthase AroF (5-enolpyruvylshikimate-3-phosphate phospholyase)	1.63016	0.0920537	1.27171e-70	1.02943e-69
Rv3359	0	Possible oxidoreductase	1.62722	0.151473	1.63764e-27	5.99197e-27
Rv1893	0	Conserved hypothetical protein	1.61141	0.286778	5.76747e-09	1.18924e-08
Rv0326	0	Hypothetical protein	1.60649	0.340743	6.68679e-07	1.25609e-06
Rv2307B	0	Hypothetical glycine rich protein	1.59664	0.442412	9.37062e-05	0.000154966
Rv0757	phoP	Possible two component system response transcriptional positive regulator PhoP	1.59586	0.0818587	3.37258e-85	3.16009e-84
Rv0211	pckA	Probable iron-regulated phosphoenolpyruvate carboxykinase [GTP] PckA (phosphoenolpyruvate carboxylase) (PEPCK)(pep carboxykinase)	1.59152	0.0666715	1.61287e-126	2.35395e-125
Rv2570	0	Conserved hypothetical protein	1.58884	0.22036	1.59016e-13	3.90674e-13
Rv0758	phoR	Possible two component system response sensor kinase membrane associated PhoR	1.58755	0.0781324	2.3994e-92	2.45954e-91
Rv1000c	0	Conserved hypothetical protein	1.58449	0.0950096	6.51795e-63	4.73879e-62
Rv1670	0	Conserved hypothetical protein	1.58355	0.262763	4.98703e-10	1.07933e-09
Rv0939	0	Possible bifunctional enzyme: 2-hydroxyhepta-2,4-diene-1,7-dioate isomerase (HHDD isomerase) + cyclase/dehydrase	1.58202	0.0621976	2.73036e-143	4.52294e-142
Rv2749	0	Conserved protein	1.57754	0.129586	1.41301e-34	6.01678e-34
Rv2826c	0	Hypothetical protein	1.57567	0.104405	5.38251e-52	3.2213e-51
Rv1977	0	Conserved protein	1.57125	0.0908771	1.73175e-67	1.33311e-66
Rv3183	0	Possible transcriptional regulatory protein	1.56829	0.461172	0.000176862	0.000286452
Rv2217	lipB	Probable lipoate biosynthesis protein B LipB	1.56579	0.068645	1.92932e-115	2.49161e-114
Rv1945	0	Conserved hypothetical protein	1.56542	0.111692	3.78732e-45	2.00121e-44
Rv0095c	0	Conserved hypothetical protein	1.56499	0.828206	0.013023	0.0181049
Rv0927c	0	Probable short-chain type dehydrogenase/reductase	1.56428	0.10005	1.30376e-55	8.32286e-55
Rv1840c	PE_PGRS34	PE-PGRS family protein PE_PGRS34	1.56283	0.188801	4.02642e-17	1.11715e-16
Rv1152	0	Probable transcriptional regulatory protein	1.56225	0.11759	8.77351e-41	4.19036e-40
Rv1019	0	Probable transcriptional regulatory protein (probably TetR-family)	1.56064	0.106666	5.56603e-49	3.17159e-48
Rv1266c	pknH	Probable transmembrane serine/threonine-protein kinase H PknH (protein kinase H) (STPK H)	1.55987	0.106442	4.06322e-49	2.32539e-48
Rv1277	0	Conserved hypothetical protein	1.55876	0.0789275	2.95514e-87	2.83664e-86
Rv1326c	glgB	1,4-alpha-glucan branching enzyme GlgB (glycogen branching enzyme)	1.55567	0.0695239	2.55316e-111	3.18213e-110
Rv0889c	citA	Probable citrate synthase II CitA	1.55356	0.0715172	3.75646e-105	4.35041e-104
Rv1621c	cydD	Probable 'component linked with the assembly of cytochrome' transport transmembrane ATP-binding protein ABC transporter CydD	1.54758	0.0894565	1.58158e-67	1.2223e-66
Rv0670	end	Probable endonuclease IV End (endodeoxyribonuclease IV) (apurinase)	1.54727	0.069822	2.30723e-109	2.8131e-108
Rv0386	0	Probable transcriptional regulatory protein (probably LuxR/UhpA-family)	1.54496	0.0724223	1.88505e-101	2.09652e-100
Rv0806c	cpsY	Possible UDP-glucose-4-epimerase CpsY (galactowaldenase) (UDP-galactose-4-epimerase) (uridine diphosphate galactose-4-epimerase) (uridine diphospho-galactose-4-epimerase)	1.54326	0.136421	3.35006e-30	1.30739e-29
Rv1429	0	Conserved protein	1.54115	0.141424	3.60878e-28	1.34167e-27
Rv3659c	0	Conserved hypothetical protein	1.53928	0.17123	7.87985e-20	2.36878e-19
Rv2841c	nusA	Probable N utilization substance protein A NusA	1.53638	0.0676306	9.01675e-115	1.15685e-113
Rv2867c	0	GCN5-related N-acetyltransferase	1.52952	0.0773591	1.62655e-87	1.57287e-86
Rv1393c	0	Probable monoxygenase	1.52105	0.0939699	1.99171e-59	1.35519e-58
Rv3539	PPE63	PPE family protein PPE63	1.51769	0.203464	2.72919e-14	6.90833e-14
Rv3082c	virS	Virulence-regulating transcriptional regulator VirS (AraC/XylS family)	1.51716	0.183398	4.16311e-17	1.15345e-16
Rv1672c	0	Probable conserved integral membrane transport protein	1.51628	0.120143	5.60526e-37	2.4894e-36
Rv3541c	chsH1	Conserved protein	1.51569	0.294876	8.29855e-08	1.61849e-07
Rv2549c	vapC20	Possible toxin VapC20	1.51427	0.274455	1.04502e-08	2.13463e-08
Rv1394c	cyp132	Probable cytochrome P450 132 Cyp132	1.51246	0.106547	2.81179e-46	1.52474e-45
Rv1378c	0	Conserved hypothetical protein	1.51002	0.0744846	7.05565e-92	7.15774e-91
Rv1818c	PE_PGRS33	PE-PGRS family protein PE_PGRS33	1.50545	0.0926135	7.98742e-60	5.46317e-59
Rv3423c	alr	Alanine racemase Alr	1.50475	0.0677628	7.95519e-110	9.79062e-109
Rv0071	0	Possible maturase	1.50322	0.245991	2.91593e-10	6.35291e-10
Rv0297	PE_PGRS5	PE-PGRS family protein PE_PGRS5	1.50219	0.11375	2.57994e-40	1.22034e-39
Rv3508	PE_PGRS54	PE-PGRS family protein PE_PGRS54	1.49925	0.349377	5.08063e-06	9.06662e-06
Rv2657c	0	Probable PhiRv2 prophage protein	1.49814	0.22946	2.05834e-11	4.68195e-11
Rv3565	aspB	Possible aspartate aminotransferase AspB (transaminase A) (ASPAT) (glutamic--oxaloacetic transaminase) (glutamic--aspartic transaminase)	1.49766	0.130603	6.05006e-31	2.38959e-30
Rv1673c	0	Conserved hypothetical protein	1.49636	0.206856	1.40873e-13	3.4675e-13
Rv0413	mutT3	Possible mutator protein MutT3 (7,8-dihydro-8-oxoguanine-triphosphatase) (8-oxo-dGTPase) (dGTP pyrophosphohydrolase)	1.49232	0.10479	1.66874e-46	9.11194e-46
Rv1683	0	Possible bifunctional enzyme; long-chain acyl-CoA synthase and lipase.	1.48791	0.0492727	5.41516e-201	1.27305e-199
Rv0768	aldA	Probable aldehyde dehydrogenase NAD dependent AldA (aldehyde dehydrogenase [NAD+])	1.48528	0.138988	3.69094e-27	1.33925e-26
Rv1148c	0	Conserved hypothetical protein	1.48474	0.164851	7.19715e-20	2.16687e-19
Rv2601A	vapB41	Possible antitoxin VapB41	1.48463	0.193827	5.76375e-15	1.48286e-14
Rv3246c	mtrA	Two component sensory transduction transcriptional regulatory protein MtrA	1.48154	0.0808925	2.55463e-75	2.13848e-74
Rv0160c	PE4	PE family protein PE4	1.48003	0.32325	1.47401e-06	2.72199e-06
Rv1638	uvrA	Probable excinuclease ABC (subunit A-DNA-binding ATPase) UvrA	1.47903	0.0572249	9.93391e-148	1.68833e-146
Rv1839c	vapB13	Possible antitoxin VapB13	1.47752	0.219679	5.85904e-12	1.36676e-11
Rv1880c	cyp140	Probable cytochrome P450 140 Cyp140	1.47701	0.0743982	3.07982e-88	3.0078e-87
Rv1289	0	Unknown protein	1.47417	0.106248	3.02545e-44	1.56289e-43
Rv2382c	mbtC	Polyketide synthetase MbtC (polyketide synthase)	1.47387	0.0727964	2.56513e-91	2.58223e-90
Rv2731	0	Conserved alanine and arginine rich protein	1.46989	0.097059	2.99488e-52	1.80613e-51
Rv3411c	guaB2	Probable inosine-5'-monophosphate dehydrogenase GuaB2 (imp dehydrogenase) (inosinic acid dehydrogenase) (inosinate dehydrogenase) (imp oxidoreductase) (inosine-5'-monophosphate oxidoreductase) (IMPDH) (IMPD)	1.46956	0.0540164	2.03819e-163	3.79239e-162
Rv3008	0	Hypothetical protein	1.46917	0.157529	3.73293e-21	1.17056e-20
Rv2359	zur	Probable zinc uptake regulation protein Zur	1.46608	0.105124	9.87105e-45	5.18098e-44
Rv3766	0	Hypothetical protein	1.46552	0.187708	1.90065e-15	4.98129e-15
Rv0608	vapB28	Possible antitoxin VapB28	1.46348	0.117448	3.77583e-36	1.65815e-35
Rv2187	fadD15	Long-chain-fatty-acid-CoA ligase FadD15 (fatty-acid-CoA synthetase) (fatty-acid-CoA synthase)	1.46316	0.0616499	4.7278e-125	6.70085e-124
Rv0896	gltA2	Probable citrate synthase I GltA2	1.46204	0.0673652	6.43696e-105	7.411e-104
Rv0645c	mmaA1	Methoxy mycolic acid synthase 1 MmaA1 (methyl mycolic acid synthase 1) (MMA1) (hydroxy mycolic acid synthase)	1.45764	0.113381	2.60512e-38	1.19065e-37
Rv0623	vapB30	Possible antitoxin VapB30	1.45746	0.170212	3.41178e-18	9.76286e-18
Rv1072	0	Probable conserved transmembrane protein	1.45507	0.0663628	3.21407e-107	3.81221e-106
Rv2098c	PE_PGRS36	PE-PGRS family protein PE_PGRS36	1.45456	0.391117	6.26416e-05	0.000104875
Rv0561c	0	Possible oxidoreductase	1.45415	0.100573	8.05824e-48	4.47477e-47
Rv3175	0	Possible amidase (aminohydrolase)	1.44777	0.387015	5.87296e-05	9.8409e-05
Rv0582	vapC26	Possible toxin VapC26. Contains PIN domain.	1.44723	0.102244	5.54025e-46	2.97145e-45
Rv0596c	vapB4	Possible antitoxin VapB4	1.4444	0.233554	2.08636e-10	4.56071e-10
Rv3221A	rshA	Anti-sigma factor RshA	1.43866	0.159424	6.45302e-20	1.94732e-19
Rv1939	0	Probable oxidoreductase	1.43646	0.332589	5.10464e-06	9.10533e-06
Rv3463	0	Conserved protein	1.43553	0.139136	2.04459e-25	7.09106e-25
Rv3542c	chsH2	Conserved hypothetical protein	1.43263	0.136907	4.12719e-26	1.45583e-25
Rv0191	0	Probable conserved integral membrane protein	1.43244	0.109446	1.4047e-39	6.5653e-39
Rv2256c	0	Conserved hypothetical protein	1.426	0.0766174	8.86284e-78	7.6306e-77
Rv2338c	moeW	Possible molybdopterin biosynthesis protein MoeW	1.424	0.114818	8.32663e-36	3.61619e-35
Rv3833	0	Transcriptional regulatory protein (probably AraC-family)	1.41615	0.167627	9.41056e-18	2.66565e-17
Rv3710	leuA	2-isopropylmalate synthase LeuA (alpha-isopropylmalate synthase) (alpha-IPM synthetase) (IPMS)	1.40918	0.0607136	1.21351e-119	1.6372e-118
Rv1374c	0	Hypothetical protein	1.40893	0.470063	0.00081948	0.00126964
Rv1789	PPE26	PPE family protein PPE26	1.40151	0.0476877	1.75762e-190	3.83357e-189
Rv1982c	vapC36	Possible toxin VapC36. Contains PIN domain.	1.40099	0.0837787	3.21418e-63	2.34988e-62
Rv3266c	rmlD	dTDP-6-deoxy-L-lyxo-4-hexulose reductase RmlD (dTDP-rhamnose modification protein) (dTDP-rhamnose biosynthesis protein) (dTDP-rhamnose synthase)	1.40054	0.0860822	5.73316e-60	3.93503e-59
Rv2879c	0	Conserved hypothetical protein	1.39807	0.101978	3.04467e-43	1.54436e-42
Rv1990A	0	Possible dehydrogenase (fragment)	1.39687	0.242917	3.16396e-09	6.61785e-09
Rv0580c	0	Conserved protein	1.39503	0.120665	2.29507e-31	9.13839e-31
Rv2884	0	Probable transcriptional regulatory protein	1.3947	0.140305	9.72366e-24	3.22425e-23
Rv0045c	0	Possible hydrolase	1.39377	0.0802773	5.35248e-68	4.18602e-67
Rv3422c	0	Conserved hypothetical protein	1.39045	0.0932447	1.08054e-50	6.31282e-50
Rv0783c	emrB	Possible multidrug resistance integral membrane efflux protein EmrB	1.38929	0.0715962	2.1708e-84	2.01479e-83
Rv0597c	0	Conserved hypothetical protein	1.38915	0.0767799	1.35153e-73	1.1218e-72
Rv0305c	PPE6	PPE family protein PPE6	1.38534	0.116377	4.18804e-33	1.72713e-32
Rv1985c	0	Probable transcriptional regulatory protein (probably LysR-family)	1.38382	0.164441	1.42327e-17	4.00269e-17
Rv3657c	0	Possible conserved alanine rich membrane protein	1.3835	0.355882	3.30081e-05	5.60266e-05
Rv0789c	0	Hypothetical protein	1.38221	0.155425	2.08809e-19	6.1964e-19
Rv0609	vapC28	Possible toxin VapC28. Contains PIN domain.	1.37986	0.11954	3.01515e-31	1.19691e-30
Rv3177	0	Possible peroxidase (non-haem peroxidase)	1.37841	0.573361	0.00498295	0.00721884
Rv2193	ctaE	Probable cytochrome C oxidase (subunit III) CtaE	1.3764	0.0577245	4.07642e-126	5.86228e-125
Rv1799	lppT	Probable lipoprotein LppT	1.37258	0.310801	3.4103e-06	6.15295e-06
Rv2842c	0	Conserved protein	1.3708	0.0663435	2.56241e-95	2.70431e-94
Rv1406	fmt	Probable methionyl-tRNA formyltransferase Fmt	1.36413	0.0893726	4.94155e-53	3.02661e-52
Rv0946c	pgi	Probable glucose-6-phosphate isomerase Pgi (GPI) (phosphoglucose isomerase) (phosphohexose isomerase) (phi)	1.36233	0.0764299	1.44387e-71	1.17851e-70
Rv3916c	0	Conserved hypothetical protein	1.36161	0.0947564	3.13542e-47	1.73375e-46
Rv2383c	mbtB	Phenyloxazoline synthase MbtB (phenyloxazoline synthetase)	1.35811	0.0783732	1.43917e-67	1.11443e-66
Rv1928c	0	Probable short-chain type dehydrogenase/reductase	1.35438	0.213465	8.26045e-11	1.82502e-10
Rv2978c	0	Probable transposase	1.3487	0.0691279	3.03301e-85	2.8487e-84
Rv0983	pepD	Probable serine protease PepD (serine proteinase) (MTB32B)	1.34557	0.0542818	4.44383e-136	6.8687e-135
Rv3322c	0	Possible methyltransferase	1.3455	0.66178	0.0123603	0.0172386
Rv2777c	0	Conserved hypothetical protein	1.34328	0.0645391	1.19143e-96	1.28858e-95
Rv2438c	nadE	Glutamine-dependent NAD(+) synthetase NadE (NAD(+) synthase [glutamine-hydrolysing])	1.3426	0.0667345	1.86191e-90	1.8553e-89
Rv0515	0	Conserved 13E12 repeat family protein	1.34222	0.229004	1.68922e-09	3.579e-09
Rv2694c	0	Conserved protein	1.34165	0.0947696	6.39477e-46	3.42508e-45
Rv0142	0	Conserved hypothetical protein	1.34053	0.121719	1.26371e-28	4.72057e-28
Rv0994	moeA1	Probable molybdopterin biosynthesis protein MoeA1	1.33719	0.0654527	3.35337e-93	3.45547e-92
Rv1142c	echA10	Probable enoyl-CoA hydratase EchA10 (enoyl hydrase) (unsaturated acyl-CoA hydratase) (crotonase)	1.33697	0.0754565	1.2118e-70	9.82964e-70
Rv1973	0	Possible conserved Mce associated membrane protein	1.33425	0.423068	0.000557879	0.000870523
Rv3181c	0	Conserved protein	1.33254	0.304477	4.33666e-06	7.78141e-06
Rv0926c	0	Conserved hypothetical protein	1.33045	0.0884591	1.29301e-51	7.6798e-51
Rv2250A	0	Possible flavoprotein	1.32975	0.193352	2.33934e-12	5.54605e-12
Rv0419	lpqM	Possible lipoprotein peptidase LpqM	1.32717	0.0535266	8.9729e-136	1.38147e-134
Rv2502c	accD1	Probable acetyl-/propionyl-CoA carboxylase (beta subunit) AccD1	1.32596	0.0882319	1.74012e-51	1.02887e-50
Rv3709c	ask	Aspartokinase Ask (aspartate kinase) [contains: aspartokinase alpha subunit (Ask-alpha); and aspartokinase beta subunit (Ask-beta)]	1.32555	0.0652572	3.00976e-92	3.07717e-91
Rv1970	lprM	Possible Mce-family lipoprotein LprM (Mce-family lipoprotein Mce3E)	1.32181	0.273115	4.75222e-07	8.98278e-07
Rv2852c	mqo	Probable malate:quinone oxidoreductase Mqo (malate dehydrogenase [acceptor])	1.32017	0.0553194	2.27628e-126	3.30988e-125
Rv0423c	thiC	Probable thiamine biosynthesis protein ThiC	1.31992	0.0698719	5.34451e-80	4.71518e-79
Rv3863	0	Unknown alanine rich protein	1.31974	0.0833475	7.09479e-57	4.62694e-56
Rv3510c	0	Conserved protein	1.31826	0.107113	3.07072e-35	1.32334e-34
Rv1001	arcA	Probable arginine deiminase ArcA (adi) (ad) (arginine dihydrolase)	1.31822	0.080727	2.4463e-60	1.68494e-59
Rv2389c	rpfD	Probable resuscitation-promoting factor RpfD	1.31785	0.168656	2.12212e-15	5.55059e-15
Rv2921c	ftsY	Probable cell division protein FtsY (SRP receptor) (signal recognition particle receptor)	1.31605	0.0691571	6.02345e-81	5.3868e-80
Rv2885c	0	Probable transposase	1.316	0.0977713	1.10423e-41	5.39206e-41
Rv3749c	0	Conserved hypothetical protein	1.31247	0.21073	1.85582e-10	4.0681e-10
Rv2825c	0	Conserved hypothetical protein	1.31155	0.180522	1.43045e-13	3.51877e-13
Rv0223c	0	Probable aldehyde dehydrogenase	1.31117	0.117019	1.47158e-29	5.62554e-29
Rv0234c	gabD1	Succinate-semialdehyde dehydrogenase [NADP+] dependent (SSDH) GabD1	1.31072	0.0785457	5.9828e-63	4.36589e-62
Rv2870c	dxr	Probable 1-deoxy-D-xylulose 5-phosphate reductoisomerase Dxr (DXP reductoisomerase) (1-deoxyxylulose-5-phosphate reductoisomerase)	1.31072	0.0663971	3.71125e-87	3.55375e-86
Rv2243	fabD	Malonyl CoA-acyl carrier protein transacylase FabD (malonyl CoA:ACPM acyltransferase) (MCT)	1.30867	0.105105	5.97494e-36	2.6064e-35
Rv1056	0	Conserved protein	1.30811	0.115815	5.99333e-30	2.32278e-29
Rv0755c	PPE12	PPE family protein PPE12	1.3064	0.150803	1.49419e-18	4.3261e-18
Rv0748	vapB31	Possible antitoxin VapB31	1.30047	0.135862	3.94225e-22	1.26863e-21
Rv2892c	PPE45	PPE family protein PPE45	1.30031	0.115059	5.03151e-30	1.95581e-29
Rv0765c	0	Probable oxidoreductase	1.29553	0.106611	2.3437e-34	9.93669e-34
Rv2886c	0	Probable resolvase	1.29434	0.178081	1.45985e-13	3.58884e-13
Rv0092	ctpA	Cation transporter P-type ATPase a CtpA	1.29362	0.0663668	5.03517e-85	4.70668e-84
Rv1620c	cydC	Probable 'component linked with the assembly of cytochrome' transport transmembrane ATP-binding protein ABC transporter CydC	1.29357	0.0767676	4.00682e-64	2.96248e-63
Rv1222	rseA	Anti-sigma factor RseA	1.29344	0.0694001	5.25974e-78	4.5484e-77
Rv1801	PPE29	PPE family protein PPE29	1.29192	0.229645	7.18465e-09	1.47449e-08
Rv2374c	hrcA	Probable heat shock protein transcriptional repressor HrcA	1.28813	0.0516314	1.61014e-137	2.5185e-136
Rv0617	vapC29	Possible toxin VapC29. Contains PIN domain.	1.28776	0.0927814	3.61926e-44	1.86473e-43
Rv1084	0	Conserved protein	1.28375	0.110512	1.33156e-31	5.33438e-31
Rv0331	0	Possible dehydrogenase/reductase	1.28314	0.110806	1.98089e-31	7.91951e-31
Rv3166c	0	Conserved hypothetical protein	1.28242	0.195676	2.19279e-11	4.97624e-11
Rv1539	lspA	Probable lipoprotein signal peptidase LspA	1.28153	0.0588723	1.89195e-105	2.20409e-104
Rv0077c	0	Probable oxidoreductase	1.28123	0.201491	7.87532e-11	1.74189e-10
Rv3055	0	Possible transcriptional regulatory protein (probably TetR-family)	1.28058	0.127404	3.54443e-24	1.18935e-23
Rv2449c	0	Conserved protein	1.28047	0.0617883	1.02733e-95	1.08715e-94
Rv1375	0	Conserved hypothetical protein	1.27869	0.0846914	6.49034e-52	3.8784e-51
Rv0328	0	Possible transcriptional regulatory protein (possibly TetR/AcrR-family)	1.27786	0.099986	8.88999e-38	4.00713e-37
Rv1139c	0	Conserved hypothetical membrane protein	1.27416	0.136259	3.75901e-21	1.1778e-20
Rv2358	smtB	Probable transcriptional regulatory protein SmtB (probably ArsR-family)	1.27133	0.0905551	3.54388e-45	1.8751e-44
Rv2505c	fadD35	Probable fatty-acid-CoA ligase FadD35 (fatty-acid-CoA synthetase) (fatty-acid-CoA synthase)	1.27123	0.175196	1.62898e-13	3.9971e-13
Rv2008c	0	Conserved hypothetical protein	1.26511	0.22326	5.80942e-09	1.19726e-08
Rv1415	ribA2	Probable riboflavin biosynthesis protein RibA2 : GTP cyclohydrolase II + 3,4-dihydroxy-2-butanone 4-phosphate synthase (DHBP synthase)	1.26457	0.0768816	3.56124e-61	2.48338e-60
Rv3708c	asd	Aspartate-semialdehyde dehydrogenase Asd (ASA dehydrogenase) (ASADH) (aspartic semialdehyde dehydrogenase) (L-aspartate-beta-semialdehyde dehydrogenase)	1.26362	0.0615809	7.39593e-94	7.70196e-93
Rv0989c	grcC2	Probable polyprenyl-diphosphate synthase GrcC2 (polyprenyl pyrophosphate synthetase)	1.26253	0.187272	6.18028e-12	1.44084e-11
Rv0273c	0	Possible transcriptional regulatory protein	1.26141	0.137645	1.93419e-20	5.95112e-20
Rv2483c	plsC	Possible transmembrane phospholipid biosynthesis bifunctional enzyme PlsC: putative L-3-phosphoserine phosphatase (O-phosphoserine phosphohydrolase) (PSP) (pspase) + 1-acyl-SN-glycerol-3-phosphate acyltransferase (1-AGP acyltransferase) (1-AGPAT) (lysophosphatidic acid acyltransferase) (LPAAT)	1.26095	0.0671738	7.74615e-79	6.7431e-78
Rv2576c	0	Possible conserved membrane protein	1.25961	0.0601458	8.80813e-98	9.57914e-97
Rv0135c	0	Possible transcriptional regulatory protein	1.25957	0.0809604	5.54628e-55	3.50639e-54
Rv1833c	0	Possible haloalkane dehalogenase	1.25942	0.118282	7.6085e-27	2.73544e-26
Rv0242c	fabG4	Probable 3-oxoacyl-[acyl-carrier protein] reductase FabG4 (3-ketoacyl-acyl carrier protein reductase)	1.25666	0.0534015	5.58605e-123	7.77689e-122
Rv1317c	alkA	Probable bifunctional regulatory protein and DNA repair enzyme AlkA (regulatory protein of adaptative response) (methylphosphotriester-DNA--protein-cysteine S-methyltransferase)	1.25654	0.0763182	2.31386e-61	1.63092e-60
Rv1954c	0	Hypothetical protein	1.25601	0.753873	0.0286514	0.0382995
Rv0212c	nadR	Possible transcriptional regulatory protein NadR (probably AsnC-family)	1.25598	0.1394	8.35499e-20	2.50969e-19
Rv1646	PE17	PE family protein PE17	1.25423	0.0738382	4.06465e-65	3.05121e-64
Rv1651c	PE_PGRS30	PE-PGRS family protein PE_PGRS30	1.25307	0.100159	2.52945e-36	1.1133e-35
Rv2216	0	Conserved protein	1.25216	0.0693875	3.41594e-73	2.82932e-72
Rv1783	eccC5	ESX conserved component EccC5. ESX-5 type VII secretion system protein.	1.25153	0.0513527	5.44503e-134	8.28573e-133
Rv2824c	0	Hypothetical protein	1.25071	0.189037	1.42745e-11	3.27346e-11
Rv0485	0	Possible transcriptional regulatory protein	1.24998	0.0426364	2.39641e-189	5.1694e-188
Rv1058	fadD14	Probable medium chain fatty-acid-CoA ligase FadD14 (fatty-acid-CoA synthetase) (fatty-acid-CoA synthase)	1.24971	0.0825313	4.36329e-52	2.62332e-51
Rv2191	0	Conserved hypothetical protein	1.24917	0.117119	6.04867e-27	2.18264e-26
Rv2979c	0	Probable resolvase	1.24891	0.102291	1.17422e-34	5.02177e-34
Rv3711c	dnaQ	Probable DNA polymerase III (epsilon subunit) DnaQ	1.24504	0.0925464	1.29383e-41	6.28659e-41
Rv0459	0	Conserved hypothetical protein	1.24415	0.295609	1.0075e-05	1.76504e-05
Rv1133c	metE	Probable 5-methyltetrahydropteroyltriglutamate--homocysteine methyltransferase MetE (methionine synthase, vitamin-B12 independent isozyme)	1.24396	0.0822688	5.17977e-52	3.1047e-51
Rv0634c	0	Possible glyoxalase II (hydroxyacylglutathione hydrolase) (GLX II)	1.24386	0.0788657	2.60997e-56	1.69088e-55
Rv0487	0	Conserved hypothetical protein	1.23995	0.0789451	6.05058e-56	3.907e-55
Rv1743	pknE	Probable transmembrane serine/threonine-protein kinase E PknE (protein kinase E) (STPK E)	1.23891	0.0642436	2.90879e-83	2.6435e-82
Rv2137c	0	Conserved hypothetical protein	1.23638	0.0780677	7.48209e-57	4.87142e-56
Rv3857c	0	Possible membrane protein	1.23605	0.203716	5.40618e-10	1.16876e-09
Rv2162c	PE_PGRS38	PE-PGRS family protein PE_PGRS38	1.23295	0.0704797	7.48971e-69	5.92835e-68
Rv3699	0	Conserved protein	1.22942	0.0760915	4.47371e-59	3.0075e-58
Rv3099c	0	Conserved protein	1.22911	0.0758727	2.2502e-59	1.52053e-58
Rv2812	0	Probable transposase	1.22793	0.420258	0.00133286	0.00203215
Rv1288	0	Conserved protein	1.22689	0.102595	2.40618e-33	9.99648e-33
Rv3656c	0	Conserved hypothetical protein	1.22589	0.658577	0.020543	0.0278878
Rv0417	thiG	Probable thiamin biosynthesis protein ThiG (thiazole biosynthesis protein)	1.2214	0.127769	5.13171e-22	1.6487e-21
Rv0985c	mscL	Possible large-conductance ion mechanosensitive channel MscL	1.22109	0.195454	1.77455e-10	3.89428e-10
Rv2864c	0	Possible penicillin-binding lipoprotein	1.22105	0.108673	1.14757e-29	4.40405e-29
Rv3171c	hpx	Possible non-heme haloperoxidase Hpx	1.2194	0.0950542	5.32423e-38	2.41652e-37
Rv1304	atpB	Probable ATP synthase a chain AtpB (protein 6)	1.21914	0.0793431	1.23345e-53	7.6501e-53
Rv0327c	cyp135A1	Possible cytochrome P450 135A1 Cyp135A1	1.21578	0.393835	0.000795871	0.00123355
Rv2893	0	Possible oxidoreductase	1.21539	0.195258	2.03175e-10	4.44381e-10
Rv3205c	0	Conserved protein	1.21464	0.0612142	5.85974e-88	5.70852e-87
Rv2131c	cysQ	Monophosphatase CysQ	1.21338	0.0645124	3.0877e-79	2.69984e-78
Rv2589	gabT	4-aminobutyrate aminotransferase GabT (gamma-amino-N-butyrate transaminase) (GABA transaminase) (glutamate:succinic semialdehyde transaminase) (GABA aminotransferase) (GABA-at)	1.21326	0.0584628	4.921e-96	5.23573e-95
Rv3610c	ftsH	Membrane-bound protease FtsH (cell division protein)	1.21307	0.0483048	1.81687e-139	2.93541e-138
Rv2454c	0	Probable oxidoreductase (beta subunit)	1.21066	0.0666578	4.01316e-74	3.33807e-73
Rv1424c	0	Possible membrane protein	1.20532	0.151309	7.02862e-16	1.86827e-15
Rv1474c	0	Probable transcriptional regulatory protein	1.20209	0.0884672	2.00003e-42	9.96464e-42
Rv1278	0	Hypothetical protein	1.20018	0.0926164	1.03174e-38	4.74311e-38
Rv2745c	clgR	Transcriptional regulatory protein ClgR	1.19891	0.110909	1.46717e-27	5.37824e-27
Rv2709	0	Probable conserved transmembrane protein	1.1981	0.0892727	1.95946e-41	9.48564e-41
Rv1767	0	Conserved protein	1.19798	0.148285	3.07494e-16	8.25734e-16
Rv0873	fadE10	Probable acyl-CoA dehydrogenase FadE10	1.19595	0.0645745	6.18262e-77	5.26529e-76
Rv2235	0	Probable conserved transmembrane protein	1.19506	0.0909568	8.18961e-40	3.84139e-39
Rv3421c	0	Conserved hypothetical protein	1.1936	0.110111	9.64093e-28	3.55068e-27
Rv0897c	0	Probable oxidoreductase	1.19224	0.0973387	8.58056e-35	3.67364e-34
Rv0932c	pstS2	Periplasmic phosphate-binding lipoprotein PstS2 (PBP-2) (PstS2)	1.19102	0.0687979	1.72926e-67	1.33311e-66
Rv1082	mca	Mycothiol conjugate amidase Mca (mycothiol S-conjugate amidase)	1.19087	0.0879801	5.8639e-42	2.89217e-41
Rv3204	0	Possible DNA-methyltransferase (modification methylase)	1.18879	0.226035	6.17416e-08	1.21138e-07
Rv1721c	vapB12	Possible antitoxin VapB12	1.18672	0.414088	0.00166181	0.00251611
Rv3243c	0	Unknown protein	1.18397	0.0848228	1.24493e-44	6.52547e-44
Rv1248c	0	Multifunctional alpha-ketoglutarate metabolic enzyme	1.18172	0.0590146	1.61794e-89	1.60405e-88
Rv3433c	0	Conserved protein	1.18025	0.142306	4.75163e-17	1.31004e-16
Rv3016	lpqA	Probable lipoprotein LpqA	1.17636	0.104919	1.50461e-29	5.74621e-29
Rv0027	0	Conserved hypothetical protein	1.17426	0.226358	8.99625e-08	1.75195e-07
Rv3856c	0	Conserved hypothetical protein	1.17423	0.0729797	1.30808e-58	8.7637e-58
Rv3609c	folE	GTP cyclohydrolase I FolE (GTP-ch-I)	1.17306	0.0760994	5.83691e-54	3.63165e-53
Rv0093c	0	Probable conserved membrane protein	1.17289	0.129243	5.31995e-20	1.61283e-19
Rv2887	0	Probable transcriptional regulatory protein	1.166	0.164532	6.28605e-13	1.51405e-12
Rv3367	PE_PGRS51	PE-PGRS family protein PE_PGRS51	1.16428	0.116684	9.41178e-24	3.12347e-23
Rv0886	fprB	Probable NADPH:adrenodoxin oxidoreductase FprB (adrenodoxin reductase) (AR) (ferredoxin-NADP(+) reductase)	1.1639	0.0990269	2.34776e-32	9.51164e-32
Rv2591	PE_PGRS44	PE-PGRS family protein PE_PGRS44	1.15911	0.110484	4.49303e-26	1.58345e-25
Rv1245c	0	Probable short-chain type dehydrogenase/reductase	1.159	0.0813457	2.12862e-46	1.16069e-45
Rv1956	higA	Possible antitoxin HigA	1.15852	0.115738	6.51652e-24	2.1755e-23
Rv0938	ligD	ATP dependent DNA ligase LigD (ATP dependent polydeoxyribonucleotide synthase) (thermostable DNA ligase) (ATP dependent polynucleotide ligase) (sealase) (DNA repair enzyme) (DNA joinase)	1.15706	0.0666779	7.01991e-68	5.47916e-67
Rv1534	0	Probable transcriptional regulator	1.1555	0.0906171	1.3888e-37	6.23133e-37
Rv0969	ctpV	Probable metal cation transporter P-type ATPase CtpV	1.15292	0.0576587	2.75199e-89	2.71465e-88
Rv0746	PE_PGRS9	PE-PGRS family protein PE_PGRS9	1.1516	0.161907	5.37136e-13	1.29692e-12
Rv1380	pyrB	Probable aspartate carbamoyltransferase PyrB (ATCase) (aspartate transcarbamylase)	1.15098	0.0983959	5.97896e-32	2.40753e-31
Rv2153c	murG	Probable UPD-N-acetylglucosamine-N-acetylmuramyl-(pentapeptide) pyrophosphoryl-undecaprenol-N-acetylglucosamine transferase MurG	1.14962	0.116735	3.22729e-23	1.06117e-22
Rv1448c	tal	Probable transaldolase Tal	1.14935	0.0595439	2.12174e-83	1.9372e-82
Rv2575	0	Possible conserved membrane glycine rich protein	1.14551	0.0918082	4.50595e-36	1.97217e-35
Rv1972	0	Probable conserved Mce associated membrane protein	1.14549	0.40753	0.00207579	0.00311707
Rv1594	nadA	Probable quinolinate synthetase NadA	1.14513	0.0466961	3.80118e-133	5.76195e-132
Rv0293c	0	Conserved protein	1.14474	0.0844389	3.2719e-42	1.6219e-41
Rv3626c	0	Conserved hypothetical protein	1.14216	0.0685447	1.08091e-62	7.77225e-62
Rv1671	0	Probable membrane protein	1.14189	0.333033	0.000265624	0.000425301
Rv0931c	pknD	Transmembrane serine/threonine-protein kinase D PknD (protein kinase D) (STPK D)	1.13794	0.0477743	4.06977e-127	5.98424e-126
Rv3296	lhr	Probable ATP-dependent helicase Lhr (large helicase-related protein)	1.13582	0.0899961	6.62365e-37	2.93504e-36
Rv3654c	0	Conserved hypothetical protein	1.13449	0.621376	0.0251285	0.0337973
Rv0124	PE_PGRS2	PE-PGRS family protein PE_PGRS2	1.1285	0.207121	2.37621e-08	4.76942e-08
Rv1978	0	Conserved protein	1.12766	0.134516	2.45893e-17	6.85637e-17
Rv0343	iniC	Isoniazid inductible gene protein IniC	1.12717	0.0684745	3.22514e-61	2.25301e-60
Rv1774	0	Probable oxidoreductase	1.12517	0.107349	4.79035e-26	1.68672e-25
Rv3272	0	Conserved hypothetical protein	1.12317	0.0732863	2.10954e-53	1.30221e-52
Rv3074	0	Conserved hypothetical protein	1.12257	0.0912377	4.07481e-35	1.75221e-34
Rv3437	0	Possible conserved transmembrane protein	1.122	0.129266	1.90555e-18	5.49281e-18
Rv2896c	0	Conserved hypothetical protein	1.12109	0.182537	3.93083e-10	8.53564e-10
Rv2050	0	Conserved protein	1.11684	0.108001	2.29959e-25	7.95436e-25
Rv1528c	papA4	Probable conserved polyketide synthase associated protein PapA4	1.11668	0.654035	0.0322381	0.0429185
Rv1186c	0	Conserved protein	1.11528	0.141526	1.45e-15	3.82061e-15
Rv1592c	0	Conserved hypothetical protein	1.11381	0.0846424	6.95875e-40	3.27186e-39
Rv2677c	hemY	Probable protoporphyrinogen oxidase HemY (protoporphyrinogen-IX oxidase) (protoporphyrinogenase) (PPO)	1.11355	0.180168	2.93846e-10	6.39491e-10
Rv3572	chsE3	Unknown protein	1.11277	0.18554	9.31931e-10	1.99823e-09
Rv2668	0	Possible exported alanine and valine rich protein	1.10994	0.167395	1.58964e-11	3.64115e-11
Rv1431	0	Conserved membrane protein	1.10927	0.0885338	2.62344e-36	1.15337e-35
Rv3451	cut3	Probable cutinase precursor Cut3	1.1088	0.0787046	2.00082e-45	1.06295e-44
Rv2531c	0	Probable amino acid decarboxylase	1.10627	0.0598542	1.50455e-76	1.2703e-75
Rv1476	0	Possible membrane protein	1.10623	0.0847661	3.16035e-39	1.46835e-38
Rv0272c	0	Unknown protein	1.09928	0.0820829	3.09966e-41	1.49133e-40
Rv0495c	0	Conserved hypothetical protein	1.09787	0.0859832	1.24766e-37	5.60446e-37
Rv0764c	cyp51	Cytochrome P450 51 Cyp51 (CYPL1) (P450-L1A1) (sterol 14-alpha demethylase) (lanosterol 14-alpha demethylase) (P450-14DM)	1.09768	0.0918555	3.28832e-33	1.35894e-32
Rv0486	mshA	Glycosyltransferase MshA	1.0973	0.0800249	4.55809e-43	2.30606e-42
Rv3897c	0	Conserved hypothetical protein	1.09671	0.110868	2.3182e-23	7.63528e-23
Rv2707	0	Probable conserved transmembrane alanine and leucine rich protein	1.09631	0.0788667	3.11146e-44	1.6052e-43
Rv1845c	blaR	Possible sensor-transducer protein BlaR	1.09605	0.0791341	6.25721e-44	3.19451e-43
Rv0629c	recD	Probable exonuclease V (alpha chain) RecD (exodeoxyribonuclease V alpha chain) (exodeoxyribonuclease V polypeptide)	1.09363	0.103582	2.64796e-26	9.40803e-26
Rv3007c	0	Possible oxidoreductase	1.08937	0.237795	2.17961e-06	3.98377e-06
Rv0340	0	Conserved protein	1.08583	0.164261	1.92513e-11	4.38658e-11
Rv3518c	cyp142	Probable cytochrome P450 monooxygenase 142 Cyp142	1.08111	0.0801648	9.42418e-42	4.61914e-41
Rv2866	relG	Toxin RelG	1.07955	0.529236	0.0173466	0.0237457
Rv0807	0	Conserved hypothetical protein	1.07866	0.197064	2.12066e-08	4.26959e-08
Rv2470	glbO	Globin (oxygen-binding protein) GlbO	1.07855	0.103695	1.22372e-25	4.27052e-25
Rv3871	eccCb1	ESX conserved component EccCb1. ESX-1 type VII secretion system protein.	1.07823	0.0652502	1.24064e-61	8.79199e-61
Rv2873	mpt83	Cell surface lipoprotein Mpt83 (lipoprotein P23)	1.07816	0.0864437	5.21908e-36	2.27921e-35
Rv2676c	0	Conserved protein	1.07814	0.0753565	9.74869e-47	5.34544e-46
Rv2678c	hemE	Probable uroporphyrinogen decarboxylase HemE (uroporphyrinogen III decarboxylase) (URO-D) (UPD)	1.07677	0.0796406	5.6243e-42	2.77748e-41
Rv2307D	0	Hypothetical protein	1.07631	0.632933	0.0342084	0.0453877
Rv2052c	0	Conserved protein	1.07592	0.0962011	2.5127e-29	9.54048e-29
Rv3466	0	Conserved hypothetical protein	1.07411	0.264223	2.31272e-05	3.95115e-05
Rv1957	0	Hypothetical protein	1.07262	0.137598	3.05661e-15	7.95244e-15
Rv0875c	0	Possible conserved exported protein	1.07182	0.0987619	1.09271e-27	4.0206e-27
Rv0243	fadA2	Probable acetyl-CoA acyltransferase FadA2 (3-ketoacyl-CoA thiolase) (beta-ketothiolase)	1.06917	0.0453476	6.92806e-123	9.61116e-122
Rv2728c	0	Conserved alanine rich protein	1.06913	0.103219	1.85962e-25	6.45522e-25
Rv0012	0	Probable conserved membrane protein	1.0682	0.0767583	2.55187e-44	1.31998e-43
Rv1372	0	Conserved hypothetical protein	1.06807	0.135819	1.81377e-15	4.76313e-15
Rv3652	PE_PGRS60	PE-PGRS family-related protein PE_PGRS60	1.06588	0.192001	1.42333e-08	2.89533e-08
Rv2304c	0	Hypothetical protein	1.06436	0.519939	0.0172816	0.023665
Rv2321c	rocD2	Probable ornithine aminotransferase (C-terminus part) RocD2 (ornithine--oxo-acid aminotransferase)	1.05245	0.238739	5.17079e-06	9.21495e-06
Rv1164	narI	Probable respiratory nitrate reductase (gamma chain) NarI	1.05115	0.0872352	1.00713e-33	4.23339e-33
Rv0922	0	Possible transposase	1.05006	0.0548735	6.87076e-82	6.18684e-81
Rv0681	0	Probable transcriptional regulatory protein (possibly TetR-family)	1.04997	0.0856786	7.96938e-35	3.4157e-34
Rv3827c	0	Possible transposase	1.04978	0.0847674	1.83545e-35	7.92735e-35
Rv0853c	pdc	Probable pyruvate or indole-3-pyruvate decarboxylase Pdc	1.04733	0.0667285	8.05324e-56	5.18312e-55
Rv1049	0	Probable transcriptional repressor protein	1.04689	0.348446	0.00127907	0.00195319
Rv0089	0	Possible methyltransferase/methylase	1.04669	0.14687	5.45358e-13	1.31435e-12
Rv2156c	murX	Probable phospho-N-acetylmuramoyl-pentappeptidetransferase MurX	1.04499	0.0690054	4.42122e-52	2.65408e-51
Rv0749	vapC31	Possible toxin VapC31. Contains PIN domain.	1.04435	0.155451	9.25077e-12	2.14648e-11
Rv3735	0	Conserved hypothetical protein	1.04047	0.128031	2.29873e-16	6.20688e-16
Rv2581c	0	Possible glyoxalase II (hydroxyacylglutathione hydrolase) (GLX II)	1.03753	0.076459	3.34333e-42	1.65314e-41
Rv1124	ephC	Probable epoxide hydrolase EphC (epoxide hydratase)	1.03572	0.13863	4.11284e-14	1.03242e-13
Rv0400c	fadE7	Acyl-CoA dehydrogenase FadE7	1.03305	0.0705204	7.0261e-49	3.99196e-48
Rv2602	vapC41	Possible toxin VapC41. Contains PIN domain.	1.03054	0.121607	1.25043e-17	3.52779e-17
Rv0641	rplA	50S ribosomal protein L1 RplA	1.02912	0.0859929	2.76533e-33	1.14643e-32
Rv1144	0	Probable short-chain type dehydrogenase/reductase	1.02839	0.116994	7.39041e-19	2.15884e-18
Rv3681c	whiB4	Probable transcriptional regulatory protein WhiB-like WhiB4	1.02817	0.121407	1.35251e-17	3.81189e-17
Rv2865	relF	Antitoxin RelF	1.02752	0.293824	0.0002341	0.000376516
Rv0842	0	Probable conserved integral membrane protein	1.02666	0.171429	1.12657e-09	2.409e-09
Rv3529c	0	Conserved hypothetical protein	1.02441	0.279894	0.000126813	0.000207099
Rv2632c	0	Conserved protein	1.02322	0.248516	2.00882e-05	3.44998e-05
Rv2744c	35kd_ag	Conserved 35 kDa alanine rich protein	1.02313	0.058103	1.20982e-69	9.69339e-69
Rv3445c	esxU	ESAT-6 like protein EsxU	1.02294	0.367811	0.00267153	0.00397288
Rv0914c	0	Possible lipid carrier protein or keto acyl-CoA thiolase	1.02002	0.0934644	4.92737e-28	1.82671e-27
Rv1935c	echA13	Possible enoyl-CoA hydratase EchA13 (enoyl hydrase) (unsaturated acyl-CoA hydratase) (crotonase)	1.01912	0.276783	0.000117952	0.000193352
Rv1225c	0	Conserved hypothetical protein	1.01886	0.161163	1.42124e-10	3.12244e-10
Rv0342	iniA	Isoniazid inductible gene protein IniA	1.01269	0.0778578	5.94202e-39	2.73486e-38
Rv2444c	rne	Possible ribonuclease E Rne	1.01048	0.0548165	1.8534e-76	1.56147e-75
Rv2188c	pimB	Mannosyltransferase PimB	1.00986	0.108466	7.2668e-21	2.25351e-20
Rv0866	moaE2	Probable molybdenum cofactor biosynthesis protein E2 MoaE2 (molybdopterin converting factor large subunit) (molybdopterin [MPT] converting factor, subunit 2)	1.00757	0.193245	9.77845e-08	1.90333e-07
Rv3045	adhC	Probable NADP-dependent alcohol dehydrogenase AdhC	1.00732	0.0662423	1.83089e-52	1.10927e-51
Rv2348c	0	Hypothetical protein	1.00696	0.183901	2.36707e-08	4.7535e-08
Rv1588c	0	Partial REP13E12 repeat protein	1.00475	0.272939	0.000121029	0.000197983
Rv1381	pyrC	Probable dihydroorotase PyrC (DHOase)	1.00418	0.0868714	3.38275e-31	1.34013e-30
Rv0134	ephF	Possible epoxide hydrolase EphF (epoxide hydratase) (arene-oxide hydratase)	1.00105	0.080122	4.41746e-36	1.9356e-35
Rv3362c	0	Probable ATP/GTP-binding protein	-1.00165	0.126456	1.33816e-15	3.53065e-15
Rv3234c	tgs3	Putative triacylglycerol synthase (diacylglycerol acyltransferase) Tgs3	-1.00604	0.0997777	3.74269e-24	1.25481e-23
Rv0658c	0	Probable conserved integral membrane protein	-1.0092	0.134423	3.25415e-14	8.19486e-14
Rv2443	dctA	Probable C4-dicarboxylate-transport transmembrane protein DctA	-1.01022	0.112177	1.16175e-19	3.47111e-19
Rv3893c	PE36	PE family protein PE36	-1.01253	0.417578	0.00771669	0.0109727
Rv3771c	0	Conserved hypothetical protein	-1.01257	0.217411	1.65835e-06	3.05521e-06
Rv3196	0	Conserved hypothetical protein	-1.01266	0.481877	0.0173526	0.0237457
Rv3631	0	Possible transferase (possibly glycosyltransferase)	-1.01389	0.129073	2.45531e-15	6.40502e-15
Rv0782	ptrBb	Probable protease II PtrBb [second part] (oligopeptidase B)	-1.01397	0.0786624	2.74158e-38	1.25011e-37
Rv0734	mapA	Methionine aminopeptidase MapA (map) (peptidase M) (MetAP)	-1.01416	0.0787318	3.03669e-38	1.38147e-37
Rv3826	fadD23	Probable fatty-acid-AMP ligase FadD23 (fatty-acid-AMP synthetase) (fatty-acid-AMP synthase)	-1.01593	0.0895091	2.93011e-30	1.14692e-29
Rv1650	pheT	Probable phenylalanyl-tRNA synthetase, beta chain PheT	-1.01638	0.0687535	9.68717e-50	5.59291e-49
Rv1860	apa	Alanine and proline rich secreted protein Apa (fibronectin attachment protein) (immunogenic protein MPT32) (antigen MPT-32) (45-kDa glycoprotein) (45/47 kDa antigen)	-1.01663	0.0865052	3.79857e-32	1.53113e-31
Rv2599	0	Probable conserved membrane protein	-1.01928	0.387068	0.0044848	0.00653333
Rv0812	0	Probable amino acid aminotransferase	-1.02044	0.118427	3.70443e-18	1.05849e-17
Rv1567c	0	Probable hypothetical membrane protein	-1.02171	0.241935	1.28405e-05	2.23555e-05
Rv0692	0	Conserved hypothetical protein	-1.02446	0.176391	3.32985e-09	6.95741e-09
Rv1171	0	Conserved hypothetical protein	-1.02466	0.179452	5.94907e-09	1.22475e-08
Rv1136	0	Possible enoyl-CoA hydratase	-1.02818	0.487016	0.0165157	0.0226715
Rv1319c	0	Possible adenylate cyclase (ATP pyrophosphate-lyase) (adenylyl cyclase)	-1.02837	0.0838497	7.62493e-35	3.27164e-34
Rv0216	0	Double hotdog hydratase	-1.02875	0.156662	2.72001e-11	6.15135e-11
Rv0517	0	Possible membrane acyltransferase	-1.03067	0.127678	3.65011e-16	9.77513e-16
Rv1519	0	Conserved hypothetical protein	-1.03325	0.194424	5.73412e-08	1.12786e-07
Rv1835c	0	Conserved hypothetical protein	-1.03357	0.0812734	2.53274e-37	1.13123e-36
Rv3041c	0	Probable conserved ATP-binding protein ABC transporter	-1.03495	0.100683	4.73681e-25	1.63416e-24
Rv2395	0	Probable conserved integral membrane protein	-1.0353	0.0711929	4.035e-48	2.26306e-47
Rv3404c	0	Conserved hypothetical protein	-1.03618	0.11114	5.96465e-21	1.85556e-20
Rv0072	0	Probable glutamine-transport transmembrane protein ABC transporter	-1.03649	0.0964237	3.038e-27	1.10437e-26
Rv0128	0	Probable conserved transmembrane protein	-1.03843	0.12481	4.63211e-17	1.27888e-16
Rv3738c	PPE66	PPE family protein PPE66	-1.04021	0.145637	4.84008e-13	1.17008e-12
Rv3601c	panD	Probable aspartate 1-decarboxylase precursor PanD (aspartate alpha-decarboxylase)	-1.04257	0.0923278	7.67708e-30	2.96364e-29
Rv0781	ptrBa	Probable protease II PtrBa [first part] (oligopeptidase B)	-1.04269	0.154027	7.03591e-12	1.63546e-11
Rv3634c	galE1	UDP-glucose 4-epimerase GalE1 (galactowaldenase) (UDP-galactose 4-epimerase) (uridine diphosphate galactose 4-epimerase) (uridine diphospho-galactose 4-epimerase)	-1.04353	0.0972213	4.32184e-27	1.56239e-26
Rv1029	kdpA	Probable potassium-transporting ATPase a chain KdpA (potassium-translocating ATPase a chain) (ATP phosphohydrolase [potassium-transporting] a chain) (potassium binding and translocating subunit A)	-1.04436	0.168257	2.86553e-10	6.24657e-10
Rv1618	tesB1	Probable acyl-CoA thioesterase II TesB1	-1.0446	0.0744415	4.74057e-45	2.49819e-44
Rv1036c	0	Probable IS1560 transposase (fragment)	-1.04477	0.410508	0.0052871	0.00763692
Rv1653	argJ	Probable glutamate N-acetyltransferase ArgJ	-1.04579	0.101917	5.34219e-25	1.84139e-24
Rv2992c	gltS	Glutamyl-tRNA synthetase GltS (glutamate--tRNA ligase) (glutamyl-tRNA synthase) (GLURS)	-1.04677	0.0708949	1.28028e-49	7.38087e-49
Rv1112	0	Probable GTP binding protein	-1.04725	0.219906	9.67319e-07	1.80327e-06
Rv0003	recF	DNA replication and repair protein RecF (single-strand DNA binding protein)	-1.04781	0.103676	2.71865e-24	9.16961e-24
Rv2075c	0	Possible hypothetical exported or envelope protein	-1.0485	0.149946	1.4506e-12	3.46626e-12
Rv0467	icl1	Isocitrate lyase Icl (isocitrase) (isocitratase)	-1.04864	0.0530015	2.1377e-87	2.06207e-86
Rv0226c	0	Probable conserved transmembrane protein	-1.05327	0.097574	1.9401e-27	7.07884e-27
Rv0106	0	Conserved hypothetical protein	-1.05505	0.18694	9.13566e-09	1.86903e-08
Rv0964c	0	Hypothetical protein	-1.05626	0.24827	1.08967e-05	1.9039e-05
Rv0169	mce1A	Mce-family protein Mce1A	-1.05652	0.0783932	9.68209e-42	4.73964e-41
Rv0104	0	Conserved hypothetical protein	-1.05789	0.437423	0.00743548	0.0105921
Rv0069c	sdaA	Probable L-serine dehydratase SdaA (L-serine deaminase) (SDH) (L-SD)	-1.05819	0.102013	1.69706e-25	5.9066e-25
Rv2090	0	Probable 5'-3' exonuclease	-1.06037	0.237535	4.1416e-06	7.44162e-06
Rv0183	0	Possible lysophospholipase	-1.06081	0.0901241	2.98546e-32	1.20585e-31
Rv0042c	0	Possible transcriptional regulatory protein (probably MarR-family)	-1.06117	0.141477	3.28055e-14	8.25605e-14
Rv1358	0	Probable transcriptional regulatory protein	-1.06233	0.195387	2.84068e-08	5.67848e-08
Rv0087	hycE	Possible formate hydrogenase HycE (FHL)	-1.0636	0.117497	7.24974e-20	2.18103e-19
Rv3835	0	Conserved membrane protein	-1.06435	0.0698281	9.29013e-53	5.64598e-52
Rv1826	gcvH	Probable glycine cleavage system H protein GcvH	-1.06451	0.100658	2.04305e-26	7.27858e-26
Rv3001c	ilvC	Probable KETOL-acid reductoisomerase IlvC (acetohydroxy-acid isomeroreductase) (alpha-keto-beta-hydroxylacil reductoisomerase)	-1.06478	0.0626149	3.38114e-65	2.54786e-64
Rv3390	lpqD	Probable conserved lipoprotein LpqD	-1.06513	0.174882	5.60546e-10	1.21051e-09
Rv2679	echA15	Probable enoyl-CoA hydratase EchA15 (enoyl hydrase) (unsaturated acyl-CoA hydratase) (crotonase)	-1.06596	0.0928307	8.0471e-31	3.17198e-30
Rv3589	mutY	Probable adenine glycosylase MutY	-1.06804	0.10584	3.06946e-24	1.03351e-23
Rv3649	0	Probable helicase	-1.06916	0.12886	5.54016e-17	1.52316e-16
Rv3713	cobQ2	Possible cobyric acid synthase CobQ2	-1.07306	0.121515	5.23005e-19	1.53233e-18
Rv1697	0	Conserved hypothetical protein	-1.07577	0.0802374	2.76403e-41	1.33148e-40
Rv1489A	0	Conserved protein	-1.07735	0.414845	0.00443692	0.00646598
Rv3832c	0	Conserved protein	-1.07789	0.268405	2.85194e-05	4.85126e-05
Rv0157	pntB	Probable NAD(P) transhydrogenase (subunit beta) PntB [integral membrane protein] (pyridine nucleotide transhydrogenase subunit beta) (nicotinamide nucleotide transhydrogenase subunit beta)	-1.07895	0.0558315	1.69682e-83	1.55285e-82
Rv1097c	0	Probable membrane glycine and proline rich protein	-1.08049	0.0801841	1.02539e-41	5.01328e-41
Rv0040c	mtc28	Secreted proline rich protein Mtc28 (proline rich 28 kDa antigen)	-1.08137	0.108963	1.80862e-23	5.98201e-23
Rv1590	0	Conserved hypothetical protein	-1.08167	0.124111	1.4669e-18	4.25022e-18
Rv1943c	mazE5	Possible antitoxin MazE5	-1.08333	0.182278	1.4242e-09	3.03057e-09
Rv1858	modB	Probable molybdenum-transport integral membrane protein ABC transporter ModB	-1.08361	0.161683	1.03782e-11	2.401e-11
Rv0433	0	Conserved hypothetical protein	-1.08411	0.0816338	1.55219e-40	7.37761e-40
Rv0534c	menA	1,4-dihydroxy-2-naphthoate octaprenyltransferase MenA (DHNA-octaprenyltransferase)	-1.08487	0.106412	1.12074e-24	3.82943e-24
Rv1703c	0	Probable catechol-O-methyltransferase	-1.08916	0.071826	2.87911e-52	1.73898e-51
Rv0817c	0	Probable conserved exported protein	-1.08926	0.157663	2.50499e-12	5.93518e-12
Rv1654	argB	Probable acetylglutamate kinase ArgB	-1.08998	0.087457	6.43859e-36	2.80243e-35
Rv0920c	0	Probable transposase	-1.09074	0.120197	6.13277e-20	1.85352e-19
Rv1273c	0	Probable drugs-transport transmembrane ATP-binding protein ABC transporter	-1.09136	0.122964	4.06568e-19	1.19564e-18
Rv2905	lppW	Probable conserved alanine rich lipoprotein LppW	-1.09335	0.0627742	2.92164e-68	2.29407e-67
Rv1655	argD	Probable acetylornithine aminotransferase ArgD	-1.0945	0.0684005	5.12185e-58	3.40243e-57
Rv2481c	0	Hypothetical protein	-1.09618	0.561884	0.0222362	0.0300307
Rv2432c	0	Hypothetical protein	-1.09713	0.510963	0.0138307	0.0191667
Rv1244	lpqZ	Probable lipoprotein LpqZ	-1.09723	0.100791	6.87737e-28	2.54482e-27
Rv0713	0	Probable conserved transmembrane protein	-1.10034	0.086594	2.64741e-37	1.1811e-36
Rv0111	0	Possible transmembrane acyltransferase	-1.10102	0.0904988	2.3003e-34	9.76322e-34
Rv1191	0	Conserved protein	-1.10137	0.153371	3.40366e-13	8.27416e-13
Rv1111c	0	Conserved hypothetical protein	-1.10332	0.0753058	6.27997e-49	3.57321e-48
Rv2258c	0	Possible transcriptional regulatory protein	-1.10353	0.0680739	2.16527e-59	1.4682e-58
Rv3726	0	Possible dehydrogenase	-1.10452	0.0658829	2.57564e-63	1.89009e-62
Rv1281c	oppD	Probable oligopeptide-transport ATP-binding protein ABC transporter OppD	-1.10477	0.0861875	6.49466e-38	2.94095e-37
Rv3892c	PPE69	PPE family protein PPE69	-1.10493	0.117548	2.61137e-21	8.22152e-21
Rv3712	0	Possible ligase	-1.10531	0.0905561	1.41104e-34	6.01491e-34
Rv1026	0	Conserved protein	-1.10707	0.124981	4.53246e-19	1.32993e-18
Rv3887c	eccD2	ESX conserved component EccD2. ESX-2 type VII secretion system protein. Probable transmembrane protein.	-1.11026	0.0697913	2.81046e-57	1.83898e-56
Rv1516c	0	Probable sugar transferase	-1.11041	0.137138	2.8038e-16	7.54988e-16
Rv1729c	0	Possible S-adenosylmethionine-dependent methyltransferase	-1.1106	0.150467	7.81264e-14	1.93761e-13
Rv2174	mptA	Alpha(1->6)mannosyltransferase. Possible conserved integral membrane protein.	-1.11173	0.0743334	6.89827e-51	4.03616e-50
Rv0714	rplN	50S ribosomal protein L14 RplN	-1.1118	0.108618	6.65932e-25	2.28736e-24
Rv2463	lipP	Probable esterase/lipase LipP	-1.11423	0.0632239	7.35709e-70	5.90674e-69
Rv2350c	plcB	Membrane-associated phospholipase C 2 PlcB	-1.11561	0.127762	1.32196e-18	3.83594e-18
Rv3298c	lpqC	Possible esterase lipoprotein LpqC	-1.11751	0.149136	3.19508e-14	8.05128e-14
Rv0721	rpsE	30S ribosomal protein S5 RpsE	-1.11893	0.0834224	2.0521e-41	9.92184e-41
Rv1739c	0	Probable sulphate-transport transmembrane protein ABC transporter	-1.11929	0.176774	1.16127e-10	2.55557e-10
Rv0229c	0	Possible conserved membrane protein with PIN domain	-1.12045	0.109447	7.3006e-25	2.50106e-24
Rv1079	metB	Cystathionine gamma-synthase MetB (CGS) (O-succinylhomoserine [thiol]-lyase)	-1.12064	0.0749303	6.55117e-51	3.83879e-50
Rv3602c	panC	Pantoate--beta-alanine ligase PanC (pantothenate synthetase) (pantoate activating enzyme)	-1.1241	0.112148	6.68974e-24	2.22953e-23
Rv2717c	0	Conserved protein	-1.12477	0.206248	2.41071e-08	4.83401e-08
Rv0002	dnaN	DNA polymerase III (beta chain) DnaN (DNA nucleotidyltransferase)	-1.12601	0.0720187	2.14747e-55	1.36424e-54
Rv0542c	menE	Possible O-succinylbenzoic acid--CoA ligase MenE (OSB-CoA synthetase) (O-succinylbenzoate-CoA synthase)	-1.12684	0.0847246	1.33714e-40	6.36316e-40
Rv2146c	0	Possible conserved transmembrane protein	-1.12875	0.197496	5.25739e-09	1.08634e-08
Rv0647c	0	Conserved protein	-1.12919	0.050168	1.62263e-112	2.04837e-111
Rv0520	0	Possible methyltransferase/methylase (fragment)	-1.13222	0.450022	0.00513684	0.00743082
Rv3804c	fbpA	Secreted antigen 85-a FbpA (mycolyl transferase 85A) (fibronectin-binding protein A) (antigen 85 complex A)	-1.13246	0.0516536	3.74183e-107	4.42482e-106
Rv3277	0	Probable conserved transmembrane protein	-1.13367	0.0783296	8.51782e-48	4.7233e-47
Rv0177	mam1C	Probable conserved Mce associated protein	-1.13622	0.0759696	6.49255e-51	3.81013e-50
Rv0119	fadD7	Probable fatty-acid-CoA ligase FadD7 (fatty-acid-CoA synthetase) (fatty-acid-CoA synthase)	-1.13895	0.101758	2.25426e-29	8.56749e-29
Rv2434c	0	Probable conserved transmembrane protein	-1.14042	0.144959	1.73453e-15	4.55806e-15
Rv0083	0	Probable oxidoreductase	-1.14071	0.0905072	8.83357e-37	3.90987e-36
Rv1657	argR	Probable arginine repressor ArgR (AHRC)	-1.1409	0.0962592	9.70784e-33	3.97424e-32
Rv0144	0	Probable transcriptional regulatory protein (possibly TetR-family)	-1.14451	0.100044	1.32627e-30	5.21736e-30
Rv2201	asnB	Probable asparagine synthetase AsnB	-1.14454	0.0858893	7.82439e-41	3.7416e-40
Rv1009	rpfB	Probable resuscitation-promoting factor RpfB	-1.14881	0.0695645	1.19313e-61	8.4706e-61
Rv1262c	0	Hypothetical hit-like protein	-1.15048	0.112853	1.24118e-24	4.23361e-24
Rv0707	rpsC	30S ribosomal protein S3 RpsC	-1.15076	0.0618667	1.46068e-77	1.25484e-76
Rv3809c	glf	UDP-galactopyranose mutase Glf (UDP-GALP mutase) (NAD+-flavin adenine dinucleotide-requiring enzyme)	-1.15246	0.0735768	1.17215e-55	7.49488e-55
Rv3600c	0	Conserved protein	-1.15293	0.105737	4.93346e-28	1.82724e-27
Rv1847	0	Conserved protein	-1.15559	0.1147	3.40642e-24	1.14402e-23
Rv1848	ureA	Urease gamma subunit UreA (urea amidohydrolase)	-1.15573	0.135628	7.44814e-18	2.11434e-17
Rv3361c	0	Conserved protein	-1.15597	0.160101	2.41594e-13	5.90229e-13
Rv1558	0	Conserved protein	-1.15612	0.104401	9.07285e-29	3.40535e-28
Rv2962c	0	Possible glycosyl transferase	-1.15735	0.0903237	6.68077e-38	3.02174e-37
Rv3472	0	Conserved protein	-1.15745	0.388416	0.00132299	0.0020179
Rv0298	0	Hypothetical protein	-1.1593	0.152237	1.26074e-14	3.21407e-14
Rv1707	0	Probable conserved transmembrane protein	-1.16165	0.0745086	2.33009e-55	1.47786e-54
Rv1958c	0	Hypothetical protein	-1.16192	0.455481	0.00449893	0.00654906
Rv2082	0	Conserved hypothetical protein	-1.162	0.108504	4.27372e-27	1.54642e-26
Rv0203	0	Possible exported protein	-1.16292	0.122154	9.0945e-22	2.90285e-21
Rv3882c	eccE1	ESX conserved component EccE1. ESX-1 type VII secretion system protein. Possible membrane protein.	-1.16327	0.072377	1.66215e-58	1.11169e-57
Rv2332	mez	Probable [NAD] dependent malate oxidoreductase Mez (malic enzyme) (NAD-malic enzyme) (malate dehydrogenase (oxaloacetate decarboxylating)) (pyruvic-malic carboxylase) (NAD-me)	-1.16358	0.103272	9.47539e-30	3.65068e-29
Rv1344	mbtL	Acyl carrier protein (ACP) MbtL	-1.16408	0.169099	2.58542e-12	6.12205e-12
Rv3329	0	Probable aminotransferase	-1.16427	0.0851929	8.3694e-43	4.2072e-42
Rv1473	0	Probable macrolide-transport ATP-binding protein ABC transporter	-1.16447	0.074444	1.61588e-55	1.02819e-54
Rv0172	mce1D	Mce-family protein Mce1D	-1.16791	0.0742769	4.38517e-56	2.83628e-55
Rv0170	mce1B	Mce-family protein Mce1B	-1.16808	0.0968822	8.04631e-34	3.38583e-33
Rv2543	lppA	Probable conserved lipoprotein LppA	-1.16858	0.272327	7.66334e-06	1.35158e-05
Rv1515c	0	Conserved hypothetical protein	-1.17139	0.126252	1.08751e-20	3.36982e-20
Rv2993c	0	Possible 2-hydroxyhepta-2,4-diene-1,7-dioate isomerase (HHDD isomerase)	-1.17229	0.086018	1.27085e-42	6.36397e-42
Rv2571c	0	Probable transmembrane alanine and valine and leucine rich protein	-1.17285	0.117571	9.10026e-24	3.02264e-23
Rv0546c	0	Conserved protein	-1.17294	0.15792	5.12085e-14	1.27972e-13
Rv2257c	0	Conserved protein	-1.17308	0.0960954	1.32637e-34	5.66015e-34
Rv2127	ansP1	L-asparagine permease AnsP1	-1.17457	0.0700656	2.23422e-63	1.64261e-62
Rv1944c	0	Conserved protein	-1.17474	0.20709	6.57809e-09	1.35142e-08
Rv0263c	0	Conserved hypothetical protein	-1.17519	0.113101	1.16787e-25	4.0865e-25
Rv2565	0	Conserved protein	-1.17661	0.0821194	6.94513e-47	3.8242e-46
Rv2430c	PPE41	PPE family protein PPE41	-1.17745	0.12427	1.17735e-21	3.7397e-21
Rv1283c	oppB	Probable oligopeptide-transport integral membrane protein ABC transporter OppB	-1.17784	0.0996202	1.37896e-32	5.61598e-32
Rv1158c	0	Conserved hypothetical ala-, pro-rich protein	-1.1808	0.129741	3.91697e-20	1.19302e-19
Rv1430	PE16	PE family protein PE16	-1.18205	0.159147	5.19543e-14	1.29753e-13
Rv0314c	0	Possible conserved membrane protein	-1.18214	0.0823205	3.97552e-47	2.19212e-46
Rv2999	lppY	Probable conserved lipoprotein LppY	-1.18261	0.16564	4.32542e-13	1.0476e-12
Rv0715	rplX	50S ribosomal protein L24 RplX	-1.18502	0.0857816	9.1106e-44	4.6392e-43
Rv1321	0	Conserved hypothetical protein	-1.18505	0.0874085	3.28813e-42	1.62789e-41
Rv0138	0	Conserved hypothetical protein	-1.18575	0.214575	1.4702e-08	2.98757e-08
Rv0694	lldD1	Possible L-lactate dehydrogenase (cytochrome) LldD1	-1.1881	0.10659	3.39004e-29	1.28344e-28
Rv0634B	rpmG2	50S ribosomal protein L33 RpmG2	-1.18827	0.304083	3.99121e-05	6.73667e-05
Rv0556	0	Probable conserved transmembrane protein	-1.18897	0.139367	6.69166e-18	1.90235e-17
Rv1117	0	Conserved protein	-1.18941	0.13682	1.5957e-18	4.6132e-18
Rv0022c	whiB5	Probable transcriptional regulatory protein WhiB-like WhiB5	-1.19087	0.489576	0.00619566	0.00888392
Rv2081c	0	Conserved transmembrane protein	-1.19093	0.191007	1.9743e-10	4.32298e-10
Rv1708	0	Putative initiation inhibitor protein	-1.19155	0.0847948	3.38832e-45	1.79521e-44
Rv2421c	nadD	Probable nicotinate-nucleotide adenylyltransferase NadD (deamido-NAD(+) pyrophosphorylase) (deamido-NAD(+) diphosphorylase) (nicotinate mononucleotide adenylyltransferase) (NAMN adenylyltransferase)	-1.19174	0.10342	4.47551e-31	1.77125e-30
Rv0346c	ansP2	Possible L-asparagine permease AnsP2 (L-asparagine transport protein)	-1.19231	0.0627132	6.84318e-81	6.10598e-80
Rv1917c	PPE34	PPE family protein PPE34	-1.19291	0.243308	4.289e-07	8.12283e-07
Rv0924c	mntH	Divalent cation-transport integral membrane protein MntH (BRAMP) (MRAMP)	-1.19295	0.134572	3.89114e-19	1.14517e-18
Rv2966c	0	Possible methyltransferase (methylase)	-1.19303	0.117191	1.40792e-24	4.78985e-24
Rv1751	0	Probable oxidoreductase	-1.19497	0.0654011	6.49821e-75	5.42808e-74
Rv0469	umaA	Possible mycolic acid synthase UmaA	-1.19601	0.105798	5.25004e-30	2.03673e-29
Rv3635	0	Probable conserved transmembrane protein	-1.1964	0.126101	9.67851e-22	3.08674e-21
Rv1168c	PPE17	PPE family protein PPE17	-1.19679	0.0874748	6.41257e-43	3.2318e-42
Rv1472	echA12	Possible enoyl-CoA hydratase EchA12 (enoyl hydrase) (unsaturated acyl-CoA hydratase) (crotonase)	-1.19771	0.0735713	6.79786e-60	4.65766e-59
Rv1302	rfe	Probable undecapaprenyl-phosphate alpha-N-acetylglucosaminyltransferase Rfe (UDP-GlcNAc transferase)	-1.19837	0.0849638	1.57388e-45	8.39545e-45
Rv1611	trpC	Probable indole-3-glycerol phosphate synthase TrpC	-1.19855	0.058614	2.48017e-93	2.56917e-92
Rv3822	0	Conserved hypothetical protein	-1.20241	0.101946	1.81449e-32	7.36681e-32
Rv1008	tatD	Probable deoxyribonuclease TatD (YJJV protein)	-1.20258	0.141148	7.23372e-18	2.05496e-17
Rv2132	0	Conserved hypothetical protein	-1.20342	0.550903	0.011251	0.0157586
Rv1656	argF	Probable ornithine carbamoyltransferase, anabolic ArgF	-1.20405	0.103775	2.0437e-31	8.15404e-31
Rv1418	lprH	Probable lipoprotein LprH	-1.20536	0.0820687	3.26107e-49	1.87178e-48
Rv2334	cysK1	Cysteine synthase a CysK1 (O-acetylserine sulfhydrylase A) (O-acetylserine (thiol)-lyase A) (CSASE A)	-1.20795	0.0607409	2.22579e-88	2.17916e-87
Rv0259c	0	Conserved hypothetical protein	-1.20884	0.325416	8.46431e-05	0.000140274
Rv1183	mmpL10	Probable conserved transmembrane transport protein MmpL10	-1.21047	0.0674694	1.97097e-72	1.61545e-71
Rv1942c	mazF5	Possible toxin MazF5	-1.21074	0.209983	3.63682e-09	7.58266e-09
Rv1175c	fadH	Probable NADPH dependent 2,4-dienoyl-CoA reductase FadH (2,4-dienoyl coenzyme A reductase) (4-enoyl-CoA reductase)	-1.21407	0.0588635	6.84511e-95	7.16637e-94
Rv2807	0	Conserved hypothetical protein	-1.21445	0.541431	0.00937975	0.0132226
Rv1176c	0	Conserved hypothetical protein	-1.2166	0.134131	5.30799e-20	1.61045e-19
Rv0225	0	Possible conserved protein	-1.21668	0.124768	7.71102e-23	2.5165e-22
Rv2418c	0	Unknown protein	-1.21743	0.133617	3.53624e-20	1.08041e-19
Rv0871	cspB	Probable cold shock-like protein B CspB	-1.21823	0.0935317	3.92984e-39	1.82155e-38
Rv1504c	0	Conserved hypothetical protein	-1.21825	0.228564	4.37757e-08	8.66246e-08
Rv3591c	0	Possible hydrolase	-1.21933	0.276741	4.8035e-06	8.57986e-06
Rv3629c	0	Probable conserved integral membrane protein	-1.21955	0.141034	2.33828e-18	6.7155e-18
Rv3233c	0	Possible triacylglycerol synthase (diacylglycerol acyltransferase)	-1.22042	0.150203	1.99973e-16	5.41072e-16
Rv0009	ppiA	Probable iron-regulated peptidyl-prolyl cis-trans isomerase A PpiA (PPIase A) (rotamase A)	-1.22194	0.0881249	4.21561e-44	2.16064e-43
Rv2080	lppJ	Lipoprotein LppJ	-1.22238	0.154105	9.70104e-16	2.56992e-15
Rv3888c	0	Probable conserved membrane protein	-1.22418	0.080862	3.73361e-52	2.24818e-51
Rv3250c	rubB	Probable rubredoxin RubB	-1.22504	0.166508	7.79369e-14	1.93466e-13
Rv0956	purN	Probable 5'-phosphoribosylglycinamide formyltransferase PurN (GART) (gar transformylase) (5'-phosphoribosylglycinamide transformylase)	-1.22713	0.146738	2.69782e-17	7.50648e-17
Rv0935	pstC1	Phosphate-transport integral membrane ABC transporter PstC1	-1.23001	0.0692688	7.05004e-71	5.73053e-70
Rv0295c	0	Conserved protein	-1.2305	0.0793983	1.5177e-54	9.51838e-54
Rv3438	0	Conserved protein	-1.23138	0.0892062	1.07833e-43	5.48383e-43
Rv1116A	0	Conserved hypothetical protein (fragment)	-1.23138	0.366817	0.000323132	0.000512365
Rv0643c	mmaA3	Methoxy mycolic acid synthase 3 MmaA3 (methyl mycolic acid synthase 3) (MMA3) (hydroxy mycolic acid synthase)	-1.23184	0.0767135	2.16721e-58	1.44702e-57
Rv1524	0	Probable glycosyltransferase	-1.23585	0.122521	2.68395e-24	9.06036e-24
Rv0296c	0	Probable sulfatase	-1.23923	0.0876696	9.65795e-46	5.15879e-45
Rv1200	0	Probable conserved integral membrane transport protein	-1.23976	0.0962142	2.32576e-38	1.06545e-37
Rv2288	0	Hypothetical protein	-1.24082	0.210045	1.46517e-09	3.1127e-09
Rv1359	0	Probable transcriptional regulatory protein	-1.24267	0.624689	0.0175607	0.023997
Rv1361c	PPE19	PPE family protein PPE19	-1.24418	0.080222	1.2541e-54	7.89037e-54
Rv0359	0	Probable conserved integral membrane protein	-1.24418	0.169126	7.82412e-14	1.93801e-13
Rv3006	lppZ	Probable conserved lipoprotein LppZ	-1.24515	0.0673752	1.15966e-76	9.85462e-76
Rv2211c	gcvT	Probable aminomethyltransferase GcvT (glycine cleavage system T protein)	-1.24581	0.0590013	2.51975e-99	2.75558e-98
Rv2077A	0	Conserved hypothetical protein	-1.2466	0.305641	1.91434e-05	3.29492e-05
Rv0739	0	Conserved hypothetical protein	-1.24978	0.308959	2.19207e-05	3.75646e-05
Rv2939	papA5	Possible conserved polyketide synthase associated protein PapA5	-1.25006	0.0971952	3.03245e-38	1.38114e-37
Rv1630	rpsA	30S ribosomal protein S1 RpsA	-1.25207	0.0565695	6.59432e-109	8.01526e-108
Rv2947c	pks15	Probable polyketide synthase Pks15	-1.25296	0.171238	9.90527e-14	2.44887e-13
Rv3851	0	Possible membrane protein	-1.25544	0.416353	0.0010205	0.00156933
Rv0708	rplP	50S ribosomal protein L16 RplP	-1.25555	0.0842508	1.26995e-50	7.40837e-50
Rv1169c	lipX	PE family protein. Possible lipase LipX.	-1.25686	0.137903	3.29478e-20	1.00742e-19
Rv0774c	0	Probable conserved exported protein	-1.25741	0.0984268	8.66018e-38	3.90803e-37
Rv0882	0	Probable transmembrane protein	-1.25949	0.365679	0.000233103	0.000375066
Rv0112	gca	Possible GDP-mannose 4,6-dehydratase Gca (GDP-D-mannose dehydratase)	-1.26051	0.0770983	2.41054e-60	1.66323e-59
Rv1689	tyrS	Probable tyrosyl-tRNA synthase TyrS (TYRRS)	-1.26112	0.0889157	4.77507e-46	2.5716e-45
Rv1185c	fadD21	Probable fatty-acid-AMP ligase FadD21 (fatty-acid-AMP synthetase) (fatty-acid-AMP synthase)	-1.26164	0.0816918	3.22008e-54	2.01306e-53
Rv2778c	0	Conserved protein	-1.26262	0.128465	3.71072e-23	1.21808e-22
Rv0831c	0	Conserved protein	-1.26455	0.08403	1.34801e-51	7.99437e-51
Rv2441c	rpmA	50S ribosomal protein L27 RpmA	-1.26768	0.166956	1.31803e-14	3.35794e-14
Rv0669c	0	Possible hydrolase	-1.26971	0.102695	1.64628e-35	7.12602e-35
Rv2005c	0	Universal stress protein family protein	-1.27715	0.196692	3.19581e-11	7.21493e-11
Rv1014c	pth	Probable peptidyl-tRNA hydrolase Pth	-1.27918	0.123875	2.1378e-25	7.40778e-25
Rv0773c	ggtA	Probable bifunctional acylase GgtA: cephalosporin acylase (GL-7ACA acylase) + gamma-glutamyltranspeptidase (GGT)	-1.28335	0.077875	1.79334e-61	1.26631e-60
Rv2960c	0	Hypothetical protein	-1.28439	0.337721	5.73716e-05	9.61747e-05
Rv3717	0	Conserved hypothetical protein	-1.28533	0.121766	2.14944e-26	7.65068e-26
Rv0878c	PPE13	PPE family protein PPE13	-1.28581	0.144745	2.70464e-19	7.98979e-19
Rv2102	0	Conserved hypothetical protein	-1.28626	0.192943	1.09249e-11	2.523e-11
Rv0554	bpoC	Possible peroxidase BpoC (non-haem peroxidase)	-1.28689	0.0877043	3.78424e-49	2.1689e-48
Rv1268c	0	Hypothetical protein	-1.28712	0.37892	0.000271551	0.000434083
Rv3271c	0	Probable conserved integral membrane protein	-1.28911	0.0759886	6.33287e-65	4.73578e-64
Rv2116	lppK	Conserved lipoprotein LppK	-1.29227	0.209824	2.9247e-10	6.36848e-10
Rv0706	rplV	50S ribosomal protein L22 RplV	-1.29273	0.0809323	1.03049e-57	6.78809e-57
Rv1485	hemZ	Ferrochelatase HemZ (protoheme ferro-lyase) (heme synthetase)	-1.29332	0.0928314	1.58265e-44	8.25164e-44
Rv3304	0	Conserved protein	-1.29341	0.189841	3.85664e-12	9.06656e-12
Rv0500	proC	Probable pyrroline-5-carboxylate reductase ProC (P5CR) (P5C reductase)	-1.29362	0.139	5.53825e-21	1.72702e-20
Rv0732	secY	Probable preprotein translocase SecY	-1.2952	0.0663116	2.15326e-85	2.02727e-84
Rv0299	0	Hypothetical protein	-1.29531	0.15932	1.71939e-16	4.65862e-16
Rv1886c	fbpB	Secreted antigen 85-B FbpB (85B) (antigen 85 complex B) (mycolyl transferase 85B) (fibronectin-binding protein B) (extracellular alpha-antigen)	-1.29666	0.0600644	4.22944e-104	4.81298e-103
Rv2400c	subI	Probable sulfate-binding lipoprotein SubI	-1.29734	0.086253	1.55919e-51	9.23284e-51
Rv1658	argG	Probable argininosuccinate synthase ArgG	-1.29749	0.07266	8.58882e-72	7.02494e-71
Rv2076c	0	Conserved hypothetical protein	-1.29814	0.525004	0.00496415	0.00719691
Rv0063	0	Possible oxidoreductase	-1.29912	0.0815617	1.74808e-57	1.14573e-56
Rv1613	trpA	Probable tryptophan synthase, alpha subunit TrpA	-1.30061	0.0780294	8.41125e-63	6.09273e-62
Rv1440	secG	Probable protein-export membrane protein (translocase subunit) SecG	-1.30102	0.146219	2.40691e-19	7.12636e-19
Rv3018c	PPE46	PPE family protein PPE46	-1.30141	0.419862	0.000763343	0.00118501
Rv0429c	def	Probable polypeptide deformylase Def (PDF) (formylmethionine deformylase)	-1.30685	0.0967575	6.06065e-42	2.98477e-41
Rv0944	0	Possible formamidopyrimidine-DNA glycosylase (FAPY-DNA glycosylase)	-1.30717	0.749618	0.0259871	0.0348448
Rv3598c	lysS	Lysyl-tRNA synthetase 1 LysS (lysine--tRNA ligase 1) (LysRS 1) (lysine translase)	-1.31014	0.0778691	8.54848e-64	6.29669e-63
Rv0062	celA1	Possible cellulase CelA1 (endoglucanase) (endo-1,4-beta-glucanase) (FI-cmcase) (carboxymethyl cellulase)	-1.31123	0.0577519	2.32556e-114	2.97399e-113
Rv3143	0	Probable response regulator	-1.31303	0.441268	0.00106622	0.00163642
Rv1184c	0	Possible exported protein	-1.31414	0.0967257	1.83481e-42	9.15305e-42
Rv2331	0	Hypothetical protein	-1.31595	0.240939	1.88854e-08	3.81399e-08
Rv0466	0	Conserved protein	-1.31684	0.0768192	2.69066e-66	2.05517e-65
Rv3311	0	Conserved protein	-1.31766	0.104052	3.79591e-37	1.68966e-36
Rv3714c	0	Conserved hypothetical protein	-1.31797	0.141036	3.67035e-21	1.15186e-20
Rv2108	PPE36	PPE family protein PPE36	-1.3189	0.131562	4.37552e-24	1.46448e-23
Rv3249c	0	Possible transcriptional regulatory protein (probably TetR-family)	-1.32169	0.0651524	8.63143e-92	8.73376e-91
Rv2562	0	Conserved hypothetical protein	-1.32816	0.25778	9.89398e-08	1.92487e-07
Rv3280	accD5	Probable propionyl-CoA carboxylase beta chain 5 AccD5 (pccase) (propanoyl-CoA:carbon dioxide ligase)	-1.3299	0.068746	9.2647e-84	8.49842e-83
Rv2294	0	Probable aminotransferase	-1.33104	0.115198	2.66595e-31	1.05937e-30
Rv2938	drrC	Probable daunorubicin-dim-transport integral membrane protein ABC transporter DrrC	-1.33146	0.1081	2.83232e-35	1.22194e-34
Rv0716	rplE	50S ribosomal protein L5 RplE	-1.33161	0.0690438	2.36028e-83	2.14999e-82
Rv3392c	cmaA1	Cyclopropane-fatty-acyl-phospholipid synthase 1 CmaA1 (cyclopropane fatty acid synthase) (CFA synthase) (cyclopropane mycolic acid synthase 1)	-1.33496	0.170506	1.87695e-15	4.92246e-15
Rv3383c	idsB	Possible polyprenyl synthetase IdsB (polyprenyl transferase) (polyprenyl diphosphate synthase)	-1.33569	0.159387	2.11079e-17	5.9066e-17
Rv2936	drrA	Daunorubicin-dim-transport ATP-binding protein ABC transporter DrrA	-1.33705	0.0876295	5.04366e-53	3.08433e-52
Rv0503c	cmaA2	Cyclopropane-fatty-acyl-phospholipid synthase 2 CmaA2 (cyclopropane fatty acid synthase) (CFA synthase) (cyclopropane mycolic acid synthase 2) (mycolic acid trans-cyclopropane synthetase)	-1.33721	0.0799016	2.61207e-63	1.91325e-62
Rv0404	fadD30	Fatty-acid-AMP ligase FadD30 (fatty-acid-AMP synthetase) (fatty-acid-AMP synthase)	-1.33781	0.175899	1.10915e-14	2.83682e-14
Rv3331	sugI	Probable sugar-transport integral membrane protein SugI	-1.33816	0.0872879	1.9826e-53	1.22578e-52
Rv0720	rplR	50S ribosomal protein L18 RplR	-1.33828	0.0957395	8.15039e-45	4.28359e-44
Rv3791	dprE2	Decaprenylphosphoryl-D-2-keto erythro pentose reductase	-1.343	0.0878219	3.47292e-53	2.13042e-52
Rv1591	0	Probable transmembrane protein	-1.34626	0.0878863	2.74406e-53	1.68859e-52
Rv0231	fadE4	Probable acyl-CoA dehydrogenase FadE4	-1.34678	0.086758	9.23611e-55	5.82973e-54
Rv2399c	cysT	Probable sulfate-transport integral membrane protein ABC transporter CysT	-1.34709	0.102516	6.993e-40	3.28403e-39
Rv0890c	0	Probable transcriptional regulatory protein (probably LuxR-family)	-1.34877	0.0862475	1.50315e-55	9.58017e-55
Rv1819c	bacA	Probable drug-transport transmembrane ATP-binding protein ABC transporter BacA	-1.35098	0.0899471	2.04308e-51	1.20618e-50
Rv1547	dnaE1	Probable DNA polymerase III (alpha chain) DnaE1 (DNA nucleotidyltransferase)	-1.35325	0.0584985	8.22568e-119	1.09471e-117
Rv3739c	PPE67	PPE family protein PPE67	-1.35342	0.455398	0.00115721	0.00177261
Rv1885c	0	Chorismate mutase	-1.35407	0.0829014	2.36707e-60	1.63611e-59
Rv0667	rpoB	DNA-directed RNA polymerase (beta chain) RpoB (transcriptase beta chain) (RNA polymerase beta subunit)	-1.35573	0.0507248	8.2183e-158	1.46659e-156
Rv1903	0	Probable conserved membrane protein	-1.35912	0.259196	6.09115e-08	1.19569e-07
Rv2006	otsB1	Probable trehalose-6-phosphate phosphatase OtsB1 (trehalose-phosphatase) (TPP)	-1.3599	0.121456	1.4389e-29	5.50596e-29
Rv0139	0	Possible oxidoreductase	-1.3601	0.085333	1.32793e-57	8.73277e-57
Rv0888	0	Probable exported protein	-1.36145	0.267111	1.4475e-07	2.79808e-07
Rv0960	vapC9	Possible toxin VapC9	-1.36217	0.139759	7.475e-23	2.44354e-22
Rv0430	0	Conserved hypothetical protein	-1.36296	0.152165	1.30313e-19	3.88464e-19
Rv0080	0	Conserved hypothetical protein	-1.3694	0.0882561	9.63793e-55	6.0736e-54
Rv2945c	lppX	Probable conserved lipoprotein LppX	-1.36962	0.0690463	6.25756e-88	6.08099e-87
Rv1659	argH	Probable argininosuccinate lyase ArgH	-1.37503	0.0661902	2.78147e-96	2.9918e-95
Rv3481c	0	Probable integral membrane protein	-1.38071	0.193451	3.58762e-13	8.71597e-13
Rv0685	tuf	Probable iron-regulated elongation factor TU Tuf (EF-TU)	-1.38161	0.0552324	7.57213e-138	1.18913e-136
Rv1614	lgt	Possible prolipoprotein diacylglyceryl transferases Lgt	-1.38228	0.0728337	7.59599e-81	6.76232e-80
Rv3885c	eccE2	ESX conserved component EccE2. ESX-2 type VII secretion system protein. Possible membrane protein.	-1.38567	0.117014	8.60632e-33	3.53066e-32
Rv0264c	0	Conserved hypothetical protein	-1.3857	0.111801	1.14169e-35	4.95278e-35
Rv3485c	0	Probable short-chain type dehydrogenase/reductase	-1.38755	0.135908	6.68663e-25	2.29273e-24
Rv3794	embA	Integral membrane indolylacetylinositol arabinosyltransferase EmbA (arabinosylindolylacetylinositol synthase)	-1.38837	0.0717734	7.98246e-84	7.33938e-83
Rv1282c	oppC	Probable oligopeptide-transport integral membrane protein ABC transporter OppC	-1.39406	0.128443	7.51666e-28	2.77876e-27
Rv0236A	0	Small secreted protein	-1.39517	0.260562	3.15447e-08	6.28652e-08
Rv0881	0	Possible rRNA methyltransferase (rRNA methylase)	-1.39649	0.155802	1.16023e-19	3.46921e-19
Rv1096	0	Possible glycosyl hydrolase	-1.40131	0.0983831	1.62557e-46	8.88857e-46
Rv1918c	PPE35	PPE family protein PPE35	-1.40146	0.101119	3.72549e-44	1.91694e-43
Rv2068c	blaC	Class a beta-lactamase BlaC	-1.40175	0.0889557	2.31783e-56	1.50659e-55
Rv0155	pntAa	Probable NAD(P) transhydrogenase (subunit alpha) PntAa [first part; catalytic part] (pyridine nucleotide transhydrogenase subunit alpha) (nicotinamide nucleotide transhydrogenase subunit alpha)	-1.40235	0.089579	1.10104e-55	7.0517e-55
Rv2582	ppiB	Probable peptidyl-prolyl cis-trans isomerase B PpiB (cyclophilin) (PPIase) (rotamase) (peptidylprolyl isomerase)	-1.40504	0.142256	1.91449e-23	6.32685e-23
Rv0936	pstA2	Phosphate-transport integral membrane ABC transporter PstA2	-1.40808	0.0920966	3.27503e-53	2.01217e-52
Rv2435c	0	Probable cyclase (adenylyl-or guanylyl-)(adenylate-or guanylate-)	-1.41296	0.142306	1.07797e-23	3.57139e-23
Rv2282c	0	Probable transcription regulator (LysR family)	-1.41317	0.28105	1.84516e-07	3.54755e-07
Rv0950c	0	Conserved hypothetical protein	-1.41363	0.0723339	6.33419e-86	5.97789e-85
Rv3393	iunH	Probable nucleoside hydrolase IunH (purine nucleosidase)	-1.4191	0.176994	4.05497e-16	1.08372e-15
Rv0032	bioF2	Possible 8-amino-7-oxononanoate synthase BioF2 (AONS) (8-amino-7-ketopelargonate synthase) (7-keto-8-amino-pelargonic acid synthetase) (7-KAP synthetase) (L-alanine--pimelyl CoA ligase)	-1.42011	0.152631	5.06169e-21	1.58092e-20
Rv0719	rplF	50S ribosomal protein L6 RplF	-1.42235	0.0722597	7.57871e-87	7.23942e-86
Rv2427A	oxyR'	Transcriptional regulator OxyR', pseudogene	-1.42289	0.382117	7.19564e-05	0.000119856
Rv0717	rpsN1	30S ribosomal protein S14 RpsN1	-1.42584	0.329956	5.71762e-06	1.01572e-05
Rv0665	vapC8	Possible toxin VapC8	-1.42883	0.222165	4.72813e-11	1.0565e-10
Rv0205	0	Probable conserved transmembrane protein	-1.43008	0.113953	1.4854e-36	6.55984e-36
Rv2990c	0	Hypothetical protein	-1.43269	0.129699	8.06718e-29	3.03951e-28
Rv3920c	0	Conserved protein similar to jag protein	-1.4336	0.143905	7.65487e-24	2.54687e-23
Rv2331A	0	Hypothetical protein	-1.43373	0.330382	5.22993e-06	9.31611e-06
Rv0705	rpsS	30S ribosomal protein S19 RpsS	-1.43404	0.106716	1.14064e-41	5.55602e-41
Rv0934	pstS1	Periplasmic phosphate-binding lipoprotein PstS1 (PBP-1) (PstS1)	-1.43565	0.0608045	1.09245e-123	1.53177e-122
Rv2645	0	Hypothetical protein	-1.43771	0.159331	6.63211e-20	1.99982e-19
Rv1612	trpB	Tryptophan synthase, beta subunit TrpB	-1.4405	0.0618616	1.99422e-120	2.69976e-119
Rv1105	0	Possible para-nitrobenzyl esterase (fragment)	-1.44362	0.647984	0.00773734	0.0109967
Rv2431c	PE25	PE family protein PE25	-1.44792	0.114044	2.19474e-37	9.81382e-37
Rv0501	galE2	Possible UDP-glucose 4-epimerase GalE2 (galactowaldenase) (UDP-galactose 4-epimerase) (uridine diphosphate galactose 4-epimerase) (uridine diphospho-galactose 4-epimerase)	-1.44866	0.0603409	7.1792e-128	1.05961e-126
Rv3478	PPE60	PE family protein PPE60	-1.45327	0.054221	7.71899e-159	1.39653e-157
Rv0696	0	Probable membrane sugar transferase	-1.45352	0.105138	5.84121e-44	2.98601e-43
Rv1857	modA	Probable molybdate-binding lipoprotein ModA	-1.45647	0.0850585	3.83727e-66	2.92526e-65
Rv0082	0	Probable oxidoreductase	-1.45808	0.0899373	1.51017e-59	1.03112e-58
Rv1170	mshB	N-acetyl-1-D-myo-inosityl-2-amino-2-deoxy-alpha-D-glucopyranoside deacetylase MshB (GlcNAc-Ins deacetylase)	-1.4621	0.101345	1.17074e-47	6.48284e-47
Rv3102c	ftsE	Putative cell division ATP-binding protein FtsE (septation component-transport ATP-binding protein ABC transporter)	-1.46247	0.0862579	6.26422e-65	4.69338e-64
Rv2445c	ndkA	Probable nucleoside diphosphate kinase NdkA (NDK) (NDP kinase) (nucleoside-2-P kinase)	-1.46597	0.105161	1.55942e-44	8.15216e-44
Rv2220	glnA1	Glutamine synthetase GlnA1 (glutamine synthase) (GS-I)	-1.46609	0.0766775	6.12439e-83	5.54017e-82
Rv0227c	0	Probable conserved membrane protein	-1.46909	0.0618455	2.0716e-125	2.94678e-124
Rv3101c	ftsX	Putative cell division protein FtsX (septation component-transport integral membrane protein ABC transporter)	-1.46927	0.085669	1.74487e-66	1.33796e-65
Rv3003c	ilvB1	Acetolactate synthase (large subunit) IlvB1 (acetohydroxy-acid synthase)	-1.46982	0.0696059	1.73219e-99	1.89961e-98
Rv1752	0	Conserved hypothetical protein	-1.47513	0.259408	4.42175e-09	9.17536e-09
Rv1652	argC	Probable N-acetyl-gamma-glutamyl-phoshate reductase ArgC	-1.47681	0.0644429	1.13157e-116	1.47593e-115
Rv2289	cdh	Probable CDP-diacylglycerol pyrophosphatase Cdh (CDP-diacylglycerol diphosphatase) (CDP-diacylglycerol phosphatidylhydrolase)	-1.47745	0.123759	2.64465e-33	1.09756e-32
Rv3453	0	Possible conserved transmembrane protein	-1.47804	0.170583	1.69515e-18	4.89351e-18
Rv1507c	0	Conserved protein	-1.48407	0.118289	1.30306e-36	5.76107e-36
Rv1546	0	Conserved protein	-1.48652	0.196628	1.36834e-14	3.48385e-14
Rv0013	trpG	Possible anthranilate synthase component II TrpG (glutamine amidotransferase)	-1.48675	0.0898147	4.85677e-62	3.46056e-61
Rv3282	0	Conserved hypothetical protein	-1.49671	0.0955655	8.63737e-56	5.54997e-55
Rv0703	rplW	50S ribosomal protein L23 RplW	-1.49681	0.105527	3.85212e-46	2.08025e-45
Rv3836	0	Conserved hypothetical protein	-1.49855	0.195619	6.50999e-15	1.67266e-14
Rv2067c	0	Conserved protein	-1.49861	0.0906279	6.92739e-62	4.92698e-61
Rv2935	ppsE	Phenolpthiocerol synthesis type-I polyketide synthase PpsE	-1.50218	0.0681589	3.30298e-108	3.96559e-107
Rv3454	0	Probable conserved integral membrane protein	-1.50237	0.0858585	4.90099e-69	3.895e-68
Rv2937	drrB	Daunorubicin-dim-transport integral membrane protein ABC transporter DrrB	-1.50281	0.0975739	5.16056e-54	3.21593e-53
Rv1241	vapB33	Possible antitoxin VapB33	-1.50327	0.232985	3.55431e-11	7.9921e-11
Rv2398c	cysW	Probable sulfate-transport integral membrane protein ABC transporter CysW	-1.50401	0.0979708	1.06259e-53	6.60083e-53
Rv0156	pntAb	Probable NAD(P) transhydrogenase (subunit alpha) PntAb [second part; integral membrane protein] (pyridine nucleotide transhydrogenase subunit alpha) (nicotinamide nucleotide transhydrogenase subunit alpha)	-1.50589	0.170085	2.78027e-19	8.20085e-19
Rv3790	dprE1	Decaprenylphosphoryl-beta-D-ribose 2'-oxidase	-1.50722	0.107634	4.93718e-45	2.59831e-44
Rv3487c	lipF	Probable esterase/lipase LipF	-1.50885	0.0696717	9.90708e-105	1.13729e-103
Rv2317	uspB	Probable sugar-transport integral membrane protein ABC transporter UspB	-1.50934	0.602812	0.00380483	0.00558839
Rv0053	rpsF	30S ribosomal protein S6 RpsF	-1.50992	0.104355	6.48221e-48	3.60981e-47
Rv2647	0	Hypothetical protein	-1.51488	0.361119	8.74249e-06	1.53849e-05
Rv1631	coaE	Probable dephospho-CoA kinase CoaE (dephosphocoenzyme a kinase)	-1.51493	0.079852	1.06109e-80	9.42501e-80
Rv3137	0	Probable monophosphatase	-1.51522	0.0714596	2.68882e-100	2.97361e-99
Rv1987	0	Possible chitinase	-1.52071	0.162071	2.20457e-21	6.95749e-21
Rv2988c	leuC	Probable 3-isopropylmalate dehydratase (large subunit) LeuC (isopropylmalate isomerase) (alpha-IPM isomerase) (IPMI)	-1.52933	0.0699137	1.32081e-106	1.55721e-105
Rv0682	rpsL	30S ribosomal protein S12 RpsL	-1.53027	0.108715	1.71598e-45	9.12862e-45
Rv0780	purC	Phosphoribosylaminoimidazole-succinocarboxamide synthase PurC (SAICAR synthetase)	-1.53062	0.115283	1.0653e-40	5.08184e-40
Rv2787	0	Conserved hypothetical alanine rich protein	-1.53087	0.135132	3.75764e-30	1.46354e-29
Rv3218	0	Conserved protein	-1.53473	0.145825	2.21028e-26	7.86009e-26
Rv2723	0	Probable conserved integral membrane protein	-1.5359	0.17458	4.7614e-19	1.39606e-18
Rv2911	dacB2	Probable penicillin-binding protein DacB2 (D-alanyl-D-alanine carboxypeptidase) (DD-peptidase) (DD-carboxypeptidase) (PBP) (DD-transpeptidase) (serine-type D-ala-D-ala carboxypeptidase) (D-amino acid hydrolase)	-1.53777	0.0951019	2.49095e-59	1.68032e-58
Rv0684	fusA1	Probable elongation factor G FusA1 (EF-G)	-1.53885	0.0549174	2.35456e-173	4.71632e-172
Rv2987c	leuD	Probable 3-isopropylmalate dehydratase (small subunit) LeuD (isopropylmalate isomerase) (alpha-IPM isomerase) (IPMI)	-1.53987	0.110838	2.23653e-44	1.15992e-43
Rv2957	0	Possible glycosyl transferase	-1.53991	0.0924478	8.83355e-63	6.38684e-62
Rv2958c	0	Possible glycosyl transferase	-1.54089	0.0819099	1.726e-79	1.51595e-78
Rv2965c	kdtB	Probable phosphopantetheine adenylyltransferase KdtB (pantetheine-phosphate adenylyltransferase) (PPAT) (dephospho-CoA pyrophosphorylase)	-1.54843	0.224642	1.81058e-12	4.31331e-12
Rv0702	rplD	50S ribosomal protein L4 RplD	-1.55044	0.0561152	1.47354e-168	2.9071e-167
Rv3479	0	Possible transmembrane protein	-1.55145	0.100199	1.35562e-54	8.51544e-54
Rv0704	rplB	50S ribosomal protein L2 RplB	-1.55609	0.0714136	7.34308e-106	8.63141e-105
Rv2428	ahpC	Alkyl hydroperoxide reductase C protein AhpC (alkyl hydroperoxidase C)	-1.55746	0.106261	2.72894e-49	1.57094e-48
Rv0569	0	Conserved protein	-1.55769	0.181994	3.37836e-18	9.67429e-18
Rv2805	0	Conserved hypothetical protein	-1.56353	0.257198	4.05272e-10	8.79061e-10
Rv1518	0	Conserved hypothetical protein	-1.56383	0.29619	4.33782e-08	8.58813e-08
Rv0701	rplC	50S ribosomal protein L3 RplC	-1.56553	0.0653758	8.52855e-127	1.24937e-125
Rv1118c	0	Conserved protein	-1.56627	0.153392	5.98705e-25	2.06005e-24
Rv0366c	0	Conserved hypothetical protein	-1.56858	0.189766	4.579e-17	1.2651e-16
Rv3789	0	GTRA family protein	-1.56867	0.242434	3.28275e-11	7.40268e-11
Rv1439c	0	Unknown protein	-1.5698	0.277432	4.91918e-09	1.01806e-08
Rv1632c	0	Hypothetical protein	-1.57664	0.213304	4.58933e-14	1.14982e-13
Rv1115	0	Possible exported protein	-1.57919	0.246813	5.50575e-11	1.22537e-10
Rv2113	0	Probable integral membrane protein	-1.58562	0.104652	2.28723e-52	1.38362e-51
Rv0224c	0	Possible methyltransferase (methylase)	-1.58853	0.185939	4.3552e-18	1.24262e-17
Rv1242	vapC33	Possible toxin VapC33. Contains PIN domain.	-1.58872	0.173855	2.11616e-20	6.50591e-20
Rv2951c	0	Possible oxidoreductase	-1.58952	0.0655984	2.85361e-130	4.2598e-129
Rv2069	sigC	RNA polymerase sigma factor, ECF subfamily, SigC	-1.59028	0.119334	5.24729e-41	2.51537e-40
Rv2055c	rpsR2	30S ribosomal protein S18 RpsR2	-1.59167	0.756863	0.00938579	0.0132264
Rv2456c	0	Probable conserved integral membrane transport protein	-1.59278	0.105826	9.85952e-52	5.87382e-51
Rv2429	ahpD	Alkyl hydroperoxide reductase D protein AhpD (alkyl hydroperoxidase D)	-1.59324	0.098986	7.36557e-59	4.94311e-58
Rv3002c	ilvN	Probable acetolactate synthase (small subunit) IlvN (acetohydroxy-acid synthase) (AHAS) (ALS)	-1.59989	0.0778218	1.92091e-94	2.00571e-93
Rv1709	scpA	Possible segregation and condensation protein ScpA	-1.60149	0.0868901	2.28327e-76	1.91951e-75
Rv1514c	0	Conserved hypothetical protein	-1.60157	0.193863	4.69659e-17	1.29577e-16
Rv2311	0	Conserved hypothetical protein	-1.60283	0.769936	0.0104881	0.0147164
Rv3795	embB	Integral membrane indolylacetylinositol arabinosyltransferase EmbB (arabinosylindolylacetylinositol synthase)	-1.60389	0.0683339	2.11221e-122	2.89949e-121
Rv1258c	0	Probable conserved integral membrane transport protein	-1.60609	0.105381	6.08352e-53	3.71445e-52
Rv0700	rpsJ	30S ribosomal protein S10 RpsJ (transcription antitermination factor NusE)	-1.60853	0.0830094	3.60519e-84	3.32253e-83
Rv0079	0	Unknown protein	-1.61583	0.0923036	3.24847e-69	2.59217e-68
Rv3924c	rpmH	50S ribosomal protein L34 RpmH	-1.61911	0.241925	7.0159e-12	1.63178e-11
Rv3251c	rubA	Probable rubredoxin RubA	-1.62301	0.17738	1.71522e-20	5.28981e-20
Rv2917	0	Conserved hypothetical alanine and arginine rich protein	-1.62456	0.125339	5.86837e-39	2.70731e-38
Rv2004c	0	Conserved protein	-1.62499	0.248704	1.52969e-11	3.50588e-11
Rv3198A	0	Possible glutaredoxin protein	-1.63224	0.27531	9.82618e-10	2.10576e-09
Rv0260c	0	Possible transcriptional regulatory protein	-1.63428	0.399502	1.25377e-05	2.18478e-05
Rv0718	rpsH	30S ribosomal protein S8 RpsH	-1.63458	0.0596152	5.55067e-166	1.06302e-164
Rv1873	0	Conserved hypothetical protein	-1.63545	0.953102	0.0221519	0.0299271
Rv3100c	smpB	Probable SSRA-binding protein SmpB	-1.63885	0.163611	4.00167e-24	1.34049e-23
Rv2948c	fadD22	P-hydroxybenzoyl-AMP ligase FadD22	-1.64271	0.0824251	6.01151e-89	5.9003e-88
Rv0364	0	Possible conserved transmembrane protein	-1.65148	0.112832	5.30287e-49	3.02603e-48
Rv3740c	0	Possible triacylglycerol synthase (diacylglycerol acyltransferase)	-1.65379	0.0997353	3.00055e-62	2.14967e-61
Rv0683	rpsG	30S ribosomal protein S7 RpsG	-1.65504	0.0677136	2.36464e-132	3.57061e-131
Rv0164	TB18.5	Conserved protein TB18.5	-1.65641	0.0860214	4.12457e-83	3.73974e-82
Rv3686c	0	Conserved hypothetical protein	-1.65913	0.100871	2.36576e-61	1.66451e-60
Rv3133c	devR, dosR	Two component transcriptional regulatory protein DevR (probably LuxR/UhpA-family)	-1.66085	0.126313	4.58722e-40	2.16459e-39
Rv0572c	0	Hypothetical protein	-1.66238	0.293078	3.69908e-09	7.70838e-09
Rv2646	0	Probable integrase	-1.66264	0.131544	3.93127e-37	1.74792e-36
Rv0001	dnaA	Chromosomal replication initiator protein DnaA	-1.66427	0.0758345	2.0751e-107	2.46875e-106
Rv2954c	0	Hypothetical protein	-1.67898	0.0687899	5.04568e-132	7.58978e-131
Rv2046	lppI	Probable lipoprotein LppI	-1.67988	0.151268	3.73252e-29	1.41174e-28
Rv2955c	0	Conserved protein	-1.68324	0.105409	6.87262e-58	4.54241e-57
Rv0570	nrdZ	Probable ribonucleoside-diphosphate reductase (large subunit) NrdZ (ribonucleotide reductase)	-1.68326	0.202255	2.31088e-17	6.45272e-17
Rv0516c	0	Possible anti-anti-sigma factor	-1.68438	0.0813362	5.27542e-96	5.59764e-95
Rv2450c	rpfE	Probable resuscitation-promoting factor RpfE	-1.68877	0.067627	2.47797e-138	3.92278e-137
Rv3312A	0	Secreted protein antigen	-1.69111	0.21284	6.03761e-16	1.60812e-15
Rv3136	PPE51	PPE family protein PPE51	-1.69698	0.0465791	4.12557e-291	1.57252e-289
Rv1198	esxL	Putative ESAT-6 like protein EsxL (ESAT-6 like protein 4)	-1.69927	0.0918396	5.43547e-77	4.63906e-76
Rv3796	0	Conserved protein	-1.70115	0.143885	8.52951e-33	3.50281e-32
Rv0316	0	Possible muconolactone isomerase	-1.70179	0.0840362	9.91433e-92	1.00061e-90
Rv1197	esxK	ESAT-6 like protein EsxK (ESAT-6 like protein 3)	-1.7078	0.0899612	5.83366e-81	5.22898e-80
Rv0892	0	Probable monooxygenase	-1.72633	0.0919324	2.7949e-79	2.44928e-78
Rv2510c	0	Conserved protein	-1.72699	0.106159	4.70868e-60	3.23753e-59
Rv1737c	narK2	Possible nitrate/nitrite transporter NarK2	-1.73043	0.341904	8.86562e-08	1.72737e-07
Rv0891c	0	Possible transcriptional regulatory protein	-1.73072	0.152824	2.76939e-30	1.08509e-29
Rv0979A	rpmF	50S ribosomal protein L32 RpmF	-1.74627	0.419352	8.90186e-06	1.5651e-05
Rv1320c	0	Possible adenylate cyclase (ATP pyrophosphate-lyase) (adenylyl cyclase)	-1.74703	0.102518	9.99724e-66	7.57706e-65
Rv0237	lpqI	Probable conserved lipoprotein LpqI	-1.74758	0.0784459	1.60659e-110	1.98974e-109
Rv0962c	lprP	Possible lipoprotein LprP	-1.77385	0.70366	0.0031593	0.00466996
Rv1812c	0	Probable dehydrogenase	-1.77824	0.110185	2.71503e-59	1.82834e-58
Rv0166	fadD5	Probable fatty-acid-CoA ligase FadD5 (fatty-acid-CoA synthetase) (fatty-acid-CoA synthase)	-1.78728	0.107244	6.26765e-63	4.56527e-62
Rv1360	0	Probable oxidoreductase	-1.79212	0.0914333	4.69935e-86	4.45644e-85
Rv0468	fadB2	3-hydroxybutyryl-CoA dehydrogenase FadB2 (beta-hydroxybutyryl-CoA dehydrogenase) (BHBD)	-1.8154	0.0734354	1.37335e-135	2.10617e-134
Rv1870c	0	Conserved hypothetical protein	-1.81823	0.082049	1.94273e-109	2.37606e-108
Rv2114	0	Conserved protein	-1.82177	0.123351	6.10115e-50	3.53291e-49
Rv1010	ksgA	Probable dimethyladenosine transferase KsgA (S-adenosylmethionine-6-N', N'-adenosyl(rRNA) dimethyltransferase) (16S rRNA dimethylase) (high level kasugamycin resistance protein KsgA) (kasugamycin dimethyltransferase)	-1.82563	0.0812142	1.30853e-112	1.65719e-111
Rv2401A	0	Possible conserved membrane protein	-1.82647	0.470413	2.65401e-05	4.52439e-05
Rv1979c	0	Possible conserved permease	-1.82653	0.0940421	8.21852e-85	7.64595e-84
Rv1506c	0	Hypothetical protein	-1.84222	0.342521	2.23626e-08	4.49772e-08
Rv3923c	rnpA	Ribonuclease P protein component RnpA (RNaseP protein) (RNase P protein) (protein C5)	-1.84399	0.10595	1.73497e-68	1.36777e-67
Rv2544	lppB	Probable conserved lipoprotein LppB	-1.84961	0.421576	3.25648e-06	5.88896e-06
Rv2949c	0	Chorismate pyruvate lyase	-1.85071	0.085969	1.93628e-103	2.19706e-102
Rv3252c	alkB	Probable transmembrane alkane 1-monooxygenase AlkB (alkane 1-hydroxylase) (lauric acid omega-hydroxylase) (omega-hydroxylase) (fatty acid omega-hydroxylase) (alkane hydroxylase-rubredoxin)	-1.85658	0.0543624	9.06979e-257	2.78187e-255
Rv2107	PE22	PE family protein PE22	-1.86478	0.178471	3.4021e-26	1.2033e-25
Rv0698	0	Conserved hypothetical protein	-1.87036	0.293765	5.46314e-11	1.21727e-10
Rv3921c	0	Probable conserved transmembrane protein	-1.87121	0.0736497	4.04392e-143	6.67077e-142
Rv2563	0	Probable glutamine-transport transmembrane protein ABC transporter	-1.88304	0.0852909	1.15121e-108	1.39066e-107
Rv2952	0	Possible methyltransferase (methylase)	-1.89014	0.0869504	1.98239e-105	2.30262e-104
Rv2624c	0	Universal stress protein family protein	-1.89051	0.292142	1.88357e-11	4.29436e-11
Rv2267c	0	Conserved hypothetical protein	-1.89323	0.65613	0.00101804	0.00156677
Rv3134c	0	Universal stress protein family protein	-1.89337	0.205332	5.78166e-21	1.80006e-20
Rv3398c	idsA1	Probable multifunctional geranylgeranyl pyrophosphate synthetase IdsA1 (GGPP synthetase) (ggppsase) (geranylgeranyl diphosphate synthase): dimethylallyltransferase (prenyltransferase) (geranyl-diphosphate synthase) + geranyltranstransferase (farnesyl-diphosphate synthase) (farnesyl-pyrophosphate synthetase) (farnesyl diphosphate synthetase) (FPP synthetase) + farnesyltranstransferase (geranylgera…	-1.89476	0.213842	1.9858e-19	5.89731e-19
Rv2564	glnQ	Probable glutamine-transport ATP-binding protein ABC transporter GlnQ	-1.89702	0.0808077	1.73365e-122	2.39659e-121
Rv2950c	fadD29	Fatty-acid-AMP ligase FadD29 (fatty-acid-AMP synthetase) (fatty-acid-AMP synthase)	-1.90269	0.063142	2.40813e-200	5.52884e-199
Rv2959c	0	Possible methyltransferase (methylase)	-1.91397	0.0968578	1.37832e-87	1.33612e-86
Rv2190c	0	Conserved hypothetical protein	-1.91418	0.0702206	3.39265e-164	6.37298e-163
Rv0034	0	Conserved hypothetical protein	-1.9161	0.415683	1.05259e-06	1.96038e-06
Rv3426	PPE58	PPE family protein PPE58	-1.92818	0.201847	3.03101e-22	9.77793e-22
Rv0933	pstB	Phosphate-transport ATP-binding protein ABC transporter PstB	-1.93747	0.0822629	2.94199e-123	4.11041e-122
Rv1505c	0	Conserved hypothetical protein	-1.94942	0.261665	2.40147e-14	6.08662e-14
Rv1507A	0	Hypothetical protein	-1.95165	0.784035	0.0029661	0.0043943
Rv0035	fadD34	Probable fatty-acid-CoA ligase FadD34 (fatty-acid-CoA synthetase) (fatty-acid-CoA synthase)	-1.96306	0.183282	2.25108e-27	8.20588e-27
Rv2003c	0	Conserved hypothetical protein	-1.96481	0.269945	6.24243e-14	1.55506e-13
Rv2451	0	Hypothetical proline and serine rich protein	-1.96575	1.57293	0.0205566	0.0278967
Rv2412	rpsT	30S ribosomal protein S20 RpsT	-1.96767	0.113844	1.2689e-67	9.84528e-67
Rv0057	0	Hypothetical protein	-1.97957	0.106217	3.70678e-78	3.21254e-77
Rv1541c	lprI	Possible lipoprotein LprI	-1.98316	0.566995	0.00010854	0.000178669
Rv2953	0	Enoyl reductase	-1.99788	0.0743925	2.66359e-159	4.84131e-158
Rv3922c	0	Possible hemolysin	-2.00904	0.120828	9.09899e-63	6.56666e-62
Rv2442c	rplU	50S ribosomal protein L21 RplU	-2.00919	0.0968383	3.57445e-96	3.82378e-95
Rv0315	0	Possible beta-1,3-glucanase precursor	-2.04581	0.0683062	7.85462e-198	1.79286e-196
Rv3742c	0	Possible oxidoreductase	-2.05226	0.124574	1.50727e-61	1.06622e-60
Rv0403c	mmpS1	Probable conserved membrane protein MmpS1	-2.05279	0.315176	1.77512e-11	4.04947e-11
Rv1997	ctpF	Probable metal cation transporter P-type ATPase A CtpF	-2.05457	0.231109	1.06751e-19	3.19438e-19
Rv0059	0	Hypothetical protein	-2.0602	0.142456	4.7296e-48	2.64507e-47
Rv1196	PPE18	PPE family protein PPE18	-2.06886	0.0636136	5.5584e-233	1.53678e-231
Rv3741c	0	Possible oxidoreductase	-2.16627	0.128364	1.26426e-64	9.40053e-64
Rv3132c	devS	Two component sensor histidine kinase DevS	-2.17309	0.211644	1.03535e-25	3.63575e-25
Rv3797	fadE35	Probable acyl-CoA dehydrogenase FadE35	-2.18405	0.162734	1.11251e-41	5.42573e-41
Rv2329c	narK1	Probable nitrite extrusion protein 1 NarK1 (nitrite facilitator 1)	-2.21409	0.0501115	0	0
Rv3013	0	Conserved protein	-2.21772	0.148817	6.38002e-51	3.74969e-50
Rv3425	PPE57	PPE family protein PPE57	-2.22527	0.257671	1.39317e-18	4.03958e-18
Rv0253	nirD	Probable nitrite reductase [NAD(P)H] small subunit NirD	-2.22559	0.267797	2.3695e-17	6.61169e-17
Rv0867c	rpfA	Possible resuscitation-promoting factor RpfA	-2.23057	0.0725142	1.77257e-208	4.4045e-207
Rv0081	0	Probable transcriptional regulatory protein	-2.24185	0.151069	1.90275e-50	1.10669e-49
Rv0280	PPE3	PPE family protein PPE3	-2.24393	0.11884	3.55355e-80	3.14217e-79
Rv2929	0	Hypothetical protein	-2.28025	0.243725	2.06581e-21	6.52484e-21
Rv2623	TB31.7	Universal stress protein family protein TB31.7	-2.38394	0.379454	3.71789e-11	8.34083e-11
Rv2806	0	Possible membrane protein	-2.38737	0.611412	2.22881e-05	3.81276e-05
Rv2189c	0	Conserved hypothetical protein	-2.38868	0.132909	5.03988e-73	4.15684e-72
Rv3128c	0	Conserved hypothetical protein	-2.39592	0.560617	3.44645e-06	6.21248e-06
Rv3131	0	Conserved protein	-2.41888	0.258847	1.25047e-21	3.96875e-21
Rv1736c	narX	Probable nitrate reductase NarX	-2.46156	0.319899	1.694e-15	4.45455e-15
Rv1535	0	Unknown protein	-2.49309	0.331359	1.20443e-14	3.07651e-14
Rv3310	sapM	Acid phosphatase (acid phosphomonoesterase) (phosphomonoesterase) (glycerophosphatase)	-2.49744	0.178406	3.98064e-45	2.10054e-44
Rv2625c	0	Probable conserved transmembrane alanine and leucine rich protein	-2.51388	0.339846	1.68572e-14	4.28359e-14
Rv2028c	0	Universal stress protein family protein	-2.54699	0.369972	7.06498e-13	1.6975e-12
Rv2628	0	Hypothetical protein	-2.55108	0.212131	3.74082e-34	1.58259e-33
Rv1195	PE13	PE family protein PE13	-2.64112	0.113597	1.9864e-120	2.69848e-119
Rv1542c	glbN	Hemoglobin GlbN	-2.75008	0.595559	7.93161e-07	1.48708e-06
Rv0252	nirB	Probable nitrite reductase [NAD(P)H] large subunit [FAD flavoprotein] NirB	-2.80386	0.0869132	5.23009e-229	1.41609e-227
Rv1813c	0	Conserved hypothetical protein	-2.99372	0.144297	1.64175e-96	1.77074e-95
Rv2029c	pfkB	6-phosphofructokinase PfkB (phosphohexokinase) (phosphofructokinase)	-2.99407	0.400415	7.60479e-15	1.9514e-14
Rv1387	PPE20	PPE family protein PPE20	-3.01695	0.0663083	0	0
Rv3395A	0	Probable membrane protein	-3.02167	0.523972	2.14965e-09	4.53738e-09
Rv2030c	0	Conserved protein	-3.0644	0.384989	1.63732e-16	4.43931e-16
Rv1386	PE15	PE family protein PE15	-3.56029	0.15987	2.06354e-110	2.54763e-109
Rv2058c	rpmB2	50S ribosomal protein L28 RpmB2	-3.59046	2.35414	0.00253077	0.0037707
Rv1733c	0	Probable conserved transmembrane protein	-3.65103	0.40735	2.56551e-20	7.87506e-20
Rv2627c	0	Conserved protein	-3.75132	0.239616	2.38018e-56	1.54456e-55
Rv1735c	0	Hypothetical membrane protein	-3.75384	0.557317	3.55148e-12	8.36419e-12
Rv2032	acg	Conserved protein Acg	-4.08415	0.427386	8.96639e-23	2.92133e-22
Rv3130c	tgs1	Triacylglycerol synthase (diacylglycerol acyltransferase) Tgs1	-4.17878	0.316872	7.77357e-41	3.72183e-40
Rv3127	0	Conserved protein	-4.19548	0.205788	1.60957e-93	1.67174e-92
Rv2626c	hrp1	Hypoxic response protein 1 Hrp1	-4.46074	0.396998	1.89471e-30	7.43863e-30
Rv2031c	hspX	Heat shock protein HspX (alpha-crystallin homolog) (14 kDa antigen) (HSP16.3)	-4.51011	0.469249	4.58927e-23	1.50522e-22
Rv3477	PE31	PE family protein PE31	-4.57358	0.263445	1.11647e-67	8.67974e-67
Rv2007c	fdxA	Ferredoxin FdxA	-4.92376	0.411214	3.2083e-34	1.35877e-33
Rv1738	0	Conserved protein	-5.13602	0.327424	1.0445e-55	6.7005e-55

## Sheet: INH_vs_DMSO
Rv number	Gene name	Product	log2FoldChange	lfcSE	pvalue	padj
Rv0040c	mtc28	Secreted proline rich protein Mtc28 (proline rich 28 kDa antigen)	1.67524	0.0835472	1.45e-90	1.14e-88
Rv0129c	fbpC	Secreted antigen 85-C FbpC (85C) (antigen 85 complex C) (AG58C) (mycolyl transferase 85C) (fibronectin-binding protein C)	1.83814	0.0540181	5.3e-255	1.6e-252
Rv0160c	PE4	PE family protein PE4	1.0858	0.328065	0.00010825	0.00042972
Rv0179c	lprO	Possible lipoprotein LprO	2.0008	0.0755407	1.06e-155	1.23e-153
Rv0193c		Hypothetical protein	1.04508	0.166204	4.55e-11	3.9e-10
Rv0207c		Conserved hypothetical protein	2.05555	0.072649	2.86e-177	3.74e-175
Rv0208c		Hypothetical methlytransferase (methylase)	2.31189	0.0771529	3.05e-198	4.79e-196
Rv0259c		Conserved hypothetical protein	-1.63657	0.32808	4.77e-08	3.03e-07
Rv0260c		Possible transcriptional regulatory protein	-1.26555	0.359249	4.02e-05	0.00017232
Rv0263c		Conserved hypothetical protein	-2.0204	0.115989	5.09e-69	2.82e-67
Rv0264c		Conserved hypothetical protein	-1.97932	0.111472	1.4e-71	8.31e-70
Rv0277c	vapC25	Possible toxin VapC25. Contains PIN domain.	-1.05839	0.265238	7.94e-06	3.83e-05
Rv0280	PPE3	PPE family protein PPE3	-1.32531	0.0999581	3.43e-41	1.07e-39
Rv0305c	PPE6	PPE family protein PPE6	1.29396	0.11354	4.92e-31	1.17e-29
Rv0312		Conserved hypothetical proline and threonine rich protein	1.80714	0.0768213	1.58e-123	1.64e-121
Rv0320		Possible conserved exported protein	-2.44006	0.262352	1.33e-21	2.32e-20
Rv0329c		Conserved hypothetical protein	1.40825	0.260356	5.9e-09	4.08e-08
Rv0330c		Hypothetical protein	1.24961	0.170233	2.04e-14	2.33e-13
Rv0341	iniB	Isoniazid inductible gene protein IniB	1.22918	0.0878639	2.14e-45	7.83e-44
Rv0342	iniA	Isoniazid inductible gene protein IniA	1.18421	0.0770693	3.19e-54	1.41e-52
Rv0410c	pknG	Serine/threonine-protein kinase PknG (protein kinase G) (STPK G)	1.88171	0.0599867	3.19e-217	5.69e-215
Rv0411c	glnH	Probable glutamine-binding lipoprotein GlnH (GLNBP)	1.96396	0.0843284	4.93e-121	4.97e-119
Rv0412c		Possible conserved membrane protein	2.41228	0.0836674	3.78e-184	5.5e-182
Rv0416	thiS	Possible protein ThiS	1.85299	0.607735	0.00019935	0.00075401
Rv0467	icl1	Isocitrate lyase Icl (isocitrase) (isocitratase)	-1.18385	0.0526422	5.37e-113	5.14e-111
Rv0468	fadB2	3-hydroxybutyryl-CoA dehydrogenase FadB2 (beta-hydroxybutyryl-CoA dehydrogenase) (BHBD)	-1.03179	0.0692018	3.81e-51	1.57e-49
Rv0516c		Possible anti-anti-sigma factor	-6.48209	0.19784	3.86e-235	9.48e-233
Rv0569		Conserved protein	-1.59846	0.172118	1.33e-21	2.32e-20
Rv0570	nrdZ	Probable ribonucleoside-diphosphate reductase (large subunit) NrdZ (ribonucleotide reductase)	-2.33305	0.203339	9.87e-32	2.36e-30
Rv0571c		Conserved protein	-1.45611	0.163366	4.3e-20	6.7e-19
Rv0572c		Hypothetical protein	-1.94274	0.286047	7.86e-13	7.91e-12
Rv0573c	pncB2	Nicotinic acid phosphoribosyltransferase PncB2	-1.40282	0.255675	3.89e-09	2.76e-08
Rv0574c		Conserved hypothetical protein	-1.71329	0.191764	3.29e-20	5.14e-19
Rv0575c		Possible oxidoreductase	-1.03902	0.378743	0.00077237	0.0025807
Rv0652	rplL	50S ribosomal protein L7/L12 RplL (SA1)	-1.00643	0.0830903	9.22e-35	2.46e-33
Rv0676c	mmpL5	Probable conserved transmembrane transport protein MmpL5	1.90498	0.0850477	3.97e-112	3.71e-110
Rv0677c	mmpS5	Possible conserved membrane protein MmpS5	1.95554	0.111749	1.2e-69	6.84e-68
Rv0678		Conserved protein	1.54761	0.0981923	5.87e-57	2.85e-55
Rv0711	atsA	Possible arylsulfatase AtsA (aryl-sulfate sulphohydrolase) (arylsulphatase)	1.26239	0.0608219	1.41e-96	1.16e-94
Rv0712		Conserved protein	1.00494	0.0692635	1.68e-48	6.79e-47
Rv0849		Probable conserved integral membrane transport protein	-1.08419	0.118826	9.16e-21	1.5e-19
Rv0867c	rpfA	Possible resuscitation-promoting factor RpfA	-1.24473	0.0704831	1.04e-70	6.11e-69
Rv0885		Conserved hypothetical protein	3.76622	0.0935578	0	0
Rv0886	fprB	Probable NADPH:adrenodoxin oxidoreductase FprB (adrenodoxin reductase) (AR) (ferredoxin-NADP(+) reductase)	3.70008	0.0957061	0	0
Rv0888		Probable exported protein	3.64134	0.158185	3.51e-118	3.45e-116
Rv0950c		Conserved hypothetical protein	-3.86122	0.0866252	0	0
Rv1009	rpfB	Probable resuscitation-promoting factor RpfB	-1.03983	0.0686536	9.24e-53	3.99e-51
Rv1010	ksgA	Probable dimethyladenosine transferase KsgA (S-adenosylmethionine-6-N', N'-adenosyl(rRNA) dimethyltransferase) (16S rRNA dimethylase) (high level kasugamycin resistance protein KsgA) (kasugamycin dimethyltransferase)	-1.05379	0.0754315	3.09e-45	1.12e-43
Rv1013	pks16	Putative polyketide synthase Pks16	2.82985	0.0894207	1.06e-220	2.31e-218
Rv1014c	pth	Probable peptidyl-tRNA hydrolase Pth	-1.29668	0.115141	2.68e-30	6.18e-29
Rv1015c	rplY	50S ribosomal protein L25 RplY	-1.02455	0.0743093	4.09e-44	1.43e-42
Rv1039c	PPE15	PPE family protein PPE15	-1.41619	0.249608	1.39e-09	1.03e-08
Rv1040c	PE8	PE family protein PE8	-1.13831	0.362757	0.00017315	0.00066127
Rv1057		Conserved hypothetical protein	-1.13909	0.0692978	1.27e-61	6.57e-60
Rv1076	lipU	Possible lipase LipU	1.56743	0.171444	6.15e-21	1.03e-19
Rv1094	desA2	Possible acyl-[acyl-carrier protein] desaturase DesA2 (acyl-[ACP] desaturase) (stearoyl-ACP desaturase)	-2.09891	0.0587382	7.68e-282	2.51e-279
Rv1129c		Probable transcriptional regulator protein	-2.1219	0.115277	1.03e-76	6.99e-75
Rv1130	prpD	Possible methylcitrate dehydratase PrpD	-1.78546	0.0977663	9.42e-76	6.16e-74
Rv1131	prpC	Probable methylcitrate synthase PrpC	-2.33275	0.091905	5.9e-143	6.62e-141
Rv1180	pks3	Probable polyketide beta-ketoacyl synthase Pks3	1.23975	0.0640326	1.93e-84	1.37e-82
Rv1219c		Probable transcriptional regulatory protein	1.0145	0.245684	4.73e-06	2.36e-05
Rv1245c		Probable short-chain type dehydrogenase/reductase	1.55683	0.0780574	1.5e-89	1.13e-87
Rv1380	pyrB	Probable aspartate carbamoyltransferase PyrB (ATCase) (aspartate transcarbamylase)	1.15477	0.0971698	1.79e-33	4.57e-32
Rv1394c	cyp132	Probable cytochrome P450 132 Cyp132	1.07038	0.106087	8.33e-25	1.63e-23
Rv1430	PE16	PE family protein PE16	1.26194	0.120672	1.62e-26	3.39e-25
Rv1468c	PE_PGRS29	PE-PGRS family protein PE_PGRS29	1.01047	0.119296	3.93e-18	5.66e-17
Rv1469	ctpD	Probable cation transporter P-type ATPase D CtpD	2.17215	0.110779	9.85e-87	7.3e-85
Rv1497	lipL	Probable esterase LipL	1.28665	0.0588947	8.85e-107	8.08e-105
Rv1542c	glbN	Hemoglobin GlbN	-2.32804	0.498668	2.31e-07	1.36e-06
Rv1590		Conserved hypothetical protein	-1.06219	0.116218	8.56e-21	1.41e-19
Rv1591		Probable transmembrane protein	-1.10605	0.0804293	5.73e-44	1.99e-42
Rv1592c		Conserved hypothetical protein	3.43936	0.083037	0	0
Rv1593c		Conserved protein	1.47629	0.110455	9.96e-42	3.23e-40
Rv1594	nadA	Probable quinolinate synthetase NadA	1.27669	0.0464983	8.36e-167	1.03e-164
Rv1595	nadB	Probable L-aspartate oxidase NadB	1.06916	0.0662467	1.81e-59	9.02e-58
Rv1690	lprJ	Probable lipoprotein LprJ	2.08354	0.146102	2.85e-47	1.07e-45
Rv1733c		Probable conserved transmembrane protein	-3.86011	0.403919	6.15e-23	1.13e-21
Rv1735c		Hypothetical membrane protein	-3.13853	0.44419	1.09e-13	1.19e-12
Rv1736c	narX	Probable nitrate reductase NarX	-4.35066	0.322588	8.97e-43	2.98e-41
Rv1737c	narK2	Possible nitrate/nitrite transporter NarK2	-4.26828	0.34619	3.26e-36	9.14e-35
Rv1738		Conserved protein	-4.24399	0.226693	4.03e-79	2.77e-77
Rv1754c		Conserved protein	1.41081	0.17269	3.23e-17	4.45e-16
Rv1760		Possible triacylglycerol synthase (diacylglycerol acyltransferase)	1.11709	0.0995085	3.9e-30	8.95e-29
Rv1772		Hypothetical protein	2.84419	0.183114	1.5e-55	7.09e-54
Rv1806	PE20	PE family protein PE20	1.85944	0.559554	5.75e-05	0.00023946
Rv1807	PPE31	PPE family protein PPE31	1.85811	0.322266	5.47e-10	4.27e-09
Rv1812c		Probable dehydrogenase	-1.2356	0.106101	2.6e-32	6.38e-31
Rv1813c		Conserved hypothetical protein	-2.0968	0.12843	4.47e-61	2.28e-59
Rv1815		Conserved protein	-1.06546	0.114179	1.36e-21	2.36e-20
Rv1856c		Possible oxidoreductase	-1.02899	0.0701667	1.52e-49	6.23e-48
Rv1884c	rpfC	Probable resuscitation-promoting factor RpfC	-1.20906	0.0979076	5.42e-36	1.48e-34
Rv1885c		Chorismate mutase	-3.10652	0.098202	2.13e-220	4.4e-218
Rv1886c	fbpB	Secreted antigen 85-B FbpB (85B) (antigen 85 complex B) (mycolyl transferase 85B) (fibronectin-binding protein B) (extracellular alpha-antigen)	-3.11349	0.0628486	0	0
Rv1909c	furA	Ferric uptake regulation protein FurA (fur)	1.19273	0.0935833	4.5e-38	1.31e-36
Rv1969	mce3D	Mce-family protein Mce3D	1.40447	0.406367	4.49e-05	0.00019014
Rv1996		Universal stress protein family protein	-1.99639	0.123551	6.51e-60	3.28e-58
Rv1997	ctpF	Probable metal cation transporter P-type ATPase A CtpF	-3.61549	0.23493	9.76e-55	4.46e-53
Rv2003c		Conserved hypothetical protein	-2.97813	0.273129	6.11e-29	1.35e-27
Rv2004c		Conserved protein	-3.13917	0.250549	2.83e-37	8.1e-36
Rv2005c		Universal stress protein family protein	-3.30107	0.199772	1.23e-62	6.53e-61
Rv2006	otsB1	Probable trehalose-6-phosphate phosphatase OtsB1 (trehalose-phosphatase) (TPP)	-1.22453	0.118321	4.67e-26	9.56e-25
Rv2007c	fdxA	Ferredoxin FdxA	-4.86004	0.406478	2.88e-34	7.54e-33
Rv2025c		Conserved membrane protein	-1.39781	0.149524	8.84e-22	1.56e-20
Rv2028c		Universal stress protein family protein	-3.13755	0.371006	1.44e-18	2.09e-17
Rv2029c	pfkB	6-phosphofructokinase PfkB (phosphohexokinase) (phosphofructokinase)	-3.55989	0.400613	3.15e-20	4.97e-19
Rv2030c		Conserved protein	-4.25801	0.384699	8.89e-30	2.02e-28
Rv2031c	hspX	Heat shock protein HspX (alpha-crystallin homolog) (14 kDa antigen) (HSP16.3)	-4.33398	0.46926	1.26e-21	2.22e-20
Rv2032	acg	Conserved protein Acg	-3.88166	0.423559	2.59e-21	4.43e-20
Rv2160A		Conserved hypothetical protein	1.01422	0.0762599	2.72e-41	8.62e-40
Rv2162c	PE_PGRS38	PE-PGRS family protein PE_PGRS38	-1.05017	0.0724883	2.02e-48	8.09e-47
Rv2189c		Conserved hypothetical protein	-2.77433	0.129234	2.58e-103	2.31e-101
Rv2190c		Conserved hypothetical protein	-2.53873	0.0702367	1.98e-287	7.08e-285
Rv2243	fabD	Malonyl CoA-acyl carrier protein transacylase FabD (malonyl CoA:ACPM acyltransferase) (MCT)	4.10527	0.103906	0	0
Rv2244	acpM	Meromycolate extension acyl carrier protein AcpM	3.04784	0.0939997	3.61e-232	8.34e-230
Rv2245	kasA	3-oxoacyl-[acyl-carrier protein] synthase 1 KasA (beta-ketoacyl-ACP synthase) (KAS I)	2.93209	0.0993533	7.2e-193	1.09e-190
Rv2246	kasB	3-oxoacyl-[acyl-carrier protein] synthase 2 KasB (beta-ketoacyl-ACP synthase) (KAS I)	2.9508	0.0940141	1.07e-217	2.01e-215
Rv2247	accD6	Acetyl/propionyl-CoA carboxylase (beta subunit) AccD6	2.66444	0.0884693	8.49e-200	1.39e-197
Rv2248		Conserved hypothetical protein	2.16488	0.0692819	1.11e-215	1.89e-213
Rv2252		Diacylglycerol kinase	-1.21761	0.202965	2.2e-10	1.78e-09
Rv2293c		Conserved hypothetical protein	2.22966	0.220038	2.93e-25	5.8e-24
Rv2338c	moeW	Possible molybdopterin biosynthesis protein MoeW	1.11874	0.113488	8.07e-24	1.52e-22
Rv2383c	mbtB	Phenyloxazoline synthase MbtB (phenyloxazoline synthetase)	1.04612	0.0784908	2.79e-41	8.78e-40
Rv2412	rpsT	30S ribosomal protein S20 RpsT	-1.05773	0.104451	5.18e-25	1.02e-23
Rv2450c	rpfE	Probable resuscitation-promoting factor RpfE	-3.15674	0.0693868	0	0
Rv2451		Hypothetical proline and serine rich protein	-2.4465	1.94895	0.00605981	0.0161668
Rv2524c	fas	Probable fatty acid synthase Fas (fatty acid synthetase)	2.06718	0.061397	2.89e-248	8.1e-246
Rv2541		Hypothetical alanine rich protein	-1.00431	0.326597	0.00024674	0.00091647
Rv2623	TB31.7	Universal stress protein family protein TB31.7	-4.3562	0.379669	9.8e-32	2.36e-30
Rv2624c		Universal stress protein family protein	-3.75257	0.301762	8.75e-37	2.47e-35
Rv2625c		Probable conserved transmembrane alanine and leucine rich protein	-4.62666	0.341696	5.09e-43	1.72e-41
Rv2626c	hrp1	Hypoxic response protein 1 Hrp1	-4.69713	0.39388	4.09e-34	1.06e-32
Rv2627c		Conserved protein	-4.86396	0.24353	4.98e-90	3.83e-88
Rv2628		Hypothetical protein	-3.16299	0.211646	1.28e-51	5.42e-50
Rv2629		Conserved protein	-1.89886	0.11116	1.43e-66	7.81e-65
Rv2630		Hypothetical protein	-2.12586	0.156087	2.02e-43	6.95e-42
Rv2631		Conserved hypothetical protein	-1.67368	0.131098	3.09e-38	9.18e-37
Rv2633c		Hypothetical protein	1.61882	0.167933	4.88e-23	9.04e-22
Rv2645		Hypothetical protein	-1.12908	0.140373	1.11e-16	1.48e-15
Rv2657c		Probable PhiRv2 prophage protein	-1.30828	0.300584	1.49e-06	7.86e-06
Rv2659c		Probable PhiRv2 prophage integrase	1.21577	0.205452	3.42e-10	2.72e-09
Rv2721c		Possible conserved transmembrane alanine and glycine rich protein	1.76926	0.0533404	2.32e-242	6.08e-240
Rv2846c	efpA	Possible integral membrane efflux protein EfpA	3.17295	0.079751	0	0
Rv3048c	nrdF2	Ribonucleoside-diphosphate reductase (beta chain) NrdF2 (ribonucleotide reductase small subunit) (R2F protein)	1.4462	0.10247	2.54e-46	9.49e-45
Rv3049c		Probable monooxygenase	1.99651	0.0833953	5.46e-128	5.8e-126
Rv3093c		Hypothetical oxidoreductase	-1.08837	0.119985	1.51e-20	2.44e-19
Rv3127		Conserved protein	-3.61102	0.200612	1e-73	6.45e-72
Rv3128c		Conserved hypothetical protein	-2.18692	0.508711	1.1e-06	5.97e-06
Rv3129		Conserved hypothetical protein	-1.1744	0.744111	0.00750884	0.0194329
Rv3130c	tgs1	Triacylglycerol synthase (diacylglycerol acyltransferase) Tgs1	-3.79476	0.315492	1.27e-34	3.37e-33
Rv3131		Conserved protein	-3.99394	0.260535	2.43e-54	1.09e-52
Rv3132c	devS	Two component sensor histidine kinase DevS	-1.94174	0.21178	3.19e-21	5.44e-20
Rv3133c	devR, dosR	Two component transcriptional regulatory protein DevR (probably LuxR/UhpA-family)	-1.93877	0.125118	2.56e-55	1.2e-53
Rv3134c		Universal stress protein family protein	-2.7001	0.206254	2.16e-40	6.59e-39
Rv3139	fadE24	Probable acyl-CoA dehydrogenase FadE24	1.03065	0.0531967	1.76e-84	1.28e-82
Rv3160c		Possible transcriptional regulatory protein (probably TetR-family)	1.32426	0.0742397	4.25e-72	2.57e-70
Rv3161c		Possible dioxygenase	1.39516	0.0725521	1.83e-83	1.28e-81
Rv3197A	whiB7	Probable transcriptional regulatory protein WhiB-like WhiB7	-1.20485	0.285117	2.52e-06	1.31e-05
Rv3229c	desA3	Possible linoleoyl-CoA desaturase (delta(6)-desaturase)	3.59318	0.094411	0	0
Rv3230c		Hypothetical oxidoreductase	3.7688	0.0941285	0	0
Rv3290c	lat	Probable L-lysine-epsilon aminotransferase Lat (L-lysine aminotransferase) (lysine 6-aminotransferase)	1.12634	0.162893	5.82e-13	5.94e-12
Rv3337		Conserved hypothetical protein	1.96789	0.156898	4.01e-37	1.14e-35
Rv3338		Conserved hypothetical protein	1.93566	0.0932258	7.47e-97	6.38e-95
Rv3354		Conserved hypothetical protein	3.22651	0.23794	4.09e-43	1.4e-41
Rv3391	acrA1	Possible multi-functional enzyme with acyl-CoA-reductase activity AcrA1	1.63307	0.0935	2.08e-69	1.17e-67
Rv3395A		Probable membrane protein	-1.02847	0.338422	0.00027842	0.0010254
Rv3413c		Unknown alanine and proline rich protein	1.28533	0.0896718	1.5e-47	5.76e-46
Rv3414c	sigD	Probable alternative RNA polymerase sigma-D factor SigD	1.17207	0.0849819	3.54e-44	1.25e-42
Rv3500c	yrbE4B	Conserved integral membrane protein YrbE4B. Possible ABC transporter.	1.04478	0.125603	1.32e-17	1.86e-16
Rv3557c	kstR2	Transcriptional regulatory protein (probably TetR-family)	-1.08486	0.120467	3.02e-20	4.79e-19
Rv3560c	fadE30	Probable acyl-CoA dehydrogenase FadE30	-1.01445	0.127477	2.62e-16	3.38e-15
Rv3657c		Possible conserved alanine rich membrane protein	-1.18159	0.459784	0.0009121	0.00299658
Rv3675		Possible membrane protein	2.595	0.172917	3.64e-52	1.55e-50
Rv3681c	whiB4	Probable transcriptional regulatory protein WhiB-like WhiB4	-1.29998	0.137443	3.67e-22	6.67e-21
Rv3717		Conserved hypothetical protein	1.01776	0.0930158	1.11e-28	2.42e-27
Rv3740c		Possible triacylglycerol synthase (diacylglycerol acyltransferase)	2.14306	0.0680877	1.53e-218	3e-216
Rv3741c		Possible oxidoreductase	2.31107	0.0835065	6.5e-170	8.23e-168
Rv3742c		Possible oxidoreductase	2.1843	0.0769063	3.51e-178	4.76e-176
Rv3798		Probable transposase	-1.32058	0.722919	0.00436406	0.0120998
Rv3799c	accD4	Probable propionyl-CoA carboxylase beta chain 4 AccD4 (pccase) (propanoyl-CoA:carbon dioxide ligase)	1.03003	0.0414185	8.64e-139	9.43e-137
Rv3800c	pks13	Polyketide synthase Pks13	1.33316	0.0463886	1.68e-182	2.35e-180
Rv3801c	fadD32	Fatty-acid-AMP ligase FadD32 (fatty-acid-AMP synthetase) (fatty-acid-AMP synthase). Also shown to have acyl-ACP ligase activity.	1.21327	0.0569824	1.54e-101	1.34e-99
Rv3824c	papA1	Conserved polyketide synthase associated protein PapA1	1.29133	0.0754769	1.5e-66	8.09e-65
Rv3825c	pks2	Polyketide synthase Pks2	1.21386	0.059731	1.03e-92	8.24e-91
Rv3841	bfrB	Bacterioferritin BfrB	-3.08693	0.337611	4.95e-21	8.35e-20
Rv3854c	ethA	Monooxygenase EthA	2.06587	0.0768321	4.22e-160	5.02e-158
Rv3855	ethR	Transcriptional regulatory repressor protein (TetR-family) EthR	1.33795	0.0811865	1.06e-61	5.57e-60
