# Supplementary material for: Inhibition of de novo fatty acid synthesis in Mycobacterium tuberculosis
Source: J Biol Chem. 2025 Dec 8;302(1):111022. doi: 10.1016/j.jbc.2025.111022 (PMC12803843; doi:10.1016/j.jbc.2025.111022)
Supplement: Table S4 [file mmc3.xlsx]

## Sheet: Positive 
Feature	mz	rt	DMSO_TL1	DMSO_TL2	DMSO_TL3	DMSO_TL4	DMSO_TL5	INH_TL1	INH_TL2	INH_TL3	INH_TL4	INH_TL5	ISO_TL1	ISO_TL2	ISO_TL3	ISO_TL4	ISO_TL5	JSF-3285_TL1	JSF-3285_TL2	JSF-3285_TL3	JSF-3285_TL4	JSF-3285_TL5	sALT629_TL1	sALT629_TL2	sALT629_TL3	sALT629_TL4	sALT629_TL5	TAC_TL1	TAC_TL2	TAC_TL3	TAC_TL4	TAC_TL5
M421.2337_T1.49	421.234	1.4926	7733	4659	6297	4550	78.3	2000	2167	3750	2057	2509	2137	3675	5079	4045	2580	4483	6364	4548	7502	7350	2359	2021	1503	1957	2078	7547	2585	7163	7058	7903
M545.2507_T1.25	545.251	1.2505	24870	10760	23060	15060	887.9	16860	18890	23560	11490	17450	40770	25370	24830	30220	11810	23390	42800	29030	42770	45270	15240	22790	14050	14270	13600	41480	20290	38610	38610	39990
M354.2179_T1.31	354.218	1.3122	124.3	21290	410.9	100.3	17.1	118.5	NA	73.11	124.8	80.85	NA	NA	2133	NA	4304	NA	1472	137.5	NA	NA	129.4	83.36	55.84	332	134	329.2	60.78	67.92	366.3	NA
M524.3213_T1.26	524.321	1.2576	24720	25510	30080	36300	4025	35220	30710	32830	31550	40050	20920	25960	16960	23100	17430	40170	28120	31200	26280	23850	36760	30590	31910	29560	31750	29950	34660	26320	28210	30330
M283.1497_T1.27	283.15	1.2656	3136	2015	2510	2646	530.4	1113	957.3	1085	1217	1184	749.7	752	518.3	1001	1773	3749	1549	1594	1325	1352	12090	2457	2631	3082	3037	1340	1664	1386	1204	1548
M411.178_T1.26	411.178	1.2634	5558	3449	5465	5125	1166	5493	5112	5606	4922	4991	4407	4708	3570	4662	3206	3943	5133	4516	4185	4719	3820	5127	4721	5006	4392	5288	4369	4427	4910	5158
M515.2398_T1.27	515.24	1.2687	5646	2996	4859	3446	1019	3763	3793	5503	2385	3573	8550	5353	6156	6905	3100	5611	9236	5147	8782	9930	4159	4867	2929	3035	3005	8460	3263	7461	7594	7905
M406.2221_T1.27	406.222	1.2696	8670	8709	10680	12080	719	10980	9877	10670	9522	12460	7659	9317	6415	9196	5729	11330	9644	9729	8289	7937	10170	10930	10850	9972	9833	9976	10910	8806	8933	9930
M332.2317_T1.28	332.232	1.2833	148.9	28480	560.4	128.9	NA	302	131.7	130.1	208.8	216	NA	NA	2573	NA	6060	42.07	1914	248.4	281.9	36.33	276.9	63.64	57.83	369.5	163.4	448.1	103.4	56.76	396.3	NA
M344.2288_T1.3	344.229	1.2992	280.5	15340	141.3	530.7	43.4	591.1	1813	315.7	NA	512.7	200.9	NA	1465	NA	2919	235.7	1058	370.1	146.9	NA	379.6	1370	307.2	323.6	142.8	268.5	150.8	239.1	130.4	59.43
M471.2137_T1.27	471.214	1.2718	10350	5616	10760	6953	615.1	7600	7426	11230	4639	7903	15150	10070	10750	12640	5672	12570	17750	11220	17170	16800	9530	9905	6201	5742	6546	17650	8121	16620	15650	17450
M455.24_T1.27	455.24	1.2736	25430	18300	29280	33120	3226	24230	30480	24710	30820	27470	17320	20530	12920	18800	15040	29160	23260	28750	20450	21080	27730	29880	32410	31270	28680	21690	31520	22640	21800	23380
M529.2764_T1.27	529.276	1.2727	54260	37560	60190	68820	5750	53700	69960	55230	69570	62980	42480	50660	7922	5742	4722	61530	54730	67780	51530	51400	51630	67260	70550	69970	64870	50380	76810	52730	54220	56530
M493.2553_T1.38	493.255	1.3762	4038	2568	2664	2107	139.8	1154	1390	1341	1154	1226	1382	1175	998.7	1225	1200	3277	2481	3026	4803	4993	2230	2612	2512	2266	2383	4438	2211	3359	3144	3733
M451.2876_T1.28	451.288	1.278	4162	4614	5109	6019	801.4	5366	4928	5327	5033	5962	3776	4523	2754	3821	2946	6729	4972	5245	4548	4373	5934	5066	5394	5036	4946	4992	5362	4463	4663	5078
M499.2656_T1.28	499.266	1.2771	12140	8489	12330	11710	2926	10650	14270	11870	13750	11580	18710	16340	22560	11570	18360	11640	12180	11500	10550	12030	11360	12840	12680	13190	11200	11080	11940	10670	10830	9789
M433.2574_T1.28	433.257	1.2794	5146	5865	8220	8947	1035	8135	7063	8085	7605	8816	4507	4920	3424	4489	3415	8301	4829	5590	4035	4023	7764	7196	7524	7053	7297	4814	7087	4406	6849	5259
M471.2695_T1.3	471.27	1.2958	3149	2617	3010	2898	240.3	1214	1560	1421	1002	2272	1195	993.1	1458	1245	893.9	7063	2157	3332	2291	2715	3949	3017	3057	2836	3649	2314	3725	2725	2431	3597
M537.2985_T1.32	537.299	1.321	5310	NA	1187	1365	NA	741	490	476.3	201.1	1267	615.4	924.5	1004	888	679.4	616.7	1005	1887	2066	1551	3422	5762	4176	2987	3269	2752	3075	2142	1505	1546
M347.2511_T1.29	347.251	1.2889	234.2	63100	1321	189.8	NA	408.9	152.5	271.2	278.1	252.5	69.61	215.1	5777	104.9	13430	186	4919	761.9	766.7	274.1	269.5	170.1	76.8	999.3	449.7	1444	301.2	166.8	911.9	162.5
M547.244_T1.28	547.244	1.2847	23050	15180	25150	26100	2315	18620	24510	20140	23920	20480	20660	21580	20630	24300	18450	22090	22850	24370	20450	21030	23350	24940	25940	25660	22240	20760	25230	21380	21240	22640
M346.2518_T1.28	346.252	1.2802	66.85	242400	3926	254.3	NA	1330	84.36	820.2	654.3	791.1	243.9	610.2	20720	175.3	46680	108.1	17190	2254	2380	814.5	151.5	59.59	48.02	2971	988.7	4374	611.2	355.8	3217	150.4
M358.2469_T1.28	358.247	1.2759	NA	10460	137.1	259.2	NA	NA	80.67	NA	311.9	322.7	NA	NA	993	NA	2289	NA	598.4	192.3	NA	100.6	102.4	NA	73.65	NA	NA	97.92	171.3	NA	NA	40.57
M549.2411_T1.28	549.241	1.2842	7280	5309	8437	8440	793.2	6017	8109	6353	8445	7035	5554	5980	4216	5469	4468	6939	7317	7592	5868	6881	7625	8247	8892	8914	7457	6063	8591	6926	6415	6806
M453.2595_T1.29	453.259	1.2869	3064	3180	3750	3780	213.5	1064	1118	1547	941.7	1727	916.4	916.6	819.9	1140	1281	6637	2707	3084	2580	2328	5093	3652	3287	3017	2797	2198	3283	2768	2536	2752
M425.2289_T1.29	425.229	1.2887	4685	4141	4515	4856	1553	4164	5521	4469	5102	4491	3524	3706	2628	3149	2647	4254	4392	4183	3946	4341	4138	5028	4784	5315	4029	3927	3885	3847	3807	3622
M543.2882_T1.29	543.288	1.2865	22040	17620	23610	24700	2193	18540	23140	19690	22970	20360	13820	13440	9121	12380	10000	21000	21890	22660	18950	19100	21690	23750	24070	24150	21580	19970	24360	21070	20220	21160
M548.2468_T1.29	548.247	1.2851	6808	5040	7887	8209	666.1	5976	7595	6437	7603	6401	5914	6711	3361	8438	3244	6721	7228	7587	6509	6640	7345	8009	7877	7956	6918	6582	7910	6887	6515	6862
M517.2326_T1.31	517.233	1.3091	4982	3912	4844	4726	1234	4209	5339	2994	4978	4107	3812	3352	2597	3917	4283	4097	3247	4435	4334	3622	4240	5089	4779	5024	4210	4243	4173	4387	4455	4538
M341.1811_T1.29	341.181	1.2909	6652	4296	5757	5713	1656	4929	7825	5795	7092	5228	4869	4375	2904	3999	3033	3559	5562	4683	5503	6130	4336	6172	6149	7002	5344	4646	4012	4678	5236	5267
M467.239_T1.4	467.239	1.3984	4560	3682	4109	5019	1207	3247	5470	4273	4563	3336	8688	2524	965.2	1603	3976	3348	5180	3870	4356	4450	2990	4002	3762	4192	3753	4047	3453	4240	4166	5670
M533.2114_T1.3	533.211	1.2958	3024	2100	2647	1442	240.4	2117	1947	2841	1580	2141	67100	74360	2441	5920	19150	2497	4074	2618	4013	4453	2120	2521	1892	1557	1772	3823	1819	3749	3531	3772
M420.2737_T1.29	420.274	1.2922	7233	7354	8204	9305	1273	8642	8170	8414	8001	9105	6048	6419	4119	5427	4117	10660	8307	8301	7345	7029	8521	8256	8290	7615	7746	8189	8629	7534	7628	8465
M432.2748_T1.32	432.275	1.3247	1694	2567	2010	2887	NA	1989	2745	2995	964.2	925	1233	1334	585.2	729.5	713.1	512.4	1856	2651	1720	975.7	1080	2553	2634	2009	815.2	2348	925	1833	1733	2472
M512.2746_T1.3	512.275	1.2967	24030	20380	25130	25590	2449	21580	23830	9791	9195	23080	15120	15740	9021	11950	8929	23350	23900	23990	7910	22320	22550	24180	24730	24840	22740	23240	23730	23230	7582	23800
M659.376_T1.3	659.376	1.2971	91890	65370	102800	107500	2630	68420	94450	75650	96570	78510	48280	49160	33670	43220	36270	93260	90340	103600	80850	80140	86670	103900	108100	109400	93220	82290	116500	89930	85910	90220
M741.379_T1.29	741.379	1.2935	8991	4335	7730	6848	NA	4702	9237	6678	7707	4899	4191	3621	2362	3211	2183	4418	8419	7033	3905	8660	2951	8410	7557	9490	6197	7252	6079	7052	7593	7621
M360.2678_T1.3	360.268	1.3046	NA	69090	1300	66.12	NA	419.4	56.13	164.8	131.4	146.6	NA	NA	5564	NA	13040	NA	4650	495.8	614.3	NA	NA	NA	NA	760.4	NA	1475	NA	NA	967	NA
M424.1878_T1.3	424.188	1.2976	5695	5625	6464	6968	630.7	6384	6346	6624	5962	6641	5131	5242	3451	4663	3010	5541	5915	5646	5364	5105	5459	6170	6094	5860	5703	5621	5386	5180	5496	5791
M660.3793_T1.3	660.379	1.2971	35570	25840	39750	42330	1082	27140	37340	29790	37610	30380	19390	19650	13140	17060	14400	36500	36370	40340	30220	30430	33880	40350	41180	41630	36770	31700	44210	35290	33680	34380
M675.3497_T1.3	675.35	1.3034	47750	26720	49930	30500	375.6	29570	28660	44890	18920	30660	46900	28970	30420	31080	16270	49230	76570	54420	76790	74240	37860	41260	25760	25450	27820	82280	35290	76230	75520	80600
M319.2004_T1.31	319.2	1.3096	6945	7320	7860	8919	1693	8734	8315	8268	8191	9608	5078	5660	3439	4567	3709	7935	6778	7232	6211	6116	7294	7857	7892	7715	7852	6812	7327	6659	6652	3718
M349.1715_T1.31	349.171	1.3078	2516	1244	1859	1593	227	1322	1880	1896	1511	1248	3190	1582	1863	2237	1192	1502	3516	1787	3319	4244	1225	2018	703	1462	572.3	2665	1159	2450	2875	2989
M513.2797_T1.3	513.28	1.3011	8981	7959	9516	10310	1229	8604	9603	8999	10130	9516	7550	7847	5357	6536	2846	10390	9092	9560	8833	4103	8286	10010	9399	9771	9280	7238	9752	9243	9021	9021
M279.0934_T1.31	279.093	1.3109	42280	43050	49330	56120	6020	50570	48500	49250	49550	55060	28490	30300	18380	23480	19740	51050	40820	46950	39060	37230	51980	49310	52630	47700	49690	42740	51640	41760	42240	43800
M630.3686_T1.37	630.369	1.3664	45640	34690	49910	49140	1802	33200	46280	37410	47610	35460	14310	20350	7340	9320	13880	43450	47670	48090	41910	42180	35430	47830	47910	51090	41380	43590	52620	47210	44270	45000
M559.256_T1.33	559.256	1.3349	10900	6861	10820	6962	365.7	7083	6729	9978	3896	5261	10610	6283	6584	6574	3693	9689	11630	8185	16670	12420	8037	9116	5506	5973	6036	13380	5836	12700	15870	13500
M542.2826_T1.33	542.283	1.3322	68730	57180	72390	73150	2971	56610	68960	60690	72020	60160	37870	36730	26110	32210	25500	64900	68470	70520	63000	64980	60870	71000	70720	75550	65210	65560	73990	68100	67180	68430
M292.1539_T1.34	292.154	1.3352	365	225.2	404.6	480.1	27.8	698.4	278.2	503.5	184.1	492.1	50.53	141.9	76	NA	100.7	288.4	242	301.2	303.9	256	65790	8723	9104	7794	9346	211.5	216.3	364.2	385.6	264.6
M434.271_T1.31	434.271	1.3145	7497	7085	7885	8402	987.1	4785	4689	5126	3177	5399	3594	3371	2114	2474	2242	5587	6761	6908	6017	6146	2294	7442	8079	7542	7622	6631	7057	6281	6501	6885
M291.1509_T1.34	291.151	1.3447	2625	1176	2245	2418	165.6	4864	1636	3589	1359	3660	180.2	89.74	180.2	158.1	175.1	1664	1472	1588	1592	1351	453800	54550	57280	48310	55890	1134	2262	1285	2003	1834
M501.2011_T1.51	501.201	1.5059	915.6	1211	1362	1070	30.1	867.1	1351	1326	1972	1139	8363	11660	510.5	886	1373	394	1200	1448	1202	1364	401.3	676	1322	809.9	1320	1526	1659	1424	1496	1560
M450.2846_T1.29	450.285	1.2856	14710	15420	18250	20800	2692	19540	17680	18640	18070	21410	12940	15720	10200	13480	9935	4856	17710	18900	15580	14640	20200	18750	18340	17630	17570	18330	19460	15710	17010	18250
M601.3128_T1.32	601.313	1.3233	21140	13390	21370	13330	338.4	13460	13050	19660	9032	12850	17970	10870	9966	6389	5843	20080	31350	21700	31810	30760	14550	16350	10650	11020	11480	33780	14400	31980	31640	32690
M293.1414_T1.34	293.141	1.3398	1146	792.6	981.8	1210	122.2	1372	793.6	1055	408.3	833.3	374.1	306.9	136.1	358.1	242.4	929.7	508	1044	601	358.8	8023	1749	1727	1791	1949	514.6	746.6	848.6	904.5	863.8
M305.1629_T1.36	305.163	1.3604	832.9	1077	647	666.4	255.6	960.9	504.2	13780	805.4	681.4	NA	226.1	NA	NA	3862	436.7	331.7	177.1	380.3	115.9	16470	3117	6077	2865	7929	335.8	601.2	584.4	495.1	404.7
M557.2507_T1.33	557.251	1.3313	81830	51230	78850	47330	1121	51250	48470	73160	30650	48300	68000	38080	38330	35570	21110	74170	122000	83280	130500	127300	55270	63310	40160	41610	45020	129800	55540	123800	126300	128300
M584.3237_T1.45	584.324	1.4522	1245	713.8	1426	1232	109.1	1406	1263	966	698.6	1269	9264	6471	13700	10490	6407	760.8	1551	361.1	804	1337	408	1136	675	1077	660	1417	1453	1566	892.8	554.5
M646.3427_T1.35	646.343	1.3509	22890	14590	23800	14610	228.5	14880	13850	21620	8940	14490	19280	6528	6810	11020	6391	23190	35450	24220	36060	35070	15730	18670	11490	11610	12200	38240	16920	36180	35760	36930
M476.2998_T1.33	476.3	1.3291	7682	8143	9845	11140	1047	9929	9968	9987	9827	10580	6983	8191	7876	12340	5777	3656	9156	9646	7025	7342	4376	9252	9706	9540	8646	8589	10160	8769	8799	8270
M558.2539_T1.33	558.254	1.3318	26850	17010	25240	15310	364.8	16830	15360	24220	10470	15750	23140	12480	12720	11540	7172	23860	39920	26740	43800	41960	17680	20870	13250	13310	14630	42380	17680	40680	40690	41820
M568.3487_T1.29	568.349	1.2909	727.7	765.9	984.8	1154	104.7	2382	948.4	1172	1093	1676	8649	7576	11030	12600	9276	1073	772.4	966.5	1569	1555	1867	819.5	919.8	845.2	1097	904	1076	772.7	771.3	1053
M503.1966_T1.47	503.197	1.4686	258.7	664.4	342.3	460.7	46.87	429.1	834	206.1	789.2	549.1	5759	4314	10550	6149	8159	237.2	461.4	489.6	330	458.2	213.8	423.6	605.1	270.3	484.6	528.3	434.6	582.8	599.5	327.2
M576.3754_T1.36	576.375	1.3607	1835	2770	2025	3118	48.72	2685	3788	3314	3527	2575	9822	11940	14370	14890	19570	2378	3570	3824	3160	3216	2743	2321	1740	1324	1458	3529	2492	3467	3642	2226
M654.4206_T1.34	654.421	1.3398	69240	79190	91010	105800	4290	85050	83330	80520	85590	100900	41100	43620	25260	32160	28760	115000	81600	103600	75380	67610	112600	88920	97030	88640	93070	91080	125700	85060	87080	90310
M326.3777_T1.35	326.378	1.3505	2058	4551	1543	3882	NA	1184	4877	7995	8052	6418	1537	1257	1292	1666	16350	1054	5725	1455	2216	2457	3370	18970	3711	2689	3176	2593	1656	1452	1092	1463
M495.3162_T1.29	495.316	1.2891	4375	4353	2588	5949	798.1	6222	5364	5689	5508	6251	24470	22260	3235	5289	10740	7027	5236	5650	4728	2913	7031	5556	5193	5191	5093	5461	5467	4692	4922	5594
M662.4095_T1.35	662.409	1.3491	5887	6271	7088	7485	487.8	4974	4415	4820	4177	4861	2559	2488	1364	1678	1264	3500	6628	7256	6098	5466	186.9	7073	7277	6892	6901	6639	8058	6817	6125	6541
M541.2768_T1.35	541.277	1.3473	175200	137200	175800	174200	8913	122100	170800	138200	180600	132400	86500	74930	51950	61190	53410	150900	167300	175200	155300	158600	128000	178100	176600	191800	158700	152700	187200	167500	162300	162200
M645.3393_T1.35	645.339	1.3513	59740	36600	61400	36390	602.4	36820	36270	56280	25130	37460	52530	29430	29030	27940	16300	60220	98890	63860	97050	95310	41760	48940	29490	30530	33560	106500	42620	97590	95830	99950
M536.3216_T1.36	536.322	1.3638	267700	273600	314400	346000	22690	291600	293800	291200	296200	330300	150800	154300	84630	106400	90320	336100	293000	345000	277600	255000	318700	297300	314400	296700	306600	312200	377700	299800	305600	321300
M519.2946_T1.37	519.295	1.3655	33600	34240	41130	43800	2797	36750	37130	36810	37340	40280	20390	20860	11150	14230	11940	36230	31640	37440	30430	27800	40040	38040	39490	38520	38480	34330	41480	34020	33230	35210
M608.3832_T1.37	608.383	1.3713	2644	3360	3621	3561	136.7	2745	3876	3165	3206	4032	1531	819.6	423.7	659.4	519	3480	3709	3969	2546	2698	2887	2745	3230	2929	3572	1945	4065	3049	3478	3634
M536.3543_T1.37	536.354	1.366	24680	24930	27430	27540	1268	24930	25620	26380	25260	28690	12510	7986	6114	4118	6548	28230	25120	29060	24480	23280	24040	25260	26880	26210	25650	27110	29900	26840	26350	28430
M555.2938_T1.39	555.294	1.386	6867	5973	7997	6944	294.7	7610	9330	8616	8935	7810	3366	2773	2135	2436	2112	8240	8291	9841	8221	8885	8426	6867	5450	5233	5405	8127	10620	10910	8730	8592
M624.4635_T1.37	624.463	1.3722	9222	9387	11610	12410	222.3	9915	9874	9648	9660	11460	4187	2664	1448	1499	1214	13930	10850	13040	9482	8304	12300	11060	11040	10490	10390	11480	14250	11280	10790	11760
M629.3654_T1.37	629.365	1.3669	120500	91960	131400	128100	4596	85490	123700	95770	125800	93330	60720	29150	35320	24650	37470	116200	125200	129500	109800	112000	93780	124400	125900	134600	110300	115500	138100	123700	118200	120600
M624.4101_T1.37	624.41	1.3704	162600	172900	210900	225800	8793	180800	181400	180700	183200	210600	81460	85490	18100	28660	23440	249400	199400	237800	182100	161900	206200	185600	203100	187500	193400	212900	267600	210200	203100	216900
M548.3964_T1.36	548.396	1.3578	219	NA	NA	248.3	NA	184.3	NA	297.7	531.9	162.8	13690	18760	18470	31450	33720	236.3	379.5	NA	373.1	NA	NA	214.6	NA	287.1	NA	384.5	494.8	145.4	236	624.5
M304.1951_T1.38	304.195	1.3771	11820	11940	14120	14260	2322	13810	14100	14890	14520	14980	8336	5273	3551	4509	5505	11650	10180	10520	9564	9068	11000	13050	13370	13400	13150	10600	10810	10180	10650	10700
M711.3685_T1.34	711.368	1.3427	9150	2257	7177	5642	NA	4330	9040	6542	7392	4434	4189	1811	1133	1625	1674	3775	9328	6720	8714	10080	2266	7635	6506	8485	5280	7692	3105	7782	7944	7983
M585.3389_T1.37	585.339	1.37	43650	33560	46990	44600	2023	31330	42920	34110	44440	33570	22270	12130	7705	9426	14260	39440	43490	45570	37750	38160	32650	41870	42560	46640	38540	40330	48480	44800	40730	42230
M457.2047_T1.41	457.205	1.4113	1374	1329	1442	1094	65.91	2043	1672	2491	1053	1732	4908	2790	2910	2836	2804	882.7	2814	2074	2967	3491	1159	1439	453.4	532.1	1040	3118	1627	3637	3272	3107
M477.2833_T1.4	477.283	1.3993	11370	11180	12560	13610	1462	12920	12680	13020	12320	13940	9727	9906	3882	8986	6663	6030	7761	7386	10910	8254	10640	9543	12170	11720	11780	10790	5890	6510	10400	11030
M436.2721_T1.38	436.272	1.3758	4989	7073	7399	7782	444	15420	12620	14730	11810	16880	6424	7203	3270	3520	3634	5705	11330	14800	11380	11910	1129	7306	5344	5935	8148	12230	15030	14140	11810	11040
M657.359_T1.36	657.359	1.3607	4998	2976	5187	4039	78.72	2918	3402	3215	2719	3165	2134	1747	757.8	812.9	396.8	2343	4536	5029	5107	3255	2924	4003	3697	3831	2072	4152	4227	5169	4214	4436
M580.3838_T1.38	580.384	1.3789	70160	70930	87160	91430	5262	77400	77870	77690	79110	86890	37670	37970	10500	13530	22820	96630	81260	91800	74590	69250	80710	76200	80250	78290	77450	86660	99680	84840	83240	87640
M949.5484_T1.38	949.548	1.3836	4708	4147	3663	3025	NA	3586	3230	5104	2461	3437	6512	3985	2871	2904	3485	5367	11700	7000	10290	12090	3323	6197	3752	3665	3454	8455	3433	6358	6165	6495
M549.3687_T1.39	549.369	1.3922	404.3	1080	1381	1618	79.06	1295	1250	1227	346.6	1500	34650	40400	59410	57410	59580	1177	961.2	719.6	1173	1608	1197	1043	1192	808.7	877.1	397.5	998.4	738.8	535.4	471.7
M489.3262_T1.4	489.326	1.3951	7251	6985	4874	6473	NA	4469	3923	5649	2731	3329	2924	2066	2243	785.5	4903	3216	7134	6453	7480	6877	984.5	2949	3165	1291	2819	5646	4561	6292	6633	6370
M418.222_T1.39	418.222	1.39	33650	31590	36260	37430	3410	33880	34730	35220	34070	36300	23280	22730	14790	16960	15090	30780	31830	32550	30840	30200	29090	35020	34120	33630	32560	32640	32930	31820	33200	33740
M586.3154_T1.38	586.315	1.3766	21240	21640	25010	25600	2056	21990	22290	21170	20950	23490	13840	14350	10170	12570	8007	22180	23380	16890	20580	20330	32960	22280	23300	21600	20580	24130	22840	23080	22410	22360
M783.5111_T1.57	783.511	1.5717	7391	6261	3896	NA	154.1	4549	5392	2079	2301	1636	4018	3805	3743	1139	4709	1994	968.8	NA	615.6	NA	2242	6478	2329	4872	1977	NA	NA	NA	773.9	NA
M905.5223_T1.39	905.522	1.3895	7226	6094	5834	4608	NA	5755	4798	7496	3995	5179	9449	5858	4660	4385	5176	8057	17910	10020	15470	17860	5041	10840	6304	5697	5933	12260	5357	10010	9869	9954
M665.412_T1.41	665.412	1.4082	2379	3334	3559	4335	141.8	8024	7050	7617	6445	8295	2679	3019	1969	1786	1603	2491	5974	7845	5572	6021	210.1	3511	2520	2820	4401	6685	7994	9882	6859	6506
M467.3472_T1.39	467.347	1.3891	16160	15400	11870	21320	653.9	12580	7894	13440	4549	9970	9205	2793	1050	1350	1451	13940	20630	19270	17610	21400	3522	3151	4408	1671	2752	15110	13650	20020	17330	16480
M861.4967_T1.39	861.497	1.3923	10310	8552	8528	6436	NA	8094	7283	10400	5228	7623	12240	7481	6913	6448	6718	10440	24410	13890	20890	24400	7769	15400	9087	8428	9060	16640	6756	14310	14120	13900
M546.3664_T1.35	546.366	1.3469	21530	43090	19170	30660	129.8	6651	4247	3051	3483	5537	2545000	2723000	2955000	2973000	2844000	2013	2336	3459	2456	2730	18850	16400	19800	3980	16340	3952	3131	1468	495.2	1210
M520.3384_T1.4	520.338	1.3992	2228	4062	4421	5171	NA	5035	4728	5004	2238	5381	1430	1693	1347	786.6	3391	1980	1965	3924	1795	3454	1697	3325	1833	3450	3799	4008	1560	4559	4180	3516
M550.339_T1.4	550.339	1.3953	9475	13360	14590	15220	762.9	26850	23100	25230	21470	27010	10670	10290	6808	6656	7423	10880	20330	25070	19370	20680	3073	14330	11720	11660	14970	21360	25730	25800	21900	21350
M845.5223_T1.4	845.522	1.4019	5044	5430	4145	5070	NA	5092	5493	4431	6897	5280	4554	4610	3149	3640	5251	5890	7638	6843	5782	6973	4230	10250	8740	9571	6855	4868	5498	4946	4407	4203
M494.3111_T1.29	494.311	1.2945	16050	15570	19060	21690	2689	20080	6578	5715	18900	6168	13510	16290	10750	14770	9827	24380	18410	19280	16650	15670	22250	19630	19380	18300	18850	19240	20880	17430	17900	19110
M817.4704_T1.4	817.47	1.4006	13810	11440	11620	8551	NA	11140	10150	14390	7085	10340	16620	9275	10030	8485	8564	14060	33300	18640	27520	32940	11810	21470	12960	12420	12760	22810	9682	20080	19620	19540
M569.308_T1.29	569.308	1.2936	6140	2520	6471	5534	76.31	1969	3141	2641	2081	2865	3838	2171	2305	1865	1457	5061	3890	6488	5774	6017	3969	5651	2609	3073	4294	4271	3001	1859	5849	5979
M506.3109_T1.4	506.311	1.4046	169500	168100	196900	199300	14280	177300	179200	180800	181400	189100	92660	92110	50680	62220	54890	187200	175600	197300	172000	161600	156200	171800	182000	177100	177400	185800	211800	186900	190500	191700
M801.4965_T1.42	801.496	1.4202	7877	7296	7011	8312	12.48	6475	8935	6729	9602	7152	6633	7456	5106	5875	7705	7220	11720	10400	9101	10420	6602	14460	13970	13790	11150	7973	8715	7302	7213	6293
M615.3283_T1.39	615.328	1.3944	15160	9354	13590	7604	404.7	4579	10600	13110	6154	8318	10950	5864	5289	4671	3409	12460	20200	13010	23020	23030	7915	9564	6072	6713	7263	22350	8751	20700	22590	24140
M527.2429_T1.37	527.243	1.3722	18080	11360	18260	3257	940.7	11740	12730	20150	2602	10010	12730	3586	4724	3753	2269	14860	22100	17580	30140	30790	9583	11560	2611	8109	8938	23480	9821	27690	29420	29130
M929.6222_T1.41	929.622	1.4134	5689	6062	5534	6344	NA	6537	6373	7407	7195	8551	3430	3489	1189	1549	2077	10060	10580	11150	8414	7883	9166	11740	12070	10220	10230	7389	9869	6333	6179	6335
M401.2181_T1.31	401.218	1.3091	1355	1528	1316	2332	41.01	348.2	403.6	171.1	424.3	473.5	12440	22890	231500	114800	70450	419.9	443	413.5	139.1	186.5	486.6	621.1	714.4	602.7	873.3	383.5	788.1	584.2	364.4	504.9
M506.3441_T1.41	506.344	1.4051	13100	14020	16340	16130	1290	13970	14340	13810	12900	15790	5887	5880	3518	4001	3145	15510	14190	14320	11390	11640	12210	13380	13720	14230	13200	15380	16760	14440	14490	15090
M489.2838_T1.4	489.284	1.4046	17550	18030	20310	21640	1553	18740	18340	18480	19080	19980	10070	10030	5067	6903	5910	17940	16950	19360	17050	15660	16040	18740	18770	18810	19320	18330	21310	18460	18640	18860
M972.6449_T1.41	972.645	1.4079	6782	6593	5423	7117	NA	6845	6788	7825	7602	8725	3526	3916	1270	1566	855.3	10950	10920	11920	9016	8075	9443	12510	12260	10420	10590	8377	10020	6754	6825	6275
M594.3994_T1.41	594.399	1.4095	88870	89510	113200	114100	5097	94570	98110	98800	98640	105900	41380	40270	20070	25780	23060	127300	109000	127400	105400	94240	86980	92810	97390	96780	96550	120100	138800	121000	119000	125000
M289.1896_T1.41	289.19	1.4077	10030	9314	11350	11480	1475	10430	10970	10820	10970	11380	5859	6280	3424	2706	3833	6822	6613	6692	6508	6149	9326	9915	10030	9659	9513	6719	6978	6859	6932	7263
M511.2656_T1.4	511.266	1.3993	37710	31180	34000	30470	5742	26300	46380	30300	37750	26130	15960	6641	2090	6620	5322	25690	34310	31780	33200	35780	22180	33530	32620	37790	30100	30570	30320	32610	34200	32690
M773.4439_T1.41	773.444	1.4116	18350	15250	16250	11640	NA	15400	13650	18500	9324	13770	21220	12080	13370	11770	11650	17590	42940	23440	36390	44720	15370	28620	17050	16780	16810	30570	12410	26950	25670	26210
M462.2844_T1.41	462.284	1.4108	24960	24740	28620	29530	2153	26370	26640	27020	26410	27730	14030	14140	8281	10370	9290	27140	26860	28350	25540	24830	21500	25320	25790	25800	25830	27390	29790	27030	27610	28300
M928.6187_T1.41	928.619	1.413	11430	12280	10890	13580	NA	12950	12300	13350	14010	16260	6582	6495	2389	3264	3378	19210	20200	21610	16510	15460	17750	22610	22880	19950	20030	15020	18160	12300	12060	12140
M564.3544_T1.41	564.354	1.4117	5915	6188	8212	8160	96.81	8502	7341	8142	7157	9080	3823	2995	1689	1447	1037	4982	7201	8288	6555	6421	4506	6718	6842	6733	6456	7458	8562	8192	8130	7828
M599.3536_T1.41	599.354	1.4126	33180	23720	33570	31520	2619	24570	33480	28560	33610	25680	18380	14570	9769	11010	8842	29020	35770	32650	34140	35840	23000	30950	29920	32900	28080	34400	31930	36370	35400	35390
M757.4705_T1.42	757.471	1.4162	9497	9250	8562	9901	NA	9313	11030	7629	11870	9313	9022	8984	6910	7434	9989	8682	14680	12860	11400	13620	8886	18830	18040	18100	14680	9581	10320	9487	8745	8525
M820.4627_T1.41	820.463	1.4051	8231	8099	9585	9993	490.9	6954	8738	8764	8201	9614	3817	3095	949.3	1175	1080	10180	9513	9899	9050	8311	8847	8972	8645	8818	6783	9928	10190	9446	9399	9615
M652.4037_T1.4	652.404	1.4033	3828	3696	4880	4522	NA	4081	4007	4398	3954	4390	726.5	1354	704.8	478.8	968.7	2413	3524	5244	3765	2759	2094	3312	4235	4350	3945	4939	5865	4573	4474	4901
M664.409_T1.41	664.409	1.4091	6033	8228	9455	10220	351.6	19660	17090	19260	16930	20430	6697	7090	4246	4439	4402	6540	14100	19100	14090	15160	1411	8245	6407	7759	9388	15790	19330	19840	16940	15870
M884.5926_T1.42	884.593	1.4167	18840	19530	18860	22180	NA	23020	20950	22870	22670	27160	10580	10030	4073	5657	5862	30600	33110	34680	26550	26340	30930	40000	39600	34260	34880	23970	28810	21080	20470	19910
M547.4162_T1.47	547.416	1.4655	147.9	228.5	NA	NA	NA	NA	62.82	88.48	NA	NA	71820	82040	114300	110800	110400	NA	NA	73.78	NA	55.68	NA	NA	72.68	NA	NA	30.1	83.16	NA	NA	NA
M729.4177_T1.43	729.418	1.4282	22750	18750	19560	14660	18.52	18690	16740	22850	11330	16860	26810	14450	16720	14830	14050	21940	53970	29400	45500	54680	19420	36210	21880	21560	21170	39990	15800	34700	32490	33830
M713.4442_T1.42	713.444	1.4235	12980	11630	10710	13130	NA	12150	14450	9742	14940	11930	11950	10780	9240	9842	13360	11130	18310	16150	14470	17270	11380	24190	23560	23490	18850	12640	13650	12260	11020	11210
M546.3414_T1.51	546.341	1.5148	708.5	1471	937.5	1676	33.55	1406	1749	925.7	1084	961.5	11750	13660	20300	19720	19520	731.3	860.1	803.3	927.6	765.6	783.7	1511	870.6	880.3	824.9	1419	1465	754.7	899.3	907.4
M782.5317_T1.57	782.532	1.5699	8158	8043	8145	9075	332.3	8032	7664	7376	7157	7796	7912	7519	6297	6479	5951	6215	9078	4336	8250	7961	7538	8626	8061	7486	7650	9136	9969	8944	8866	8935
M840.5666_T1.42	840.567	1.4242	28590	29930	30000	35020	314.1	36760	33540	35550	35820	42400	15910	15340	6951	9274	8539	47520	51510	54870	41130	41200	50330	65590	66860	58170	59070	37520	46400	33850	31680	31460
M550.3734_T1.42	550.373	1.4171	46310	44710	56660	56480	3509	48740	50920	51150	50980	54890	25420	26470	15690	19730	17000	59310	52170	58570	50850	47360	43410	47270	48830	48300	48610	57030	61630	56600	56780	57860
M555.3263_T1.43	555.326	1.4273	13150	10080	13880	12580	1675	9428	13850	11940	13850	10430	8640	6816	4987	5858	4808	11060	14550	12500	13920	15110	8730	12260	11550	13160	11440	13820	11890	14140	13750	13640
M685.3914_T1.43	685.391	1.4304	26000	21660	23270	17400	42.67	22290	19100	26000	13660	19940	31700	17140	20400	17680	18090	24550	62300	33780	52850	64620	21740	41960	24590	25160	25080	48410	18910	43170	40680	42020
M547.3211_T1.41	547.321	1.4106	405.4	NA	865.1	891.4	43.35	583.2	462	479.6	370	490.4	3009	8877	7493	10730	11040	207.9	542.1	650	660.4	639.2	210.8	563.7	553.9	339.6	166.2	1160	310.6	1236	1042	674.5
M796.5406_T1.43	796.541	1.4313	45210	47000	48310	54100	498.5	58020	52850	53390	54890	65170	23320	22260	10830	13940	12530	67280	74510	79050	60980	60810	78220	102900	105600	91170	92450	56850	68260	52910	52290	50370
M552.3504_T1.39	552.35	1.3944	3972	4988	5200	5199	306.2	7509	3547	6616	4791	8087	1090	1172	743.8	1034	876.4	5107	2740	4148	4917	3164	17610	4645	1460	3078	4606	5953	5138	4645	3812	5316
M669.4176_T1.43	669.418	1.4322	15620	14930	13720	16250	81.43	14900	18120	13190	18830	15000	15140	14040	11580	12480	16350	12830	22390	19990	17220	21940	13970	29350	28660	29130	23310	15660	17160	15590	14380	14720
M778.4767_T1.45	778.477	1.4473	4430	6400	7241	7379	30.41	15760	13560	14950	12870	15470	5696	5745	3683	3985	4185	4301	11040	14730	10860	11730	NA	6264	5000	5816	7055	11770	14020	15320	12810	11670
M325.1196_T1.42	325.12	1.4211	12390	14480	15610	14330	586	12820	15930	14350	25540	12820	10710	4541	4511	2567	2181	14420	12200	19340	14620	10690	177.7	7711	18170	11830	17070	15100	23990	19600	15520	15920
M752.5146_T1.43	752.515	1.4348	62620	65710	67840	76530	876.6	83680	74610	72270	75970	89750	33920	31220	15990	20480	18420	92260	101600	107900	82900	84570	112800	151500	154500	134100	136600	79120	95750	73930	71610	71190
M685.4476_T1.49	685.448	1.492	1175	665.4	317.9	337.3	177.8	1138	NA	2007	350.5	246.6	1499	1029	878.9	656.7	216.2	1593	3681	1746	3140	3820	833.9	1972	500.7	NA	439.1	2527	758	2542	1962	2246
M397.2096_T1.34	397.21	1.3398	3447	1938	2693	2979	505.8	4614	3384	4068	2720	4152	743.4	785.8	455.6	776.2	590.8	4185	1861	1853	3698	1609	6736	2786	2959	3710	4081	1518	2108	4173	4898	4654
M495.2707_T1.45	495.271	1.4464	10840	8339	13570	10200	505.3	7489	11280	9429	12220	7362	6296	4890	3757	4045	2973	8448	10680	10450	11980	11550	5191	7560	7244	8903	7248	11300	10870	13470	13070	12530
M753.5179_T1.44	753.518	1.4357	26310	27740	28020	32680	365.3	35760	30770	30950	32400	38090	14840	13320	6906	8543	7930	39350	44050	46320	34910	35030	48080	64490	66010	56800	58690	33980	40500	31440	29360	29200
M797.5439_T1.43	797.544	1.4295	18930	20850	21080	24000	253.8	25250	22670	23400	24100	27600	10400	9803	5048	6346	5725	29530	32820	35360	26000	26540	34730	46270	46310	41330	41490	24530	29070	22820	22220	21720
M708.4885_T1.44	708.488	1.4428	82770	88230	90190	101000	1406	113900	98810	96570	102400	119000	49270	43040	22510	28650	25970	120500	132000	141100	107600	112000	149500	203300	211000	182500	185000	105400	126100	97020	95670	97090
M598.3424_T1.46	598.342	1.4637	13410	10100	12630	8622	75.22	9634	9000	11330	6364	8322	12760	6624	8127	7134	7075	11920	23770	14620	21330	24370	9457	14630	9198	9539	9501	20060	9419	19470	17940	18470
M625.3912_T1.45	625.391	1.4451	17560	16320	15250	18250	49.1	15870	19290	14220	20450	15620	16810	14680	13440	14160	17990	14530	24660	21890	19620	24340	13420	30680	30130	31070	25260	18310	19270	18350	15590	17780
M738.502_T1.54	738.502	1.5374	9356	9352	4084	5734	446.8	8931	8808	8313	8928	2869	8014	8802	6919	7164	6778	10110	10190	5251	3346	9269	8730	5704	5779	5608	5403	4803	6821	3480	10180	9893
M642.369_T1.44	642.369	1.4442	10510	8393	9433	7073	72.66	8913	7497	10370	5503	7800	12960	6464	7952	6781	6432	10000	23140	13320	20390	24290	8312	14910	9407	9830	9182	18790	7622	16600	15870	16610
M539.3191_T1.51	539.319	1.509	9928	9263	12140	12070	491.6	11080	11640	11750	10880	12140	7142	2299	4661	6065	5164	10070	11620	11930	10790	10420	7452	10820	10930	11050	10750	11420	11180	11110	11350	11600
M641.3656_T1.45	641.366	1.4464	28360	22660	25340	18330	85.93	24940	21880	27810	14680	21340	33590	17880	21620	19200	18050	25890	65080	35980	55810	68070	22270	41610	25350	25600	25280	52100	21080	47260	43900	45980
M465.2602_T1.49	465.26	1.4904	18860	11650	14170	9913	444.7	7372	8402	10600	8018	7713	19410	10310	13240	10590	7619	12140	18210	11990	19190	20300	6352	1869	6275	7823	6537	21480	8505	18530	17780	20250
M279.1588_T1.45	279.159	1.4459	16560	98160	22340	15370	808.6	32250	12850	14490	30200	13110	4473	3553	17230	2592	32130	15460	21110	15040	12870	10490	13780	11110	12120	25360	30450	16590	21460	14970	13900	10680
M664.4623_T1.45	664.462	1.4486	105300	108300	109300	125700	2314	139400	121000	116700	126300	146000	64100	55060	30600	38190	35440	146000	163500	173800	134700	140800	184200	253300	263900	231300	230800	135300	160100	125100	122100	126200
M490.3159_T1.45	490.316	1.4517	24870	25040	33040	31270	1140	25400	27520	28020	28730	28150	11410	10520	6474	7658	6536	30000	28230	32460	27400	25000	19370	21520	23240	23040	22960	30270	35080	33240	33640	33640
M473.2889_T1.46	473.289	1.4562	5559	6223	7874	7037	252	6369	6483	6675	6944	6649	2885	2730	1598	2088	1756	6108	5478	6229	5468	4932	4618	5111	5673	5618	5985	5933	6922	6868	6461	6538
M892.5446_T1.45	892.545	1.4516	2392	3945	4276	4262	NA	9457	8371	8827	8204	9363	4230	4252	2914	3134	3295	2623	6957	9640	6626	7457	255.6	3878	2951	3448	3958	7547	9074	9365	7785	7362
M548.3437_T1.36	548.344	1.3607	2290	7067	3074	8342	733.6	4798	5264	5975	4549	5484	4042	5944	2878	5040	2347	5219	7809	8468	7366	6891	1020	8076	8567	8699	8450	7302	3200	7511	7694	8476
M301.1374_T1.38	301.137	1.3829	6517	17370	6532	4102	421.8	7741	4985	4559	9814	3438	2159	2627	6191	2031	8133	2431	6869	3263	4991	4799	3632	3557	3494	8318	6553	5008	3423	4742	4589	3452
M395.1803_T1.37	395.18	1.3664	2682	794.6	2845	2507	215.3	2670	1913	3989	889	3205	471.5	831.5	679.1	687.8	363.4	2691	1996	2034	2596	2008	3788	2476	1719	2246	2756	2097	2955	1856	2983	3005
M620.4362_T1.46	620.436	1.4566	120800	121800	123800	143500	2078	160300	134500	127800	138200	161100	78770	66290	37580	46960	44330	159600	178300	186800	147900	155500	202300	274200	293400	259000	264600	151700	173500	140100	134800	140200
M472.2181_T1.28	472.218	1.2785	3080	1751	3067	2074	170.5	2123	2254	3129	1522	2297	4136	2888	3110	3208	1908	3618	4849	3322	4600	4664	2684	3018	1798	1690	1921	5081	2253	4764	4227	4648
M581.365_T1.46	581.365	1.4606	19660	18170	16420	19390	147.9	17870	20130	14860	22690	16880	17320	15290	14970	15900	19510	16290	25540	22410	20420	25060	14290	28950	29620	31090	25420	18560	20520	19240	13930	17850
M597.3396_T1.46	597.34	1.4637	38320	27800	36090	26020	485.3	27700	25730	32110	18410	24390	36950	19530	23910	20990	19910	35350	71040	43710	63630	72520	28090	42930	26880	26700	27440	58930	27030	57530	52040	53970
M576.4101_T1.46	576.41	1.4637	136100	133900	132600	155200	2632	176200	146600	134800	147000	172600	89800	77970	43950	56040	52930	175500	188900	198400	156300	165100	201900	275000	295100	261900	263900	162600	186500	151300	144100	149600
M693.4777_T1.64	693.478	1.6387	93700	88820	90540	94770	5610	90540	88000	85000	86500	91090	78790	79710	64600	67620	62820	16000	97240	102200	95550	93420	88320	98030	96000	91740	92520	99320	104600	99340	98610	99350
M780.5269_T1.57	780.527	1.5712	155600	152200	151100	160700	5705	142400	141500	135900	139100	144300	137700	139800	110300	118100	103500	20670	171800	177700	160200	153400	141200	164200	158900	144500	147400	175600	192300	172000	167500	170600
M926.6218_T1.88	926.622	1.8804	NA	211.8	NA	NA	NA	309.8	253.2	268.7	NA	485.3	NA	NA	NA	556.1	261.4	5086	580	NA	NA	1904	350.1	259.4	553.5	489.7	NA	1660	607.1	2076	890.7	1187
M669.3623_T1.45	669.362	1.4477	13460	11220	6628	7925	102.8	7465	8296	8087	6814	7334	4526	2125	2286	1464	2026	8891	14720	12950	11120	13800	9434	18190	10710	10190	10280	16490	11690	11480	9082	10940
M544.2857_T1.32	544.286	1.3202	12400	11870	10370	14730	1192	9994	12320	9589	10370	10890	75580	90300	18060	34460	51560	13640	12960	10440	9365	8323	13100	10740	10780	12610	13170	9851	11110	12580	9448	13360
M743.4904_T1.47	743.49	1.4713	1558	4637	1295	2605	29.45	14800	13020	10220	9640	13990	3168	2658	1513	1867	1007	3417	9509	7996	7778	8373	800.6	1375	1467	1266	687.4	4632	4287	3633	4180	4850
M537.3292_T1.4	537.329	1.3984	80830	103400	98100	105900	7322	107100	110000	103400	90120	116100	18020	15630	27820	15890	19640	105500	24950	103500	21440	25630	12980	24810	97990	93290	92890	96680	135800	95380	112200	97720
M737.5028_T1.59	737.503	1.5876	91330	89050	87060	93800	4321	84460	85240	80770	81350	86290	78500	79560	63240	67380	63040	12820	7006	98300	92630	91310	10010	92910	91760	87770	87090	98060	105200	98420	97190	95790
M353.1739_T1.48	353.174	1.4766	3162	2899	3584	2506	97.92	3478	1601	3877	2940	3270	735.1	678.5	537.7	698.1	469.6	2046	2401	2770	2687	1325	7285	2095	1826	1672	2109	3441	3227	2913	2979	3403
M532.384_T1.47	532.384	1.4721	136700	124900	120700	144900	2829	149200	121300	114900	128900	146400	90070	78850	46060	57870	55210	163300	167400	174300	140400	147600	167300	219100	238600	214700	216600	155300	173600	138200	132100	139300
M553.3124_T1.47	553.312	1.465	25620	18890	21110	15270	266.4	18140	15520	20740	11480	15810	30610	15850	20530	17320	16180	21230	48670	26630	44420	49920	14650	23340	14970	16050	15870	43400	15850	39740	36500	38320
M423.2079_T1.35	423.208	1.3478	737.3	725	690.3	621.8	119.1	1060	298.1	658.5	398.4	659.6	22820	12910	16830	15190	7802	707.9	728.3	733.2	361.4	821.9	624.9	439.1	708.4	646.7	406.5	653.6	285	904	674.6	762.9
M807.4463_T1.44	807.446	1.4369	363.3	334.5	375	225.2	NA	291.7	470.6	174.2	451.3	407.8	13810	7746	7531	7797	3651	198	239.1	244.5	278.7	212.5	104.9	299.6	184.2	270.8	213.1	311.2	282.7	504.4	420.3	309.7
M713.3855_T1.47	713.386	1.4748	10750	7857	2652	3911	14.86	1675	1494	1884	947.6	1527	2149	958.8	687.8	875.6	734.2	5715	8341	6039	6742	7766	6288	10010	5289	4732	4767	11290	4912	3625	2974	5018
M771.4886_T1.5	771.489	1.4952	1038	1390	1300	1839	30.47	1104	1983	1264	1148	1327	23160	23190	7205	11710	12470	2555	1151	1352	1281	1607	768.1	891.5	1537	309.7	1127	1486	1435	2113	1361	1357
M656.4157_T1.48	656.416	1.4761	76260	73660	106200	100700	3840	83680	90980	91460	90410	94940	32770	31810	20140	25120	20540	100200	82710	104800	88870	80030	60920	75920	81570	81920	82010	102000	113000	104100	103300	105600
M510.29_T1.48	510.29	1.4833	5665	4109	4501	3134	NA	3250	2841	3781	2275	2917	7262	3792	4576	3708	3350	4344	8196	4877	7784	8627	2539	3634	2668	2732	2798	8212	3213	7331	6809	7308
M692.4717_T1.61	692.472	1.6116	257700	241700	248300	30800	15280	247200	242500	8344	237000	12900	214000	217200	175700	183800	174400	264000	268300	270700	263000	256400	49150	264000	263700	43740	253500	31660	286000	269400	269500	269000
M746.5079_T1.82	746.508	1.8168	70340	62560	66020	70120	3001	55310	58660	55980	1770	57750	58460	55660	52420	52170	47540	66290	72090	69960	67100	66590	67180	70750	68060	65420	61660	75050	74200	69010	69100	71470
M792.474_T1.5	792.474	1.4991	1320	393.4	1607	869.9	36.12	191.6	1918	334.1	1292	1602	15990	13940	6583	9240	7418	1392	NA	NA	354.5	431.7	1229	NA	1491	NA	761.9	649.9	1124	420.9	1105	1386
M770.4845_T1.54	770.485	1.541	2507	2100	2650	2490	72.14	2106	1906	4200	1937	2299	83600	85090	24400	44400	44000	2247	3623	2636	4316	5960	1720	2077	3243	1776	1740	3612	2478	3753	3411	3351
M385.2456_T1.46	385.246	1.4636	3278	6329	3361	4095	20.44	NA	89.99	96.22	133.6	110	418400	451400	238400	315200	313000	93.26	NA	201.3	NA	NA	2607	2676	2961	709	2613	95.4	NA	NA	NA	NA
M662.3737_T1.48	662.374	1.4806	11550	7271	13270	10520	628.3	7807	12740	9993	12240	9306	6788	5408	3976	4595	3307	9209	11380	11230	12960	12770	6442	9476	8537	10340	8526	11480	11860	13330	14110	12800
M535.2314_T1.3	535.231	1.3029	961.9	661.5	703.7	736.1	53.34	681.9	348.2	344.8	623.3	575.2	25570	27490	17910	6294	5787	627.5	856.5	375.8	874.6	446	460	205.5	506.9	352	407.1	468.2	373	885.8	552.5	348.2
M736.5008_T1.59	736.501	1.5921	223800	212900	212900	227500	10660	205300	205200	197900	199700	212000	190700	193700	155100	162600	149500	230400	233900	240600	225400	222200	202100	231100	27940	209900	211000	241400	258300	235200	235700	237500
M721.4784_T1.48	721.478	1.4788	1626	1362	2008	2677	64.95	21070	18070	15370	13410	19300	4222	5060	2665	1817	2203	5214	12700	10970	10640	10730	1112	1214	697.5	1110	624.6	7570	5868	6841	6084	6456
M385.2774_T1.51	385.277	1.5099	1439	1174	1200	1446	NA	1392	1201	1194	900.5	1282	26130	28700	15570	20050	20580	1249	1340	1213	1172	1048	1449	2185	1247	1700	1766	1006	1194	876.5	763.3	864.4
M488.3577_T1.48	488.358	1.4801	128600	105200	96620	121900	3085	104400	86020	84750	94330	106400	78510	70650	42230	51500	49410	136400	121900	128200	105100	110400	111700	137600	153200	137200	140700	126300	135000	106800	101000	110300
M694.4774_T1.61	694.477	1.6081	9238	9171	8753	6989	459.2	9122	8593	8410	8349	9433	7527	7663	6488	6516	6654	9124	9500	9895	8954	8938	8586	8262	8249	8654	9244	5700	8235	9200	9264	4586
M407.2257_T1.3	407.226	1.3034	2503	2620	3264	3774	245.9	3524	2936	3452	3213	3787	22620	18510	11550	16720	12180	3040	2875	3129	2347	2519	2884	3147	3256	2942	3002	3081	3421	2601	2824	2945
M661.3705_T1.48	661.37	1.4801	25130	16440	30480	24110	1410	18470	28540	23620	28140	20040	15890	14050	8887	10380	7080	21880	26700	26540	28630	28760	14670	21550	20290	24360	19560	26960	25930	30860	31130	29710
M649.4497_T1.65	649.45	1.6463	79520	76690	76960	80840	5337	76480	75850	74250	75180	78870	63620	64500	52770	56310	54360	16740	81310	82050	80400	79180	76140	82230	82120	79190	28590	13140	19410	81170	82590	81800
M509.287_T1.48	509.287	1.4819	18790	12770	14530	9922	53.02	9714	8792	12330	6661	8994	24240	11650	14900	12260	10750	13910	28630	15430	26400	29340	7780	11280	6821	8200	8156	27840	10010	24140	22940	24490
M699.4636_T1.47	699.464	1.4682	2186	1971	2603	4234	27.62	21820	19370	16640	13960	20330	4502	4585	2371	2537	1651	2535	12880	10060	10430	10720	860.8	2532	2438	1095	1974	6863	4916	7210	5345	6353
M554.3157_T1.46	554.316	1.4642	8140	6086	6789	5051	83.88	6087	5179	6974	3795	5695	9915	5002	6738	5739	5872	7009	15480	8418	13830	15740	4662	7570	4690	5297	5408	13610	5188	12080	11310	12010
M648.4467_T1.65	648.447	1.6458	48840	43460	236800	38010	16580	236400	232100	226900	6944	239900	193100	194800	163000	169300	158200	245100	247900	250600	244300	243900	231900	251800	248300	237900	240300	247200	259000	251000	253900	251700
M615.4861_T1.59	615.486	1.5917	413.8	788.5	1026	839.1	NA	877.2	1129	964.7	648.2	216.1	789.3	310.6	365.8	596.7	15530	496.3	1177	616.1	502.5	575.6	279.1	646	676.5	415	685.9	736.2	854.3	889.8	956	553
M444.3315_T1.49	444.332	1.4868	133000	90120	79020	108900	3796	59600	49210	58460	62810	71700	58160	53310	35180	41980	40340	110300	76830	87660	73660	76120	65260	67920	80390	74200	75520	98910	97350	76940	72980	85540
M371.3239_T1.58	371.324	1.5795	183	7861	542.8	1113	NA	1250	1077	1280	1106	497	501.3	725.1	5881	469.8	14240	NA	1218	751.1	15670	NA	443.8	1105	182.9	1236	545.5	NA	NA	1666	193.9	NA
M655.4297_T1.4	655.43	1.4037	29430	31980	37720	43820	1834	14850	17490	12410	11170	14800	4751	4217	2663	12940	11160	47030	10600	7431	7738	9280	45050	33850	39350	34230	37090	38710	47860	37650	36000	33890
M658.4554_T1.76	658.455	1.7649	58340	2678	3719	3086	2781	2486	49540	2453	3269	52950	1940	53440	49750	48980	43870	2825	56810	54720	53390	2880	53200	55500	52780	52360	52950	56610	58580	3393	53710	2850
M493.3128_T1.49	493.313	1.485	28810	22630	19870	22290	232.5	16950	19580	15440	22580	16160	21290	17050	16250	16990	20320	19660	25640	23650	23150	27770	11860	21250	21730	25170	19940	23620	22640	22910	20970	21670
M765.5062_T1.51	765.506	1.5057	1388	1199	1367	1638	32.33	10230	8597	9718	6544	11990	2914	1816	1732	1548	1443	2255	7307	7592	6510	7140	NA	1368	1953	517.3	530	5036	2709	4115	4511	3030
M702.4817_T1.87	702.482	1.867	83410	73950	77170	80940	4084	70530	70440	67910	63920	73200	75760	71740	68740	68010	62570	76980	79190	79150	76880	76380	76490	82370	79450	77760	75440	82780	84120	78400	81150	1670
M650.4512_T1.64	650.451	1.6356	7043	6775	6455	7197	486.4	6674	6964	6860	6646	7321	5562	5639	4713	4928	5228	7215	7322	7207	6687	6624	10850	11010	10480	8604	9191	7178	8026	7143	7591	7266
M732.5452_T1.49	732.545	1.4911	2225	1389	2945	2732	NA	2650	2376	2449	2720	2778	1759	1603	878.3	1389	1443	2842	2942	3439	2701	2377	1750	1594	2493	2845	2371	3051	3222	3066	2929	3015
M750.4983_T1.62	750.498	1.622	5006	4790	6272	6630	87.85	3428	6602	4260	3134	7683	3339	1999	673.8	2668	NA	16590	5230	5867	6262	4770	2425	6023	4983	5004	6601	4819	4520	5525	3484	5754
M795.5346_T1.86	795.535	1.8595	3006	3377	1534	2610	45.29	6298	3110	2388	2426	4420	2477	2230	718.3	1856	1887	9990	2740	2718	2743	2135	3283	1753	2454	2576	2010	2041	4146	2281	3080	1611
M604.4175_T1.63	604.418	1.6343	29270	167600	175200	20170	13210	176500	173800	169100	168400	181100	129500	130300	114000	122200	112800	30990	17040	180200	178800	175900	174300	185500	180100	25220	26170	182100	31880	8794	7457	182400
M677.451_T1.48	677.451	1.4815	2439	1607	1413	3716	81.24	24280	20630	17580	15040	22200	4841	5270	2483	4137	3019	4728	13300	10880	10880	10800	1505	1944	2173	2672	3318	6177	5237	6738	5552	6069
M356.279_T1.5	356.279	1.4966	54710	32680	33210	41350	2851	11070	8840	12770	15460	13020	8338	9427	8057	7866	6367	37550	15990	18380	16110	13820	29990	15180	15310	13740	13220	23060	23060	21980	17640	20800
M449.2867_T1.49	449.287	1.4944	28390	18830	16840	19060	355.9	8906	11350	10810	15170	10300	16790	13450	13950	14360	14720	14710	16720	15430	16270	18820	8862	10240	10900	13510	10580	17880	15510	17080	14920	17270
M522.3411_T1.47	522.341	1.4735	2348	2709	2687	2568	132.7	2651	1035	3263	1751	3246	572.6	899	562.1	736.1	384.5	2690	1017	1352	2331	1112	11840	3018	1158	1486	2145	3978	1936	1635	1502	2515
M605.4252_T1.69	605.425	1.688	52360	50590	51310	53110	4261	51980	50990	50950	49510	52970	38150	38580	33490	35750	33780	51100	54090	53480	52100	52650	9653	54690	53610	52780	52170	51780	54570	53770	54290	54590
M633.4251_T1.49	633.425	1.4859	1549	1488	2991	3798	99.76	19450	16270	13000	12110	18030	4513	3824	1835	2400	1881	3527	9398	7442	7680	7839	1555	2791	1951	2449	1889	5036	1228	6021	4545	4679
M581.3082_T1.49	581.308	1.4886	7171	6169	2530	2970	43.24	2016	1436	1891	1123	1811	2508	1920	5758	3958	2300	5113	8634	4985	5307	6803	1334	4309	2283	2343	2243	9500	3910	3766	3213	4501
M560.3901_T1.64	560.39	1.6383	95950	90690	95970	95670	7454	95380	8000	92910	90120	99450	4930	3523	53920	58970	52510	32560	100400	95790	13530	14560	96180	100500	98160	18190	18520	25440	33300	10340	100100	100100
M611.4109_T1.49	611.411	1.4908	2344	2032	2019	3466	56.58	14890	13410	11050	9502	13710	2968	3488	1729	2107	1717	2777	7299	5941	6029	5950	1669	1715	2598	2166	1913	4225	3487	4922	3728	4456
M706.4725_T1.64	706.472	1.6383	6901	4959	8241	7222	143	5828	5242	4580	3817	9303	3311	3318	1456	3035	1778	23290	6265	7030	7235	4971	3270	5791	3096	6061	6221	4677	3531	5510	5345	6215
M361.2308_T1.44	361.231	1.4411	13010	7125	7545	7811	575.8	1977	1921	2767	4108	2306	2390	2394	2284	2268	1485	5414	3790	3404	4205	3940	4548	3218	2446	2669	2536	4495	2823	4818	4125	4285
M460.305_T1.51	460.305	1.5103	12530	11580	17140	16440	846.3	13790	15260	14950	15230	15990	8422	8312	5479	6957	5916	15850	14820	17240	14570	13660	11210	13760	14680	14730	14530	15700	17180	16410	16490	17030
M589.3984_T1.49	589.398	1.4912	1880	996.6	1760	2517	30.08	10160	8548	7108	6496	9445	2385	2607	1190	1644	1339	2101	4904	4044	4057	4333	1249	1920	1630	1783	1514	2849	2288	3557	1588	2916
M516.3626_T1.64	516.363	1.6449	34750	26870	35890	27610	2569	35320	33400	33420	31960	13980	16490	18360	17020	20030	16860	33240	37330	31560	18590	20080	12820	36930	36790	36510	34160	29140	32950	13460	12370	36500
M662.4462_T1.66	662.446	1.6578	5455	4857	5417	5382	145.5	4040	5842	5183	3062	5424	1718	3105	2612	1948	2409	25640	5522	6592	5176	4506	3047	5107	7475	6244	6145	3869	4772	4126	4126	4760
M865.4331_T1.35	865.433	1.3454	346.1	244.2	421.6	440.3	NA	278.4	359.5	316.6	315	362.9	31620	27390	4794	8436	17600	438.1	437.9	527.5	364.9	409.1	213.8	419.9	418.3	354.1	366.2	327.1	459.3	360.3	382.5	350.9
M538.3156_T1.51	538.316	1.5139	27050	25350	34110	33120	1476	30250	31880	31910	29350	34310	18800	18520	12340	15860	13720	28550	31250	33090	30420	28500	20450	30770	31030	31080	28720	32570	31610	31340	31350	32170
M442.2161_T1.35	442.216	1.35	624.9	590.4	721.5	350.4	150.3	771.8	982.7	545.3	812.5	845.8	4211	5820	32790	19710	8755	615.5	1115	477.8	930.5	1138	599.8	621.7	326.8	598.8	588.3	1108	844	967.8	1097	826.6
M472.3287_T1.55	472.329	1.5517	30400	21350	16050	31050	522	7493	6772	9404	4620	11560	4130	3849	3922	4779	3640	25850	20860	27440	20740	20380	8379	9897	8705	7178	6586	20970	21090	14940	13710	17310
M441.2141_T1.35	441.214	1.35	2850	1263	1918	1748	491.1	2691	3190	1986	3107	2588	14180	21110	112800	68820	31630	2312	3104	3110	3582	3831	2264	1889	730.6	1664	1162	3291	2848	3235	2681	3012
M483.2641_T1.33	483.264	1.3273	584.9	783	828.6	496.1	143.5	869.5	961.1	925.7	759.8	849.3	5265	7766	70190	16910	18860	483.9	993.1	857	966.5	411.9	765.9	835.3	833.2	898.9	842.9	727.8	752.2	525.5	964.7	707.6
M515.281_T1.33	515.281	1.3327	1752	1170	1881	2291	318.1	1719	1959	1023	2072	1014	2276	5525	14850	9474	11160	2096	1637	1963	1544	1991	2204	1000	2107	1991	2013	2070	1034	1055	1285	1465
M574.3957_T1.67	574.396	1.6698	3366	3085	3428	3298	17.96	3210	3427	2730	2618	3329	2001	2381	3903	3882	2948	17850	3493	3553	3240	3058	3090	3444	3971	3957	3939	3160	3080	3288	3179	2974
M619.4235_T1.76	619.424	1.7631	7707	6834	6985	7655	NA	6652	3304	8804	7258	8024	2140	1907	1936	3700	1740	7234	6289	6384	5886	5777	6653	5602	5788	5925	6244	6364	6655	6147	3020	4450
M582.3756_T1.51	582.376	1.5059	13430	11720	12990	21110	494.3	12380	13990	19140	13930	20530	6124	9991	9041	9223	9872	12250	15650	14660	14390	14200	9867	22460	22520	22830	14230	12990	13650	12800	13160	13300
M626.4039_T1.52	626.404	1.5215	43080	38140	56920	54910	2194	50620	53180	52600	51190	54530	33650	32220	22630	27200	25750	51850	53650	63060	51990	51000	41360	52160	54990	54680	53090	53830	57090	54330	54380	55570
M627.4072_T1.52	627.407	1.5215	18030	16290	23190	22230	867.9	18750	21040	21330	23050	22140	13410	12390	7993	10630	9128	21260	20420	22940	19980	18810	16410	20750	24910	21940	20170	21000	21860	21250	21340	21710
M269.177_T1.33	269.177	1.3309	2212	8269	1651	1793	317.8	950.5	581.2	1149	962.8	1230	334.9	473.5	1809	338.8	4806	1361	847.7	862.1	795.2	447	2012	1250	1316	1161	924.7	645.2	936.9	414.1	796.6	837.7
M301.2145_T1.53	301.214	1.5348	632.9	11480	769.9	1330	NA	2179	1052	888.1	2772	761.4	666.3	480.2	2617	527	5901	NA	1076	557	436.5	827.3	561	772	493	1250	1900	636.9	231.4	415.2	501.9	331.4
M631.3596_T1.52	631.36	1.525	12550	8957	13740	11960	1365	9483	13770	12340	15170	11310	10200	9037	6089	7872	5989	10060	13180	11620	13810	14370	7542	12680	12400	15080	10730	12180	10400	12750	13390	13750
M477.2826_T1.43	477.283	1.4313	9500	7809	12500	8349	1407	13150	12840	10590	10280	11670	9737	9871	3882	8986	6663	6030	7761	7386	7510	8254	3855	9543	12130	12000	11780	6776	5890	6510	10400	6517
M540.3536_T1.54	540.354	1.5374	30800	20300	21730	25120	2285	66620	55080	41760	36800	42710	16750	13380	7868	8388	6204	2763	72680	57870	46080	53920	38080	33900	28480	16300	21740	42350	46530	32770	27300	25230
M913.6285_T1.97	913.629	1.9701	7013	13580	14250	14330	278.7	12310	12030	12700	12310	13310	8907	13620	13400	12770	11660	16140	17010	15840	15740	15460	13320	15230	14460	14290	13210	16120	17280	17840	16320	16980
M318.2399_T1.49	318.24	1.493	72.2	12570	NA	55.76	NA	2442	414.1	NA	1550	NA	NA	NA	2835	NA	7130	NA	744.4	NA	NA	NA	175.3	NA	NA	700.3	1794	NA	NA	NA	NA	NA
M530.3707_T1.69	530.371	1.6894	2229	2605	2295	2213	13.02	1989	2300	2005	1653	2277	1093	1266	997	1281	2671	17590	2157	2147	2009	2021	2197	2275	2485	2295	2403	2073	2069	2142	2166	2185
M844.5178_T1.57	844.518	1.569	1386	1589	2106	1969	15.74	1366	1268	1498	1199	1402	915.1	1050	901.6	914.5	898.3	2309	2142	2104	1513	1901	1341	1333	1531	1393	1423	1563	1999	1649	1979	1809
M769.4819_T1.56	769.482	1.5561	7948	5481	6805	4472	100.4	4655	5200	6912	3924	5003	154600	167200	47060	79350	79500	6442	13080	7608	15000	15380	4134	6255	4204	4343	4157	12290	4800	11140	11770	11300
M871.5592_T1.55	871.559	1.5463	3615	2981	2991	3012	40.49	2099	3004	2391	2737	2256	2910	2521	2170	2225	2408	2489	3992	3728	3660	4072	1804	3151	2607	3191	2441	3605	3314	3464	3387	3639
M607.4072_T1.64	607.407	1.6414	2990	2093	2431	1622	604.2	12370	9456	8576	5684	5648	1924	1320	1457	1634	1758	7425	7426	5242	5047	6335	1875	2559	2381	2976	2696	2576	2084	2802	3126	2810
M857.0314_T1.56	857.031	1.5583	4951	3136	4470	2752	13.22	2668	2673	4006	1767	2578	7817	4144	5288	4351	2872	4353	9571	5372	9235	9863	2781	4040	2204	2451	2148	8916	3458	8163	7545	8032
M454.2922_T1.54	454.292	1.5379	91750	86970	89350	94230	2337	17560	10750	21270	23080	20260	12740	19590	16030	15800	12660	133300	81830	84510	76950	68820	145100	87000	74460	56330	67370	109700	116100	122100	100000	106400
M673.4604_T1.75	673.46	1.7498	35530	31930	32790	33940	1821	7409	6646	4498	28350	3949	32790	32270	30350	29550	27320	7644	7136	5076	5283	5713	32220	34220	33860	32530	32500	3044	3253	2615	33460	2761
M957.1516_T1.89	957.152	1.8928	28370	58580	58790	60800	2180	50750	50800	49160	49140	54050	58670	55940	53870	3384	49590	69810	73500	7054	68520	68430	56300	62760	60340	58460	56160	73260	74930	7181	72160	6497
M879.545_T1.54	879.545	1.5384	4919	2467	3530	2245	NA	3012	3609	4297	2717	3349	5735	3391	3828	3315	2251	3645	8706	5736	8325	7957	2334	4527	3174	2806	2936	9006	4441	7818	7560	7916
M553.214_T1.31	553.214	1.31	686	505.4	593.8	498.2	27.9	437.6	530.6	645.8	259.9	450.4	1147	1903	17450	5147	5697	690.4	1179	707.6	1193	1318	493.8	746.4	354	445.7	536	1315	545.9	1132	1178	1151
M907.5785_T1.56	907.579	1.5563	6147	7066	6420	7854	NA	648.3	NA	842.4	703.8	317.8	637.4	839	672.6	550.8	NA	13560	5112	6479	4331	3198	13760	6082	5153	3213	4444	8577	11520	9986	7349	8121
M476.2761_T1.5	476.276	1.4997	12050	7851	9198	8868	323.9	2481	1510	3223	4160	2478	1482	1680	3553	6195	2275	8466	8920	8302	9219	10030	10080	9982	8366	8029	7498	11250	9305	11760	11030	11220
M857.5329_T1.55	857.533	1.5454	5754	4480	5234	3849	30.39	3137	3393	4427	2779	3615	8745	5176	6130	5013	3547	4941	9793	5640	9430	10460	3122	4677	3150	3072	2825	9324	4102	9758	7954	8442
M629.4303_T1.67	629.43	1.6698	18680	4373	17760	4724	987.2	13390	10820	8091	7073	7665	5118	16980	16860	3926	3398	9415	11460	16670	7752	9224	4271	19150	4236	4373	4630	5936	18090	17720	5411	5406
M849.0692_T1.6	849.069	1.6023	872.5	1102	1795	1801	65.18	1372	720.2	966.4	964.5	1399	936	1603	951.7	647.3	1245	1741	2010	2077	1801	2036	1399	1785	1714	979.4	1453	2096	2137	2019	1931	2024
M979.1647_T1.88	979.165	1.8804	2937	63730	63300	65540	2429	54490	54290	52510	51480	57820	61090	2620	57940	55280	53920	75770	79180	78490	3146	72370	61720	67510	63960	60300	60440	4244	82480	81340	76300	80100
M890.6096_T1.91	890.61	1.9106	25570	10650	74400	29240	1783	71350	21790	70110	67740	71270	71360	70400	69480	68050	66670	84950	91620	86140	26830	81590	77220	82890	76820	23800	72450	94860	36220	95220	89580	89100
M313.272_T1.73	313.272	1.7347	15340	15220	16610	12790	602	14860	14610	16060	20210	12390	5452	1365	1843	3720	5856	5824	3309	6823	4261	4170	11400	19800	13920	18080	20020	7210	7977	5562	2868	6048
M340.248_T1.55	340.248	1.5454	10810	6167	8781	8914	600.1	2671	2413	3619	4915	3355	1822	1822	1094	1411	778.2	20380	3977	4218	4017	3582	24010	5148	6545	5850	6444	3818	3911	4205	3831	4400
M835.0178_T1.55	835.018	1.5508	6421	3844	5449	3394	18.19	3470	3612	5022	2411	3276	10580	5449	7037	5518	3706	5563	11670	6267	11130	12410	3586	4973	2754	3108	2691	11510	3875	10490	9732	10060
M835.5194_T1.55	835.519	1.5517	6186	4471	5696	3514	37.69	3912	4090	5331	2964	3647	9955	5306	6783	5686	3730	4914	12100	7124	11270	11560	3472	5554	3039	3028	3223	11590	4209	10320	9959	9787
M614.4228_T1.69	614.423	1.6925	5052	4736	5328	5387	1499	4547	4515	4688	4898	5027	28750	27910	26790	26550	23650	25630	5537	5348	4655	26640	4497	29210	4678	27760	4085	5649	5707	5463	5090	5333
M813.5062_T1.56	813.506	1.557	7569	5549	6725	5034	94.37	4486	5174	6130	4162	4266	12420	6293	8610	6909	5022	6237	13340	8511	13450	14360	4125	6194	4010	4062	4122	13200	5580	12730	11220	11480
M773.5224_T1.98	773.522	1.9768	2548	5489	6282	6071	165	4594	5305	2876	4876	5261	7211	6213	1253	5295	3741	6451	7283	4261	6981	3148	3284	1058	6333	2942	3264	6483	7430	6139	5864	6943
M815.4822_T1.64	815.482	1.6381	1909	3609	2867	2507	NA	1064	1457	1757	1049	1033	3821	2365	3970	2665	3271	8870	3633	2216	3621	4514	1099	6246	3789	1391	2877	2908	15480	2799	2948	2752
M935.1259_T1.66	935.126	1.6632	9771	51470	10320	10970	2093	7853	8015	44620	7409	8080	51300	7936	5987	47510	43190	10890	12120	12470	10010	9144	52490	10350	9276	52050	8288	12800	14260	12180	11260	11600
M805.0177_T1.56	805.018	1.5597	6924	6221	5852	5644	188.4	4440	6276	5245	6180	4606	6426	5738	5240	5370	5567	5156	8139	6629	7741	8895	3576	6342	5621	6517	5002	6834	6199	7078	6784	6969
M813.0045_T1.56	813.005	1.5579	7486	4917	6144	3833	26.68	3954	4733	5993	3250	3871	12460	6473	8588	7046	4770	6169	13570	7750	14060	15590	3965	5932	3225	3594	3341	12990	4570	11250	11770	11470
M913.1184_T1.78	913.118	1.7835	16010	42170	16890	18180	1332	13320	13380	38760	37780	41150	41900	13280	40180	40200	36500	49330	54260	20280	16630	48680	43740	17150	15940	43200	41960	20700	23310	20250	18430	52400
M934.6384_T1.94	934.638	1.9377	NA	121200	123100	126700	4540	109600	107000	107900	105200	115200	117700	118000	112800	111700	103100	140300	149500	12110	141300	139200	118500	134000	124900	8532	117500	146700	154600	151900	145300	147500
M846.5687_T1.61	846.569	1.6118	61610	60290	62700	67210	1573	53940	54570	52830	50930	39780	57400	56800	16410	NA	23310	69460	73770	76210	65020	62180	57010	66810	63220	56730	57130	78380	85680	74410	70450	70840
M570.3898_T1.61	570.39	1.6099	9700	8583	9519	10220	312.3	8875	8950	8824	7792	9089	8770	8744	5301	5358	4533	9002	10070	10220	8862	9145	8170	9623	9506	8528	9011	10550	10080	9223	9947	9983
M707.4779_T1.6	707.478	1.6001	3556	4687	5281	6148	108.1	5345	4656	6099	5821	8890	2524	3801	1504	1806	1631	12430	5639	5804	3628	4548	3982	6127	4473	4065	5584	5076	2173	5502	4843	2870
M869.082_T1.58	869.082	1.5756	39570	37410	39650	44980	689.3	33290	33920	32630	32790	34750	35800	35250	27050	28270	25160	45350	48950	50490	40860	37520	37740	43630	39350	36000	34820	51430	56710	48610	43790	47080
M824.5534_T1.56	824.553	1.5632	87930	85880	90780	97950	2593	80300	79170	76810	75960	82390	82050	80450	63260	65990	58080	99010	101700	108400	91340	90560	81150	97070	88410	81740	82420	109000	118600	108400	101000	102700
M717.4902_T1.84	717.49	1.8377	40170	36490	37810	38860	1877	4234	34950	2333	31720	35650	36680	34240	33370	32020	30010	37650	38400	38520	38050	36680	37490	39940	39030	37720	37130	40030	40170	37420	38730	39770
M891.1032_T1.75	891.103	1.7524	26050	24350	26090	36520	732.5	31060	30390	30670	20100	22190	23230	33710	17240	32870	15640	36320	30740	31320	38790	25120	33560	37050	25940	23120	22860	32430	39710	31530	38710	29490
M891.5983_T1.62	891.598	1.6165	15620	14650	15620	16640	615.3	12800	13000	12630	12370	13490	13820	12980	11740	11790	10360	16880	18830	19530	15690	14470	13920	16340	14770	13890	13390	19300	21040	18340	16830	17560
M459.3784_T1.54	459.378	1.538	4601	1935	2586	1418	NA	804.4	1160	845.6	7018	598.2	1866	1216	354.6	765.8	723.8	26160	2933	2240	3076	2863	29200	1410	2300	2033	1755	2929	1719	3453	2088	2920
M790.9919_T1.57	790.992	1.5654	8440	5165	6618	3889	59.16	4516	4977	7264	3032	4227	14170	6945	9593	7993	5150	6514	14620	7994	14570	16400	4006	5743	3650	3958	3823	13440	4445	12520	12200	12180
M868.5992_T1.99	868.599	1.9896	40310	37980	63360	64710	2692	33900	55960	54070	52200	61810	61060	60630	61270	60410	54030	65290	69560	70870	70730	68220	60650	64880	60290	58690	58810	71080	70750	71210	68590	67320
M806.5391_T1.97	806.539	1.9671	1514	471.1	NA	1476	81.01	437.4	NA	2116	1691	1123	622.5	936.3	1803	493.6	1928	NA	2456	4206	4719	4747	NA	NA	NA	523.1	529.3	6261	4868	3977	6015	7538
M541.3653_T1.54	541.365	1.5406	17410	12800	14270	16060	707.8	28600	24660	20150	17850	20560	13200	11860	8182	8908	7179	11650	30150	25170	21270	25020	19240	18310	16200	12990	14360	20490	21930	17870	16000	15700
M762.0072_T1.84	762.007	1.8417	19780	3126	3106	18910	692.5	2044	3876	2859	2735	15340	20940	18500	3035	16210	14280	21290	21150	19390	4435	19420	1953	3454	3045	18250	17880	3907	21530	3839	20120	20100
M599.752_T1.96	599.752	1.9577	19290	18500	19310	20280	836.9	17440	17020	16720	17500	19100	19220	19590	18680	18420	16470	17520	18950	17650	5701	17780	19190	6383	19380	20090	18450	18450	18980	18140	5901	18590
M783.0045_T1.57	783.005	1.5694	8030	6707	6252	6322	271.2	5047	7083	5936	7343	5378	7350	6524	6278	6345	6105	5994	8644	7717	8902	10280	4148	7334	6463	7192	6058	7890	7039	8049	7494	7565
M685.4614_T1.61	685.461	1.613	4685	3969	4520	5037	150.5	7421	4096	6729	4573	6542	494.7	2666	941.4	2103	1621	6277	NA	4811	944.1	NA	4500	584.2	4606	4205	5110	1774	2860	778.3	NA	NA
M802.5406_T1.57	802.541	1.5681	121200	117100	116100	129000	3982	109300	106800	103800	103800	109600	108700	107300	86340	87610	78990	132100	136700	141200	124900	120800	107200	124800	122800	112100	113300	141000	155000	134700	131100	134400
M783.0299_T1.58	783.03	1.5756	2364	3083	2842	2838	208.3	2361	2665	2566	2620	2526	2648	2574	2181	2275	2206	2612	3107	3065	3009	3115	2128	2811	2804	2906	2618	2905	3098	3049	2946	2540
M585.3989_T1.56	585.399	1.5628	8430	7589	8492	8581	543.7	14710	1999	9849	9056	10030	8709	8297	5876	6425	5273	10930	11960	10770	9966	9988	7347	8437	8201	8057	7583	9204	9718	8686	8704	8389
M768.9788_T1.57	768.979	1.5712	7864	5122	6531	4084	116.7	4960	4900	7706	3684	4144	13830	7372	10190	8122	5549	6483	13420	7628	15270	16790	4098	6067	3520	3869	3630	12950	4267	11780	12110	12140
M760.9916_T1.58	760.992	1.5752	8577	7240	7005	6468	422.7	5844	7859	6659	8367	5707	8057	6690	6709	6575	6665	6063	9342	7815	9634	11080	4315	7540	6943	8036	6535	8301	7189	8247	8504	7874
M780.5869_T1.58	780.587	1.5766	8997	8557	8732	9160	NA	8314	8063	7637	7892	8264	7918	7950	6258	6522	5966	9598	10190	10130	8952	8767	7872	9333	9164	8149	8507	10200	11120	10270	9658	9781
M784.0278_T2.01	784.028	2.0096	20580	17650	17180	17670	758.2	13950	15770	13350	12810	15010	19330	18100	15170	15620	14530	1846	20150	20550	18230	19790	19240	19180	17270	16670	11880	21350	19900	18790	18830	19430
M780.5274_T1.57	780.527	1.5748	155500	152200	152500	163700	5705	145800	141800	136100	138500	146600	139200	140100	109900	114400	102500	165300	170900	176300	157000	154400	140200	164200	160000	146500	146300	175600	192200	172000	164600	170600
M838.5626_T1.92	838.563	1.9192	4085	3507	2555	3961	45.97	NA	3411	2527	1885	1244	4238	3827	1876	2637	4252	8974	2554	3279	4555	4400	3275	4363	3808	4084	4361	NA	4553	5789	4590	4482
M320.2561_T1.53	320.256	1.5255	77.28	22220	445.7	52.01	13.71	161.7	NA	NA	220.7	NA	NA	NA	4934	NA	13180	NA	1792	NA	NA	NA	92.86	NA	45.6	1437	136.9	285.4	NA	NA	NA	NA
M430.2394_T1.47	430.239	1.4718	137.3	191.8	207.7	197.3	NA	87.27	81.49	150.2	318.9	92.83	5161	9472	2866	5752	8009	473.9	278	182.1	149.2	238.9	1037	120.7	205.2	196.3	155.8	233.3	267	107.2	207.2	131.9
M751.5067_T1.8	751.507	1.7955	8226	2709	4312	5255	275.3	7418	4630	7267	5769	6495	9175	2721	2101	2713	6490	12840	8064	5639	7576	7361	4778	4493	4832	3307	4551	7606	8339	3186	6729	8260
M651.4372_T1.61	651.437	1.6081	2626	3798	3812	3243	734.8	10530	7071	5604	7789	5848	2451	2648	2993	1585	2093	7912	8667	6101	7663	7538	2769	3915	3603	4215	3821	3340	4234	3479	4236	3996
M746.9658_T1.58	746.966	1.5812	7781	5150	6245	3850	NA	4191	5042	7449	3378	3832	13300	6728	9688	7704	5295	5981	13110	7166	14510	16260	3762	5349	3392	3829	3447	11610	3764	10760	11570	11300
M729.4913_T1.73	729.491	1.7256	4094	3484	4217	5030	172.6	6762	3928	5916	4181	5781	523.4	2691	1620	3086	2999	6319	NA	4329	3979	4801	4118	1314	4346	5383	5006	NA	5281	4053	3241	NA
M758.5145_T1.59	758.515	1.5854	191600	184900	182600	196300	8041	178600	174400	167400	170500	178900	166600	169800	135100	141800	125800	202600	206100	212100	193300	188600	174100	198900	194200	178700	182800	210200	228800	206700	203100	207300
M738.9785_T1.58	738.979	1.585	8928	6750	6775	6347	609.5	5695	7727	6929	8344	5627	7669	6506	6583	6940	6690	6067	8996	7731	9866	11390	4520	7359	6937	7787	6393	7985	6815	8143	8614	8177
M739.4859_T1.66	739.486	1.6605	7379	6423	6038	5636	532.3	4603	6386	6222	7245	3597	7103	6094	6025	5882	6194	4279	10080	7454	10140	6593	3724	5410	5964	6543	6964	14140	5492	7723	7714	6970
M526.3625_T1.59	526.363	1.5881	11020	8879	9614	10100	567.2	9965	10090	10600	8111	10490	9090	9060	6487	7385	5640	9483	10350	10470	10080	10010	8858	10680	10580	9854	9653	10910	11500	9873	10790	10710
M329.2702_T1.64	329.27	1.6351	215.3	9253	645.2	625.3	36.78	NA	NA	NA	NA	NA	NA	NA	1609	NA	6561	7233	1269	850.9	898	900.2	3073	839.9	406.3	204	537.2	882.4	940.3	1295	791.1	955.6
M839.0635_T1.94	839.063	1.9434	6081	5342	5381	5885	64.99	2354	5389	3841	4056	4668	5732	3979	3793	3959	4477	2424	6412	5139	6968	5048	6386	6218	5084	5329	4115	6993	5809	6841	5535	7679
M695.9606_T1.61	695.961	1.6081	1401	2624	1662	1134	360.5	5910	3146	4298	4175	2066	3148	1592	2118	1369	2457	3724	3072	5001	5244	3693	1766	2996	2389	2757	2548	3633	2084	3498	3452	3121
M724.9527_T1.59	724.953	1.593	6776	4157	5413	2975	82.6	3845	4216	6167	3128	3540	11700	5782	8567	6626	4747	5117	10670	5737	12870	14610	3505	4768	2741	3344	3265	10060	3074	9097	9748	9280
M816.5468_T1.92	816.547	1.9186	2817	6071	5550	3927	139.2	4855	2333	3765	2669	1131	6255	4917	5793	4432	5451	7770	8351	3172	7038	5719	6493	6786	6089	3082	5115	8416	2825	5973	7778	2169
M440.3106_T1.57	440.311	1.5651	1191	533.2	932.8	921.3	NA	604.8	485.1	619.7	288.9	584.9	175	195.2	377.8	NA	863.6	2372	836	1071	711.4	694.4	6768	879.1	925.8	1034	1144	915.3	913.7	898.8	860.7	894.8
M716.9655_T1.6	716.965	1.5956	8302	6268	6490	5879	889.2	5346	7772	6436	8020	5395	7306	6071	6137	6141	6241	5508	8251	3966	9462	10960	4514	6897	6239	7490	6464	7436	6254	7288	7922	7677
M736.5014_T1.6	736.501	1.5961	224400	213100	213100	226900	10660	205900	205700	199200	201400	209900	191200	194400	156400	157000	149400	230500	233900	240600	223700	222800	201200	231700	226700	209500	214500	242600	257000	234900	235700	237300
M695.4599_T1.6	695.46	1.6036	6325	4796	5160	4648	770.5	9160	5753	5170	6187	5905	6299	2091	4735	4615	4620	6132	7769	5375	10620	11930	3296	5489	4786	5642	2387	5155	4504	5122	3361	5743
M850.5603_T1.62	850.56	1.6161	3456	2263	2909	3660	65.34	2687	3328	2913	2922	2904	1963	2532	1607	1813	2487	5317	3736	4270	3686	3920	1952	3439	3545	2819	2863	3726	3643	2854	3000	3248
M480.3082_T1.57	480.308	1.5716	9188	8778	7831	8277	84.14	1587	652.4	1687	1914	2021	1679	1324	1523	983.2	1658	14350	9043	8988	8114	7321	22740	14840	13060	10500	12740	10210	11610	10240	8668	9085
M717.9723_T1.6	717.972	1.5965	3644	1619	2739	2680	339.5	2232	3231	2586	3872	886.9	3282	2548	2678	2690	1958	3260	3114	4058	4968	5871	2345	3009	2796	3177	2483	3587	2528	2788	3384	3685
M702.9396_T1.6	702.94	1.6027	5629	3375	4643	2643	235	3222	3531	5187	1259	2846	9117	4841	6809	5546	4043	4281	8724	4694	10910	11490	2712	4069	2349	2896	2590	7838	2269	7615	8349	7789
M258.2788_T1.59	258.279	1.5888	NA	14040	690.8	321.7	NA	NA	1418	NA	NA	NA	3648	NA	1078	NA	36550	NA	6568	538.9	252.4	1346	NA	2702	627.3	4092	700.3	210	NA	NA	NA	NA
M295.2625_T1.99	295.262	1.9935	2399	4469	2485	2086	NA	478.2	687	806.2	878.8	732.4	513.6	462.4	388.6	324.9	NA	3643	1338	1570	1473	1474	5049	1740	2204	2583	3680	1391	1216	1389	1351	1270
M703.4415_T1.6	703.442	1.6041	4831	3203	4013	1964	194.9	2899	3195	4582	2236	2570	7811	4075	5656	3737	3232	3521	7437	4100	8550	9565	2508	3458	2102	2460	2392	7379	1256	5968	6535	6470
M694.9523_T1.62	694.952	1.6152	7746	5594	5886	5463	978.2	5274	7382	6334	7181	5021	6509	5288	5305	5449	5277	5208	8257	6530	8583	10740	4381	6483	5722	6748	5797	6877	5264	6529	7344	6839
M795.0325_T1.88	795.032	1.8759	18150	2617	16210	3050	682.7	12350	2280	2026	11710	13210	17870	16040	14550	14530	13570	19530	3423	17900	2647	17310	17340	2160	16380	15640	2713	2470	18740	2348	17680	17940
M794.5316_T1.86	794.532	1.863	3871	7123	4244	11290	279.3	8216	10020	9409	8090	8388	11990	10850	9816	9810	9022	5346	12260	5615	4001	4249	11610	11470	4723	4011	10880	12770	4832	12930	2758	2826
M817.0476_T1.92	817.048	1.9212	10980	2166	9536	10380	265.2	4898	8126	7164	7041	7792	10690	10000	8895	8582	8088	11860	2309	11400	2105	10710	9879	11000	2128	9426	9730	1954	11950	11540	11210	11460
M673.9489_T1.62	673.949	1.6183	2122	2474	2795	2025	407.6	6075	4532	3040	3412	2480	2134	1751	1032	1134	1187	4897	4449	4083	5568	7148	2067	1915	831.2	2517	1084	1746	2254	2619	2482	3811
M1543.021_T1.6	1543.02	1.6041	18670	15600	17310	18560	NA	15010	14140	13120	11750	15450	17870	17170	16220	17540	13160	24740	24800	26440	21680	20970	15650	19670	18320	15970	16530	27090	29880	26150	23770	24360
M1498.9948_T1.61	1498.99	1.6138	27130	25320	26080	28360	181.9	23250	21870	20890	18930	23480	27330	27600	25070	26330	20270	36320	37820	38990	32610	31540	23710	29010	27510	24620	25120	38920	43030	38440	34780	36040
M737.5613_T1.6	737.561	1.6032	4072	4081	3531	4209	67.18	3559	3867	3639	2515	3771	3125	2932	1627	969.4	1725	3864	3770	4407	4336	2927	3045	2370	4037	3433	3571	4080	3102	4151	3964	4003
M762.5134_T1.92	762.513	1.9226	11740	10060	10450	2346	352.5	8542	9147	8118	7877	8841	2062	10200	9459	9486	8629	3236	3244	3336	10240	3721	10390	10690	10750	9775	10510	3060	2901	9850	9805	3582
M415.2396_T1.41	415.24	1.4104	247.1	568.7	309	412.6	33.04	108	127.6	184.9	86.65	139.2	112600	149700	833400	600800	363700	173.9	NA	103.4	NA	80.36	314	NA	347.9	95.95	142.4	172	206.2	167.5	NA	161.1
M714.4884_T1.62	714.488	1.6227	249000	237400	234300	247600	12730	233200	226700	223800	223800	236900	209000	209700	168300	174200	165900	249900	255000	262700	247900	246000	227600	255700	249200	236200	239800	259800	277100	259100	257800	262900
M773.0198_T1.93	773.02	1.9266	3707	3187	25080	25780	1154	20000	21130	2666	18710	20910	26610	24520	22550	21820	20630	26640	26990	26070	25320	2756	26020	27030	3602	24030	23900	27450	3227	24920	2547	2591
M1454.9687_T1.62	1454.97	1.6236	38920	37060	37170	40360	389.2	34140	31930	30540	28160	34660	38850	39360	37030	38510	31120	54520	56280	57550	48130	46950	34190	42560	39830	35700	36660	58400	64340	58210	50380	54400
M497.3442_T1.71	497.344	1.7133	6771	11210	9823	10280	328.9	7282	6803	6644	5988	6724	5696	5673	2658	4375	3634	11590	7128	7001	7002	6264	5591	6513	5670	6640	5669	8961	9215	9482	9093	8660
M750.4994_T1.68	750.499	1.6849	6526	6431	6132	6285	847.3	6496	6610	6512	5895	7374	4668	4466	18890	19950	17780	6695	7720	8032	6132	6170	2067	5980	7179	6300	6583	6883	6430	5881	5208	5448
M781.5876_T1.59	781.588	1.5852	2877	2197	2749	3392	NA	2733	NA	1427	1960	2071	NA	1567	1076	1255	1820	3143	3405	3499	2045	1548	2358	3407	3022	1483	3030	2670	4145	3655	2700	3329
M1343.8194_T1.63	1343.82	1.6326	10330	7821	8827	5333	NA	5665	5565	7801	3593	4881	19780	10070	17470	12550	9921	9436	21820	11100	20130	22820	4675	7749	4162	4824	4647	20210	6597	18440	16940	17390
M847.069_T1.58	847.069	1.5788	59900	57170	60650	65340	1459	51510	51700	49970	49600	54030	54970	54000	40010	42870	37720	67790	70590	72700	62650	60360	54690	63550	60410	54350	21840	75910	82590	72000	66940	70020
M1344.8229_T1.64	1344.82	1.6354	7931	6214	6807	4225	NA	4393	4339	6207	2874	3864	15570	8077	13460	9934	7881	7200	16780	8561	15370	17910	3733	6019	3291	3627	3789	15470	5154	14270	13370	13270
M1410.9427_T1.64	1410.94	1.6361	55500	54660	53950	57170	942.3	49090	45290	43600	40940	49630	56590	55660	54050	54660	45850	74090	77030	77380	67760	66390	48780	60330	57070	50940	53080	79660	86210	79830	71320	75240
M772.5164_T1.84	772.516	1.8391	17940	15220	4464	3745	704.5	13530	3276	3118	12420	3017	17760	16140	14390	14230	13140	5392	4291	4930	3503	16270	2259	3138	16170	3911	3647	3302	16740	3293	15930	16540
M841.5695_T1.44	841.569	1.4406	13460	14140	14080	16740	155.4	17270	15860	16430	16990	19720	7399	7040	3273	4239	4083	21960	3744	24430	19190	18680	23250	30600	30480	26580	26720	17090	21550	15740	15200	15460
M369.244_T1.72	369.244	1.7156	2837	2290	2237	1431	443.4	1822	1988	3541	1593	1621	246600	218200	166000	304400	288200	1255	842.6	1204	1495	1758	898.1	2186	972.4	1659	1331	2177	463.6	1290	293.5	1958
M692.5124_T1.64	692.512	1.6432	19260	17880	18520	18670	NA	17660	17990	17090	17410	17860	15570	16500	11870	11280	6116	18270	18880	19680	18930	18270	17160	19150	18850	18240	18290	18680	20650	18670	18640	19310
M251.1647_T1.38	251.165	1.3835	1916	11750	1356	1277	NA	830.1	471.1	724.7	530.4	804.4	NA	NA	3348	NA	10670	1059	818.9	585.8	660.6	322.4	1747	1191	735.5	1016	1059	403	930.5	700.9	623	550.9
M285.2364_T1.56	285.236	1.5552	NA	12060	NA	2078	24.64	NA	NA	613	359.4	333.5	407.2	NA	2473	NA	7608	NA	724.7	525.1	325.3	424	984.8	1777	1992	NA	1437	763.1	646.8	664.7	210.6	711.1
M751.0084_T2.04	751.008	2.0407	36020	31360	32810	34410	1534	3246	29140	25180	25290	28400	36500	32950	30740	30010	27340	31840	33330	32430	31820	31670	2250	33960	32930	31870	31120	34210	34410	30850	31120	33500
M663.197_T1.72	663.197	1.7227	970.1	986.7	1039	905	NA	486.9	717.7	695.7	629.6	652.6	3648	4910	6368	5171	5082	867.3	1322	1104	809.2	493.9	1189	1087	818.4	859.5	832.9	1091	1159	1009	937.6	1024
M692.4753_T1.64	692.475	1.6449	258900	242800	249100	258800	15280	245400	244600	238900	239100	249200	214000	215200	175100	182400	174100	261100	264500	270700	261100	255400	239500	264000	266200	247900	251500	270200	282900	270600	269500	270800
M718.4876_T2.02	718.488	2.0154	11140	2074	10780	11090	475.9	3860	3152	7665	8076	8988	10990	9825	9892	9675	8011	1899	9701	3095	3087	3198	9333	9843	10520	9741	9745	2749	10340	9073	7180	10220
M1366.9166_T1.65	1366.92	1.6463	74120	73460	71830	77650	1555	68020	63200	60550	59450	68520	74490	74510	72820	73050	62850	96080	100300	101900	89410	88150	65890	80140	76680	68950	70710	102700	110100	103800	95530	96850
M693.5336_T1.65	693.534	1.6458	3809	3628	3625	3744	120.8	3929	3711	3303	3246	2891	3302	3232	2586	1343	2096	4120	4085	4137	4087	3967	3485	4215	4144	3673	3874	4450	4695	4334	4443	4141
M408.3112_T1.65	408.311	1.6464	3779	4567	1408	2436	NA	2389	2415	1985	4897	2117	1281	1037	1174	499.3	840	41650	2104	822.6	2303	1281	1498	1665	1620	1246	1435	1380	1427	685.8	668.5	666.7
M1283.8194_T1.66	1283.82	1.6607	13310	16510	12470	13820	NA	11460	12180	10090	13470	11360	13760	14220	15850	14820	18550	13650	18160	17300	15240	16430	8873	14700	14020	13820	12070	16220	18170	17200	14810	15160
M1327.8456_T1.65	1327.85	1.6487	11900	14920	11170	12580	NA	10100	10730	8942	11910	10020	12090	12650	14040	12820	16260	11910	16330	15530	13460	14760	7404	13130	12420	12420	10770	14880	16310	15280	12870	13410
M728.4865_T1.72	728.487	1.7173	5436	5248	5730	5136	1013	4373	5006	4392	3359	5281	3180	2980	24150	22690	20310	8009	5645	6448	4845	4073	3652	4913	5954	5238	6006	4612	4958	4123	4108	3974
M546.4036_T1.57	546.404	1.5661	1009	2872	1207	1196	NA	1194	1030	992.3	1441	1422	101300	115200	7901	8663	10370	1640	1635	1064	858.9	469.4	1173	1397	1323	1355	1225	NA	1147	1023	416.7	875.8
M680.9264_T1.63	680.926	1.6258	4903	2437	3393	2014	264.3	1400	3025	4203	1940	2380	7472	3678	5333	4056	2874	3436	7387	3607	8359	9657	2307	3208	1754	2486	2123	6625	1190	5907	6216	6114
M670.4623_T1.66	670.462	1.6587	260300	241800	249400	259600	16680	247300	244100	237000	238300	252800	209000	209100	171000	180200	173700	261600	265700	270600	261800	256400	243200	266800	264400	250600	254600	266700	280300	266000	268700	267700
M369.2917_T1.48	369.292	1.4753	133.8	172.4	NA	294.5	NA	119.4	194.3	NA	249.5	244	15050	14090	11830	18570	17330	254.7	431	210.6	NA	362.7	697.8	130	76.93	77.33	205.9	102.4	555.2	119.3	NA	175.2
M1322.8905_T1.66	1322.89	1.6592	94770	92480	91920	97970	2278	87040	81530	78700	78170	88980	93530	93910	91270	91390	80450	119900	126400	126200	112500	110600	84520	100700	96820	88760	88590	127100	137200	128000	118900	121300
M658.4172_T1.54	658.417	1.5392	7709	7793	5425	9718	362.6	4920	10550	5462	4841	5330	3045	3819	2664	3095	2637	10130	9593	5454	9335	8758	6341	7783	8046	4810	8543	9987	11230	4744	10480	10900
M1299.7932_T1.66	1299.79	1.6597	10780	8257	9175	5510	NA	5688	5895	8361	4054	5187	21110	10300	18640	13350	10440	9701	22340	11690	21480	23810	4983	8480	4456	5004	4774	20570	6600	19090	17470	17790
M1278.8644_T1.67	1278.86	1.6698	112600	112000	110200	116600	2798	105000	100500	97670	96700	108500	112700	111400	110900	109000	99360	143900	152700	149100	135100	133300	103200	122300	117400	106700	107800	151700	160100	152300	141600	145800
M706.4744_T1.78	706.474	1.7818	8641	7584	7170	7132	612.9	9210	5911	7648	3901	8332	24930	22950	22260	20680	2860	7663	7844	8424	7024	6698	3973	21920	7294	6061	22200	4677	4919	6128	5526	6893
M663.4513_T1.68	663.451	1.684	6017	3839	5550	1194	1611	8798	6296	7719	6004	9132	3326	2297	1403	1556	2254	11910	5029	6360	5641	2782	4475	4446	6702	5144	3603	5157	6438	6072	1666	4446
M648.4491_T1.67	648.449	1.6711	241600	232100	235700	238800	16590	234900	230400	225300	225900	238300	193100	194800	160500	168900	159900	241700	247100	250600	241200	242200	230000	249900	247600	238700	238300	246900	257400	249400	252200	249100
M706.9817_T2.08	706.982	2.0834	32910	27860	30130	30790	1284	24950	3939	22620	24910	26380	2520	29580	29490	28220	25130	28920	28910	27480	27290	26700	28040	4171	31210	31780	5023	27870	31170	25410	29320	30100
M1239.7932_T1.68	1239.79	1.6758	14630	17810	13480	14990	NA	12740	13080	10920	14660	12440	15090	15810	17010	16090	20120	14640	19340	18440	16270	17560	9419	16090	14870	15080	13270	17840	18920	18310	16100	16240
M1255.7671_T1.68	1255.77	1.6786	10750	8385	9667	5580	NA	6032	5997	8483	4126	5196	20650	10590	18530	13770	10620	9413	23140	11300	21630	24520	5161	8459	4395	5245	4823	20770	6426	18620	17100	17340
M651.4332_T1.66	651.433	1.6583	4572	3524	3813	3243	733.1	11490	2169	5068	5456	8355	3604	4106	2993	2953	2961	7912	7601	5217	5423	12110	2769	3915	3603	4215	3821	4297	1809	4305	4446	3996
M684.4598_T1.72	684.46	1.7165	5808	5433	5791	5411	451	5188	5411	5063	3527	5370	3040	3143	13640	2107	2147	7892	5185	7034	5317	4307	4173	5086	6938	6130	6216	4580	5320	4857	4543	4391
M626.436_T1.68	626.436	1.6845	214300	202600	208700	215700	15430	210200	204700	203800	200900	215200	165000	167700	140000	148400	140600	210700	223000	219900	218100	213900	211700	224600	218700	213700	216500	217000	223800	217500	219800	220200
M1234.8382_T1.68	1234.84	1.6845	132300	131600	128500	137000	3831	123100	116000	112700	112500	126400	131000	131200	128300	124100	116300	161700	173100	168700	152500	153000	120900	142200	136700	125100	124900	171900	178900	174200	161100	165400
M684.9607_T1.69	684.961	1.6934	4738	4263	4576	4450	132.8	3137	4426	3006	800.5	3861	2149	2313	1035	959.5	1916	5881	4729	4893	4370	3923	3498	3980	5630	4880	5122	3655	4432	4060	3512	3536
M662.4464_T1.68	662.446	1.6778	5578	4832	6220	6369	145.5	4720	5377	4817	3347	5424	1718	3105	2612	1948	3124	6287	5382	6439	4864	4808	4113	5107	7023	6140	5968	3869	4957	5394	5095	4635
M1329.8569_T1.65	1329.86	1.6496	4922	5885	4513	4991	NA	4162	4476	3557	4407	3911	4761	5119	5466	5011	6050	1861	6946	6645	5746	5999	3335	5610	5155	4778	4379	6253	7199	6574	5546	5811
M1211.7408_T1.69	1211.74	1.6942	10790	8378	9394	5778	NA	5957	6236	8587	4218	5509	20180	10310	18430	13350	10750	9188	22330	11070	20800	23940	5129	8477	4629	5293	4831	20140	6398	18210	16720	17530
M1195.767_T1.69	1195.77	1.6933	15520	19150	14220	15610	NA	13710	14230	11800	16190	13420	16030	16480	17680	16760	20750	14790	19960	18920	16550	18170	9950	17110	15990	16300	14500	18480	19890	19200	16710	16760
M1352.899_T1.94	1352.9	1.9381	7792	8297	878.6	2165	115	5274	1349	1945	4603	5783	3833	2063	1548	6207	1002	3156	2432	12870	2065	12030	5791	8021	1848	6052	1742	12960	12460	2652	2097	2018
M604.4229_T1.69	604.423	1.6947	177100	167300	174800	181300	13210	175200	172500	169200	169500	182600	129600	130300	113800	119900	112500	174700	183700	179800	177100	175900	174900	186500	180700	176100	174700	182100	184700	182500	183400	182400
M1190.8121_T1.7	1190.81	1.6969	142500	142900	140800	150100	4493	134700	129900	126300	127000	140800	146200	146100	143100	138200	131200	173600	191300	181300	167300	164900	137500	157200	148700	139700	137900	184900	192200	187100	174700	179700
M651.9373_T1.66	651.937	1.6596	2873	1400	1597	2631	411.5	7482	6342	4054	3515	4431	1681	1478	1456	1564	1609	5212	3295	3888	3698	4432	2513	3128	3118	2904	4161	2996	1210	2695	2024	2936
M662.9476_T1.7	662.948	1.704	4823	4183	4715	4312	109.7	3863	4279	3364	3003	2640	2526	1652	1316	1589	1867	5812	3865	5498	4023	4158	3733	4625	5682	5248	5178	3881	4668	4061	3881	3759
M582.9114_T1.71	582.911	1.7062	95500	88730	93510	96030	7104	93770	93200	88390	89000	97290	62510	62660	57920	60780	57550	92920	99170	95630	95460	94830	93470	97810	96960	93920	92240	98880	96980	98580	98130	97680
M1151.7409_T1.7	1151.74	1.7043	15540	20180	15040	16460	NA	13890	14780	12690	16730	13330	16090	16750	16630	16750	21190	15360	19240	18950	16510	17970	10570	17780	16250	16140	14460	17460	19500	18780	16260	16400
M1306.8585_T1.7	1306.86	1.7043	2582	2171	2501	2165	NA	1519	1830	1439	870.4	1729	1640	1293	1031	1144	1180	4290	3040	3825	2394	2108	1579	2349	3247	2865	2886	2097	2685	2421	1842	1816
M1168.7181_T1.71	1168.72	1.708	7027	5317	6168	3896	NA	3950	3927	5739	2696	3492	12780	6031	11530	8291	6943	6333	14250	7056	13080	15230	3691	5505	3003	3459	2980	12780	4142	11770	10920	11220
M582.4098_T1.71	582.41	1.7062	135700	126800	135600	138600	10510	136500	133000	129600	127700	140700	88220	89650	81310	88070	80430	131600	141300	139300	137200	138000	136900	141400	138900	136300	131900	139300	140100	138800	140700	141600
M640.4332_T1.71	640.433	1.7058	4982	4956	5617	4621	157.2	4710	4278	4022	2871	4522	2563	2501	1746	1846	2240	5373	4615	5365	4204	3634	3785	5063	6452	5847	6345	4268	4608	4546	3735	4649
M1146.7859_T1.71	1146.79	1.7094	145800	145500	148900	157300	4931	140500	133000	130600	131900	145800	154800	158000	152100	148200	142600	174200	190100	185100	169900	167400	142900	161800	153900	144400	141700	187600	194200	191100	178100	182200
M1167.7146_T1.71	1167.71	1.7094	10900	8661	9527	5806	NA	6162	5869	8541	4393	5558	19580	9746	17650	12810	10570	8769	22130	10560	20320	23010	5076	8541	4633	5416	4582	19500	5861	17380	16400	16580
M756.5262_T2.04	756.526	2.0358	645.4	591.8	780.6	642.4	NA	2069	3219	2246	885.6	489.9	910.5	1018	250.4	453.6	742	540.1	875	NA	894.8	824.1	599.5	684.8	921.8	569.8	1018	620.2	754.3	907.7	354.5	842.2
M1124.6919_T1.72	1124.69	1.7204	6370	5286	5459	3668	NA	3662	3745	5257	2728	3182	11270	5550	10300	7333	6382	5538	12310	6742	11510	13180	3497	5252	2593	3262	3101	11060	3500	10730	9135	9935
M892.5934_T1.99	892.593	1.9936	5615	5607	2787	5707	235.6	4226	5106	5100	5203	5101	5829	4667	4830	5127	5477	5134	6923	5393	5748	6479	5659	5727	5546	5850	5273	5716	4169	5838	5228	6099
M907.6131_T2.08	907.613	2.0776	3213	50140	2433	2472	2381	42800	45000	45250	45160	48550	57350	52230	1103	49420	43810	66150	67360	3406	61390	60660	2468	63170	2262	56350	51790	72930	71570	66830	66290	66730
M560.3966_T1.72	560.397	1.7173	94920	90110	96440	96730	7454	96800	93310	93740	90120	99380	54820	57950	53660	58390	52290	89920	100400	95790	95780	96450	96590	100800	97770	95470	93410	98260	97720	99880	100300	98900
M1307.8596_T1.72	1307.86	1.7213	4242	3865	3894	3870	NA	2787	3118	2381	2169	2715	3552	3443	2644	2469	2304	5948	5284	5982	4419	4104	3092	4378	4681	4049	3963	4771	5559	4940	4299	4431
M893.5962_T1.93	893.596	1.9299	2121	9444	8714	1838	401.3	3405	10420	6994	7768	8184	1543	407	1534	3744	9714	2145	1246	13560	2306	612.8	8637	9662	1023	10720	5984	NA	1184	681	5842	12190
M596.407_T1.58	596.407	1.5836	7164	3446	4040	3517	433.4	3437	3670	2979	2795	3800	3313	3532	1371	2315	1889	3588	3644	3876	3310	3803	6883	7387	4517	8219	8151	9986	11350	3373	10210	3097
M1107.7148_T1.72	1107.71	1.7195	15430	19050	14920	16100	NA	14050	14550	12070	16600	13720	16080	15640	16450	16140	20200	14570	18560	17460	16060	16960	11760	17720	15940	16430	14820	16680	18230	17750	15280	16120
M1123.6885_T1.72	1123.69	1.7213	9226	8497	9538	5026	NA	5905	6312	8399	4334	5389	18840	9307	16970	12410	10250	8200	20050	9688	18680	21170	5379	8027	4563	5256	4838	17920	5628	16750	14730	15300
M1102.7597_T1.72	1102.76	1.7213	142100	142900	142100	148600	5082	136200	130100	129500	129500	142300	155700	154400	153600	147700	146800	163800	181700	172100	159900	158100	139900	158200	146400	140300	138600	174800	182400	179200	168600	172700
M892.9308_T1.87	892.931	1.8697	3451	3198	46890	3204	1786	2153	2506	1871	1838	40380	48960	45490	1759	43260	1917	3706	59630	55590	3853	3401	2952	3463	2733	3014	3306	4005	4524	3771	3944	58070
M1308.8656_T1.77	1308.87	1.7746	3800	3752	3704	3930	NA	4334	3154	3284	1442	3700	3374	5131	2887	2782	2394	5843	5249	5374	4400	4103	3834	4175	4058	1340	3684	5161	5757	5177	4238	4526
M1330.3766_T1.8	1330.38	1.804	2013	1981	16160	1973	204.8	1047	1360	1133	1149	1197	1844	1757	1407	14050	1359	2561	2798	2911	25380	2097	1824	2019	1586	1573	15010	2770	3144	2648	2551	2531
M585.3987_T1.56	585.399	1.5645	8430	7589	8492	8581	543.5	14710	12530	9849	9056	10490	8723	8299	5876	6415	5312	11120	11960	10770	10140	3111	7347	8437	8201	8057	7583	9205	9950	8686	8704	10270
M893.2668_T1.93	893.267	1.9337	3175	20890	2710	22240	857.8	1698	2022	20100	1819	19850	23160	1290	1117	1336	18730	26040	27100	3269	2842	2824	2673	25660	24480	2375	2362	24650	3603	27540	3202	2855
M538.3835_T1.73	538.384	1.7289	60480	57340	61640	62820	4456	61170	59580	58310	57480	64040	30560	32420	31090	34760	30740	56320	64250	60520	60810	59960	61810	63510	62610	61630	58430	62740	61800	61890	63270	63090
M640.9345_T1.74	640.934	1.7378	5565	4530	5222	5130	115	4425	4925	4345	3155	4077	2654	2264	904.6	2742	708.4	5337	5167	5521	4754	4160	4355	5454	6045	5624	5853	4186	4949	4518	4185	3778
M1063.6887_T1.73	1063.69	1.7328	13940	17660	13570	15770	NA	13320	13310	11900	16210	13180	14320	14110	14320	14330	17470	15660	17000	16410	14860	15390	10660	16650	14850	15120	14130	15530	16530	15830	13540	14830
M877.9176_T1.75	877.918	1.752	3969	3762	3510	3870	2440	2436	3115	3015	2702	3038	2590	2595	1134	2030	2145	3854	4221	4154	4163	3726	3558	3826	3591	3256	3739	4316	4768	4143	4113	3920
M1058.7334_T1.73	1058.73	1.7333	125600	126900	128700	134400	4473	124300	114900	115200	118800	130000	145300	145200	144000	137200	133500	144300	160900	151400	144700	139800	124500	140400	129200	127700	121000	153400	158900	158900	148100	152100
M1080.6658_T1.74	1080.67	1.7351	4970	4348	4897	3111	NA	2977	3028	4517	2681	2599	9654	4479	8072	6567	5390	4586	10830	5336	10010	10700	3093	4529	2488	2662	2751	9862	3246	8804	7941	8396
M878.2516_T1.75	878.252	1.7515	5672	5065	5235	5206	1400	4160	3503	4362	3662	4122	4092	3800	3378	2847	2956	5535	6153	6207	5952	6066	5271	5521	5123	4719	5121	6663	6726	5971	6031	5886
M878.5859_T1.75	878.586	1.7524	4841	5130	4802	4864	649.8	4027	4103	4348	4164	4205	3916	3365	3230	3429	3287	4954	5382	5502	5328	4813	4930	4986	5015	4538	4952	5673	6332	5283	5908	5345
M1079.6622_T1.73	1079.66	1.7337	8451	7994	8930	5489	NA	4653	5792	6966	4285	4394	16970	6769	14860	10990	9579	8021	16760	9047	16490	19460	4419	6724	3566	4750	4073	16340	5065	14450	13630	13190
M1286.3468_T1.74	1286.35	1.74	5771	5724	5678	5981	35.01	4216	4082	4040	3908	4318	5263	5261	4510	4662	4251	7570	7983	7802	6945	6839	5414	6234	5730	5234	5066	8480	8373	8024	7242	7444
M863.9101_T1.74	863.91	1.7443	6710	6102	6679	6754	NA	5097	5628	5294	4936	5226	4976	4767	4206	3277	3886	7544	7785	7563	7125	7021	6703	7026	6520	6327	6239	7940	7936	7092	7589	7677
M1014.7072_T1.74	1014.71	1.7436	99770	101100	103300	112100	3767	99760	95290	98260	100300	109500	118300	121100	118600	115200	111400	116400	127300	124200	115200	112300	103500	112700	105200	104600	98390	122600	128400	128200	122200	126000
M863.2414_T1.75	863.241	1.7457	6074	5580	5702	6042	NA	4737	3891	4673	4264	4642	4451	4213	3746	3583	3481	6362	6933	7038	6176	6080	5731	6103	5837	5623	5668	7020	6995	6488	6399	6628
M1036.6397_T1.75	1036.64	1.747	4548	3672	4306	2858	NA	2493	2448	3815	2162	2207	7796	3441	6040	4618	4261	3808	8326	4160	8243	9135	2490	3562	2074	2165	2026	7873	2380	6977	6022	6752
M863.5756_T1.75	863.576	1.7457	10080	9173	8747	8833	NA	7737	8160	7522	7010	7058	7498	7236	6501	6269	5630	10400	10120	10690	9697	9714	8710	9581	8905	8252	8736	10840	11340	9937	10160	10020
M516.3697_T1.74	516.37	1.7378	35010	32970	36020	36980	2569	35380	33400	33320	31960	37620	16490	18360	17020	19930	16710	31760	37330	34500	34690	34700	35640	36930	36750	36510	33970	36410	32750	35340	37080	36500
M1263.833_T1.75	1263.83	1.7461	8512	8511	8472	8670	NA	5961	6501	5983	5328	6287	7511	6983	5944	5827	5623	11420	11280	11780	9559	8908	7437	9196	9217	8068	7910	11270	11950	11080	9539	9884
M1019.663_T1.76	1019.66	1.7573	12080	15660	12720	14140	40.73	11910	12080	10920	15530	12130	12760	11920	12280	11860	14590	12780	14340	14580	12360	13390	9465	14730	13400	13920	13000	13580	13900	14080	12230	12760
M1130.7522_T1.75	1130.75	1.7526	3223	3800	3442	3965	NA	3589	3244	2973	1621	5163	3348	2952	1831	2187	2624	3883	3666	4728	3341	2544	2133	3396	4845	4573	4161	3680	3405	3606	2834	3039
M399.2127_T1.5	399.213	1.505	3175	6217	3165	3755	95.77	1176	1024	1411	902.8	854.4	1320000	1245000	1027000	1035000	992600	2331	1074	1151	742.6	1267	2342	3460	2909	833.2	2555	797.8	1309	1238	979.8	1280
M482.3274_T1.72	482.327	1.72	25700	25230	24730	24830	196.5	4969	4864	4878	5847	5083	4247	4295	1669	2864	2711	30840	21110	20930	19850	18390	34900	25090	23270	18200	20800	25000	26110	29210	24210	25420
M1264.8369_T1.75	1264.84	1.7498	8833	8473	8212	9182	NA	7729	6680	6887	6127	7527	7677	7154	6032	6462	5978	11430	11970	11930	9969	9303	8485	9569	8449	7744	8082	12090	12890	11930	10340	10630
M367.237_T1.66	367.237	1.6597	120	242.7	58.34	NA	50.75	NA	NA	NA	NA	NA	8960	7373	17600	27180	12460	NA	NA	NA	NA	372.4	714.9	54.37	80.9	NA	NA	NA	NA	NA	NA	NA
M546.366_T1.38	546.366	1.3806	21590	43140	18960	30560	129.8	6515	4247	3004	3483	5370	2596000	2728000	146400	202000	267700	2013	2336	3328	2456	2730	18860	16420	19820	3980	8477	3897	3131	1468	495.2	1210
M849.2347_T1.75	849.235	1.7521	10490	9522	9840	10340	NA	7851	8290	8002	7625	7572	7746	7118	6565	6712	6079	11000	12090	11460	10840	10510	10170	10650	9755	9269	9091	12340	12830	10880	11020	11520
M972.6873_T1.75	972.687	1.7538	14600	15140	15730	16540	612.6	15660	13860	14690	15210	16090	17980	18390	17820	18000	17060	17070	18240	17290	16900	16470	14860	16650	15920	15920	14870	17210	18380	18640	18200	17640
M785.4608_T1.48	785.461	1.4787	2154	2541	1060	1811	NA	906.4	400.2	618.7	326.6	1121	1953	3221	14420	2953	5734	1656	1641	1822	1092	2176	815.2	2248	2096	1781	1677	1425	2022	1450	1350	1789
M1174.7789_T1.74	1174.78	1.7402	3339	3142	3557	3353	NA	3207	2904	2464	1602	2914	2936	2752	2075	1831	2038	4360	3648	4829	2868	2825	2221	3404	4736	4522	4310	3151	3703	4033	2950	3148
M783.4376_T1.48	783.438	1.4813	1797	2180	2640	2545	NA	3960	4678	4358	4891	4292	10100	13810	9290	14940	15060	1116	2266	NA	2051	NA	158.8	2212	1896	2193	2658	1127	NA	4929	1241	1487
M400.2513_T1.5	400.251	1.5024	331.6	527.7	334.7	414.2	21.39	214.1	281.6	362.4	255.8	553.5	21360	21080	17940	14280	14900	402.7	245.4	165	222.8	234.9	341.9	244.7	256.1	302.8	301.4	201.5	238.4	202.1	155.9	187
M848.9004_T1.75	848.9	1.7529	13000	12450	12890	13150	327.7	10110	10610	10190	9066	9629	9604	9062	7986	8271	6127	14130	15460	14820	13520	12920	13570	13410	12490	11710	12400	15530	15270	14160	14050	14260
M401.2507_T1.44	401.251	1.4366	447.3	1614	426.6	220.5	20.36	149.8	175	247.7	309.7	182.8	4918	3736	4343	1466	3765	287.8	184	110.4	210.3	140.9	324.5	194.3	188.9	146.9	110.9	214.2	148.4	119.8	109.9	219.3
M848.5661_T1.75	848.566	1.753	9375	9135	9461	9710	NA	7096	7650	7518	7368	7613	7443	7167	6232	6375	5880	10300	11130	10930	10720	9578	9628	10210	9590	8906	8498	11180	11070	10460	9914	10390
M970.6811_T1.75	970.681	1.7538	73680	75800	78610	82580	2773	77250	69570	72910	76640	83600	89510	92370	89540	91370	83290	84750	91750	90240	83780	83230	75160	83570	79930	77950	74150	89890	93520	95370	89140	90330
M402.2125_T1.41	402.213	1.4058	269.1	269.4	322	552.2	28.7	215.8	101.3	107	144.8	214.1	14020	13640	62660	31920	18500	NA	259.4	292.7	73.03	101.2	259.5	81.71	352	184.1	144.2	NA	161.4	104.4	88.54	273.7
M1264.3339_T1.75	1264.33	1.753	9186	9076	9115	9515	NA	6853	7054	6390	6082	6534	8398	8020	6960	6882	6573	11980	13100	12250	10900	10220	8895	9960	8768	7833	7867	13010	13380	12520	11400	11860
M313.272_T1.74	313.272	1.7418	15180	15040	16410	12610	602	14860	14610	16060	20120	12390	5452	1365	1843	3720	5876	9599	3309	6823	4261	4170	11400	19630	13810	18250	20020	7210	7739	5562	2794	6048
M331.2838_T1.76	331.284	1.7582	56500	46010	62110	47970	2311	63320	62330	68760	82240	52630	23290	5382	3727	15270	8019	49260	13510	36330	18290	18130	37150	76060	55990	73110	77900	36850	39820	27310	6278	31150
M353.2656_T1.76	353.266	1.7584	19920	8168	17650	13210	4047	21770	29120	29830	40970	20170	3797	720.6	NA	2447	1345	11400	4676	10310	6955	7547	10030	23550	17950	28660	24150	10510	9568	7519	2340	9579
M348.3112_T1.79	348.311	1.7858	19180	14640	20350	15300	684	21130	20720	23140	29020	17230	7242	1837	1013	4813	2753	20640	5491	14560	7540	7279	11010	26140	18060	24540	26830	14300	15810	10470	2775	12080
M619.4235_T1.77	619.423	1.7714	7707	6843	6985	7665	NA	6652	3304	8668	7208	8024	2140	1907	1936	3700	1740	4946	6289	6384	5886	5777	6653	5602	5788	5925	6244	6364	6655	6147	3020	4450
M1243.824_T1.77	1243.82	1.7738	3278	3153	3176	3438	36.57	2543	2452	2405	2317	2390	2927	995.4	2489	2404	2479	4083	4610	4303	3731	3612	3036	3625	3033	2876	2742	4819	4807	4520	3763	4105
M1241.8157_T1.76	1241.82	1.7631	11270	10460	13670	11920	NA	7944	10790	10280	10770	10490	10120	7630	11930	7713	12020	13640	19640	18080	16060	15740	12370	14940	13380	9805	11680	18750	19500	18550	16060	14160
M975.6366_T1.77	975.637	1.7742	9632	12110	10110	11770	24.56	9874	9891	9139	13040	10090	9528	9371	9502	9504	11760	10380	10850	10480	9670	10680	8092	12360	10630	11370	10310	10200	10710	11100	8977	10050
M833.8905_T1.76	833.89	1.7618	14140	13140	13500	13870	416.8	10600	11390	11200	9744	11260	10840	10150	8985	8857	8338	14360	16300	15750	14890	13950	14480	14160	13570	12620	12690	16330	16010	14660	14850	15220
M1242.3209_T1.76	1242.32	1.7622	15080	14980	14960	15680	NA	10680	11340	10730	10330	11150	13370	13030	12080	11580	10610	19310	21230	20590	17760	17280	14360	16510	14520	13240	12980	21480	22110	20470	18870	19700
M544.2857_T1.33	544.286	1.33	11910	11520	9623	13940	1192	9357	11760	9288	10150	10270	77740	90340	19150	35110	2358	13330	12810	9694	8711	7730	12690	10410	10470	12340	12200	9416	10780	12180	9123	13080
M834.5594_T1.76	834.559	1.7627	15710	14910	15600	15980	536.3	12250	13280	12490	11560	12400	11520	11140	10340	10020	9498	16550	17940	17560	17020	16050	15640	16370	15370	14470	15060	18090	18180	16860	17350	17070
M928.6612_T1.77	928.661	1.7662	9443	9532	10190	11280	369	10440	9020	9780	10070	11480	11410	11840	11670	11800	10680	10990	11540	11300	10790	10750	9528	10700	10070	10350	9679	11310	11520	12110	11390	11550
M834.2251_T1.76	834.225	1.7644	19670	18050	18840	19520	620.1	14790	16000	15040	14010	15190	14580	13930	12740	12830	11750	20740	22350	21690	20170	19760	19650	20800	18950	18020	17690	22460	22770	20050	21050	21300
M444.2774_T1.53	444.277	1.5326	1443	1327	1636	1588	35.95	1335	1530	1461	1435	1426	850.9	981	623.4	718.6	909.4	2351	1141	1479	1375	1123	8638	1418	1457	1398	1463	1242	1524	1510	1427	1454
M629.9277_T1.78	629.928	1.7795	4006	3150	3297	3854	443.9	8782	7160	4236	3786	3491	1237	2763	1022	2570	1010	5478	4397	4131	2432	4505	3498	3729	3453	3485	3266	3633	3345	4002	2241	845.3
M927.658_T1.77	927.658	1.7653	28520	29140	30940	32690	1107	30310	27250	29540	30400	34250	34990	36480	35350	36020	32580	32460	37380	35950	32420	31700	28970	33530	30460	32050	29160	36540	37970	38930	34880	37220
M926.6549_T1.77	926.655	1.7662	50820	52780	55910	58410	1929	55870	48210	52740	54040	59680	61530	64070	62320	64010	58240	60020	63910	62070	58970	58840	53040	58200	55300	55370	51590	61680	64330	67170	62580	63540
M1219.8065_T1.77	1219.81	1.7705	18900	18670	18950	19430	NA	14130	14360	14000	12750	14460	16970	16200	14120	13940	13170	24050	25940	25790	21680	20680	17600	20430	19140	17630	17240	25400	26680	24810	21890	23230
M1220.3079_T1.77	1220.31	1.7709	23020	23630	22860	24390	NA	17000	17600	16770	16180	17830	21260	20210	17990	17410	16510	29360	32430	31640	27830	26450	22520	25060	22500	20630	20280	33340	33520	31280	28230	29490
M883.6319_T1.78	883.632	1.776	17990	18390	19550	20760	713.5	20290	17640	19720	20400	22000	21330	22370	22000	23240	19950	20290	21420	21160	20290	20310	18230	20210	20440	20200	18320	21420	21580	24550	21480	22320
M819.2152_T1.77	819.215	1.7724	20650	19300	19800	20940	753.8	16150	17120	15950	14860	16740	15830	15030	13690	14430	12510	21250	23330	22440	21180	20310	20630	21080	19630	18670	18470	23710	22890	21210	21530	21950
M819.5497_T1.77	819.55	1.7729	29930	27170	28530	29120	902.9	22670	23750	22830	21100	23260	21930	20980	19750	19760	18310	28830	32230	32140	30540	28140	28520	29840	28810	26420	25760	32740	33370	30110	30440	30900
M819.884_T1.77	819.884	1.7729	21740	19780	20960	21640	900.1	16350	17500	16730	15490	17010	16390	15770	14530	13880	13160	22460	24260	23400	22400	21360	21820	22770	20640	20130	19090	24280	24310	22580	22090	23530
M718.4832_T1.92	718.483	1.9186	3062	15930	2539	2410	475.9	12920	3486	12930	12250	14560	3185	15330	2617	15500	2527	14310	3263	2582	3326	4262	2697	17430	2788	16850	2472	2598	15960	15370	2455	2566
M931.6105_T1.79	931.611	1.7853	6908	9199	7537	8915	71.7	7684	7619	7008	10770	7530	6880	7247	7095	7484	9665	7419	7856	7400	7045	7550	5995	8541	7775	8370	7775	7585	7400	7345	6577	7098
M379.2805_T1.81	379.281	1.8086	1754	1260	2091	1377	NA	NA	252.8	322.8	1458	137.4	161.1	78.51	113.2	129.1	NA	12070	2491	1587	2638	2887	9255	2670	2326	1034	2413	1806	1757	2166	1795	2566
M868.6008_T2.01	868.601	2.0132	75200	76860	75640	79720	3126	70010	68620	68990	69320	3753	72510	73020	73520	74840	66280	81030	87500	84160	85140	80440	74800	82270	76940	75650	70470	85990	89310	87180	84940	86800
M1197.7921_T1.78	1197.79	1.7791	26550	25500	24870	26600	282.1	19790	19150	20110	18470	20320	26100	25300	20880	23120	22820	32310	35310	34270	30340	30080	25050	28310	24460	22460	22830	36200	40010	35270	32630	34040
M1198.2949_T1.78	1198.29	1.7804	34940	34880	33720	36760	429.8	25970	26820	25650	24900	26120	31960	29660	27320	27120	25210	44000	49530	47520	41030	39820	34100	38850	33390	30940	31260	50360	51460	47780	43700	44950
M762.5159_T2.04	762.516	2.0425	13700	12690	11860	12360	352.5	10040	11740	11270	11440	10590	17880	12520	11220	13260	9859	12900	3088	11310	12290	15440	11930	12900	11910	11540	12830	12590	13310	11660	13410	12190
M323.2322_T1.56	323.232	1.5583	229.9	5809	373.7	NA	73.24	116.7	NA	NA	134.2	94.84	NA	NA	513.1	NA	2923	467.2	NA	NA	NA	NA	1181	168.2	NA	282.4	404.3	NA	58.43	NA	NA	NA
M804.54_T1.78	804.54	1.7835	30310	26640	28720	29070	1093	23390	24810	24180	21820	24030	22420	22290	19890	20140	18800	29390	33370	31310	30020	29180	29250	30410	29050	26330	25930	33530	32610	30320	29940	31010
M1200.7772_T1.78	1200.78	1.784	2508	2664	2643	2829	42.61	1477	2425	2137	2028	1921	2616	2509	2272	2179	2501	2787	4363	3260	3628	3608	2167	2379	2462	2352	2525	3764	3379	3740	3404	3696
M805.2087_T1.78	805.209	1.784	29880	27110	28400	29760	1096	23040	24590	23070	21090	23710	22410	22110	19780	20740	18470	29320	33580	31470	29420	28880	29480	30310	28730	27510	26480	32190	32850	30440	30680	30880
M357.2851_T1.54	357.285	1.5441	12660	3069	7523	9535	683.5	2899	2252	3232	3724	3044	1996	2386	2091	1990	1786	26090	4730	4463	3698	3329	13010	4070	3659	3276	3195	5415	5315	5097	3971	4676
M882.6284_T1.78	882.628	1.7835	32090	33790	35960	37870	1206	35670	30830	36300	36750	41060	38320	41890	40140	42430	36570	38630	40430	39280	38250	37300	2887	37590	35970	36980	33410	39230	39090	43640	40650	40420
M804.8744_T1.78	804.874	1.7849	39080	35820	37390	38380	1552	30630	32940	30590	28280	31450	29810	28360	26740	27190	24570	39900	44460	41040	39110	38180	38430	39470	38070	35830	34400	45540	43300	39750	39980	41220
M839.6057_T1.79	839.606	1.7853	10710	11520	12460	12650	389.5	12970	10350	12880	13330	14480	12350	13750	13300	14330	12210	13060	12760	12980	12790	12230	11010	12010	12150	12680	11600	12610	12860	14440	13410	13480
M625.4167_T1.48	625.417	1.4837	59970	64440	82610	88720	3351	6145	2821	6669	4170	4721	30190	2786	11270	2623	7800	2902	80580	87970	73030	58330	78280	71510	75980	71410	72290	83090	104200	82110	78930	85780
M838.6023_T1.79	838.602	1.7866	20650	21260	22990	23830	693.2	24470	20100	24700	24620	26590	22860	25250	24410	26740	22450	23040	24860	24050	23930	23390	20640	22850	22740	24060	21690	22850	23490	27260	25110	24940
M374.3264_T1.83	374.326	1.8304	1885	2654	2459	1972	NA	261.8	433.6	551.7	1257	295.7	NA	NA	3869	NA	9521	28090	4902	3584	4071	4500	14320	3663	2528	1389	2686	3488	4022	5257	3989	4506
M859.5326_T1.82	859.533	1.8233	1389	1539	1633	1064	NA	1078	1086	1565	1161	1188	2652	1446	2502	2009	1746	1981	3027	2852	2797	3068	727.3	1315	760.7	889.9	873.6	2345	2676	2590	2153	2384
M795.5795_T1.8	795.58	1.7951	6825	6643	7727	8211	240.9	8443	6577	8693	8494	9090	7109	7966	7863	9020	7369	7398	7599	7527	8069	7141	6581	7121	7377	7699	7271	7164	7341	8424	7964	8041
M1176.282_T1.79	1176.28	1.792	50190	49780	48950	53440	716.8	38080	38510	37380	36490	38080	45530	43490	39410	38900	36940	65210	72070	68960	61370	58620	50000	56150	49260	44410	43230	73160	73790	69250	61390	67020
M1175.7802_T1.79	1175.78	1.7915	39040	38770	38560	40980	583.3	31770	31460	30410	28420	32280	35400	34370	31870	30490	28640	50180	54810	53140	45620	44050	37090	41840	39470	35730	34960	55790	55600	52670	46610	50330
M789.8646_T1.79	789.865	1.7942	39190	35840	37110	38630	1665	31910	32620	31390	28640	33210	30790	29610	27630	27920	25410	38940	42880	40160	38740	37660	37750	39670	38300	35270	34590	43160	42490	38600	39820	40760
M790.1991_T1.8	790.199	1.7951	53410	47660	50660	52940	2076	40710	43370	41220	37680	42470	41490	39500	35990	37110	33120	52970	59110	55550	53070	52040	53400	54250	50470	48040	45620	59720	59050	54120	52700	55430
M790.5334_T1.79	790.533	1.7946	38930	37720	37200	38630	1652	30870	33290	31070	29340	32540	29870	29040	27710	28090	25300	39190	43100	40830	39010	37920	37870	40480	38560	36360	35350	42270	42520	39470	39270	40220
M794.5761_T1.8	794.576	1.7955	12830	13730	14820	15740	565.5	16340	13070	16650	16480	18070	13950	16000	16360	17870	14560	14700	15410	15080	15590	16050	13320	14660	14900	16070	14420	14500	15270	17360	15720	15910
M1142.7204_T1.82	1142.72	1.8151	4603	3114	4051	2383	NA	2236	2414	3617	569.9	1951	7055	3706	5755	4410	3077	4285	10060	4848	9511	10590	2657	3645	1695	1346	1947	8754	2794	7483	7329	7439
M887.5838_T1.78	887.584	1.7833	5089	6398	5340	6115	NA	5295	5147	5152	7917	5806	4619	5180	4963	5151	6475	5053	5219	4987	4998	5038	4313	6160	5641	5979	5365	5168	5028	5215	4577	5016
M742.5143_T1.8	742.514	1.8045	2186	3892	4242	4581	NA	3941	2890	3963	4065	4459	3389	3412	3428	2735	3414	4553	4155	2312	4230	3240	3770	2644	4269	4209	1933	3800	3652	4440	4280	4405
M1153.7662_T1.8	1153.77	1.8031	56180	56360	54430	58580	1040	44190	44190	43520	41760	45230	50930	49290	46180	46030	43020	72370	78540	75410	65900	65860	53710	60450	54310	49770	48110	80260	81790	76190	67360	73860
M775.8581_T1.8	775.858	1.8031	48800	43290	46500	49390	1804	38320	40970	39000	35480	39640	38260	37020	34790	34770	31920	48000	53200	50980	48010	45840	49220	51290	47150	45380	42500	54460	53620	48620	48070	51820
M1154.269_T1.8	1154.27	1.8031	71310	70140	69460	74830	1355	53140	56160	52340	51720	55450	66130	63120	57050	56850	52480	89840	100600	95560	84990	83460	68130	76560	69780	64660	62580	101500	102900	95790	88800	92000
M496.3388_T1.81	496.339	1.8066	39630	40890	38030	37240	498.9	4907	3087	6755	7340	5788	4335	6568	6512	6102	6588	42800	25490	25710	25590	21170	38980	23840	20770	17100	19550	32820	35440	36410	32240	32160
M1156.7547_T1.8	1156.75	1.8044	5831	5307	5338	5088	59.38	3936	5311	3891	3554	4126	5271	4844	4615	4074	4699	5781	6877	6455	6677	6440	4493	5963	5181	5026	5279	6736	6600	6725	6693	6381
M775.5238_T1.8	775.524	1.804	68780	62350	66140	68060	2799	56840	58160	54150	49360	56680	53520	52920	48850	49570	45050	67610	74470	73640	67950	66310	66800	70660	66670	62520	60580	76800	74410	69010	69080	74280
M1080.7166_T1.86	1080.72	1.8569	4501	4232	4773	4025	NA	5677	2523	5322	3055	4338	2593	3018	2719	1479	2139	2051	3768	5245	3807	3758	1873	3745	4390	3689	3872	5777	4834	5787	4401	4103
M385.2472_T1.86	385.247	1.8586	3278	6329	3361	4095	175.5	194	563.7	480.8	527.8	300	425700	454300	27610	31330	321200	1030	505.3	476	421.1	515	7010	2676	2961	1492	2613	430.3	373.9	417	203.9	466
M775.1893_T1.81	775.189	1.8053	52050	45360	49160	51610	2214	41880	42440	41820	37590	43240	40730	38830	36040	36270	33220	50760	56010	54100	52530	49390	50290	52510	49680	47060	45720	57840	55350	52200	51510	54130
M750.55_T1.81	750.55	1.8057	7945	8798	9705	10050	274.8	10380	8294	11040	10630	11610	8471	9906	9640	11480	9108	9172	9011	9328	9939	9396	8124	8931	9862	10200	9177	8696	8747	10440	9951	9768
M581.3881_T1.43	581.388	1.4282	22340	21260	28020	29830	1924	3173	25070	3646	24540	3120	12620	11250	4426	5733	5406	31740	26320	29380	23030	21750	24890	23380	27030	24970	24950	25920	30730	26040	25250	27060
M386.2418_T2.08	386.242	2.0843	2820	2215	2903	2438	33.09	1095	1262	1468	1483	1257	3511	3449	61540	82290	82530	3127	1552	1428	1484	1546	13250	2169	2413	2838	2837	1124	1149	1400	1385	1394
M760.8485_T1.82	760.849	1.8151	83630	76100	81260	83800	3406	68750	71690	68620	62010	71520	69450	66750	61740	60500	56090	84100	90020	88130	82420	82320	81370	84880	81240	78260	75760	91800	92980	82930	85360	87270
M1132.256_T1.82	1132.26	1.8155	94360	94050	93340	97840	1793	75730	76270	72520	71480	77540	90930	84350	76690	74750	72500	116300	130300	124200	112300	109400	90280	102000	93380	86760	83830	130800	135900	128200	117200	123600
M1135.2351_T1.82	1135.24	1.8168	4426	3869	3926	3677	41.8	2959	3707	3036	2987	3098	3685	3370	3516	3381	3512	4017	5518	4820	5208	5655	3170	4243	3883	4139	3698	5171	4470	5153	4763	4983
M1131.7543_T1.82	1131.75	1.8164	74050	73460	73050	77640	1466	59180	58870	55740	54550	61240	70930	66960	61260	60730	55430	91220	101000	99950	88460	85000	70860	79110	76280	68430	67500	106100	105000	101800	91310	95830
M760.514_T1.82	760.514	1.8168	66740	60980	61930	64680	2737	54040	55480	52870	47410	55250	53050	51820	47490	47890	43580	63610	69590	67280	64610	62470	63310	69040	61860	60360	57400	71710	70490	66110	66260	67250
M706.5237_T1.82	706.524	1.8177	5264	5742	6523	6547	95.65	6904	5237	7037	7023	7738	5195	6148	6377	7561	5958	5630	5801	5879	6296	6012	5337	5773	6585	6829	6174	5381	5784	6679	6602	6273
M761.1828_T1.82	761.183	1.8186	61390	55110	57560	60460	2471	47430	50060	47230	42870	50310	50310	46970	42820	43000	38890	57760	65130	61910	59500	57670	58400	62230	59790	55820	52890	66250	65230	59500	59010	62080
M815.4823_T1.71	815.482	1.713	1909	3609	2867	2507	NA	1064	1457	1757	1049	1033	3821	2446	3970	2665	3271	8870	16830	14270	12030	14190	1099	6246	3789	1391	2877	14930	15760	17560	14310	13470
M575.3968_T1.82	575.397	1.8238	7951	6858	6942	8106	NA	8838	6545	7422	6223	8443	4922	4312	3867	4806	3842	4227	5200	5878	5723	5343	5661	7994	7349	6409	6952	6417	6343	4936	3055	5462
M1120.7032_T1.77	1120.7	1.7706	5568	3592	4757	2700	54	2775	2408	2228	2018	2186	8967	4679	7031	5370	3851	5216	11300	5684	11070	13000	2918	4457	2384	2719	2390	10330	3477	9075	8859	9050
M746.5074_T1.83	746.507	1.8288	70640	63350	66570	70440	3001	55890	59120	57650	50380	58610	58660	56340	53080	52880	48660	67660	74260	70580	67500	67900	67530	71170	68370	66030	62260	77140	75390	69800	70260	72060
M1110.243_T1.83	1110.24	1.8293	123000	117900	119400	123400	2592	97690	97570	94250	92860	98750	113900	109500	103100	100100	92910	147600	162600	159900	144900	142200	112800	130700	120500	111000	110200	165700	165700	161400	147000	154500
M1113.2222_T1.83	1113.22	1.8311	5391	4740	4652	4701	128	3888	4621	3985	3879	3783	4656	4256	4318	4379	4394	4906	6418	5889	6543	6987	4199	5431	5015	5098	4517	6235	5637	5554	5991	5967
M720.5027_T1.82	720.503	1.8231	4887	4375	5176	5087	64.19	4012	3114	4636	4789	5348	2442	4138	2908	4241	4547	4796	5248	5222	4680	3564	3092	5013	5320	4886	4464	4755	5212	1862	5010	5340
M745.8386_T1.83	745.839	1.8297	78060	71820	74460	78580	3538	66420	67740	63670	58330	67100	67060	63780	59640	56980	52540	74580	81680	80670	75450	75200	74830	79800	75460	73700	70040	83050	83200	75760	77150	79470
M1109.7407_T1.83	1109.74	1.8302	99820	97250	96070	101400	2025	79500	79260	76960	75760	80960	93160	89600	81290	81120	76650	120000	131800	128900	114300	114900	89890	105800	96400	90020	87440	132400	136600	128700	118300	124800
M746.1732_T1.83	746.173	1.8306	99870	89870	92510	98780	4326	81390	85940	80810	74940	85340	83990	79900	73580	73740	69750	96330	103100	100700	95750	94780	97200	102400	96540	93440	89360	105200	107400	98210	100200	101900
M1098.6946_T1.84	1098.69	1.8386	6151	4054	5039	3000	47.91	3056	3177	4605	1982	2920	10010	5056	8109	6325	4438	5170	12360	6311	12060	13960	3327	4637	2697	3109	3046	11250	3473	9570	9547	10060
M1112.729_T1.83	1112.73	1.8337	8065	8607	11500	11340	175.4	8875	7581	8585	8821	6715	11880	10840	6649	6851	10390	13680	11060	14130	9955	10940	9285	13510	11300	11340	6966	9240	8848	14770	9339	9095
M575.5019_T1.86	575.502	1.8638	NA	1197	938.4	888.9	NA	NA	NA	181.7	NA	NA	NA	NA	NA	NA	NA	3073	5524	5771	4814	5220	NA	2091	1006	NA	733.2	4602	5037	6066	4792	4586
M1124.7427_T1.8	1124.74	1.7995	3217	2649	3206	2922	16.92	3072	2046	2725	2119	2321	483.5	1275	511.3	220.6	1257	2586	602.6	3372	2802	439.6	1473	2331	2636	2527	2396	3481	3151	3909	1253	2387
M843.561_T1.87	843.561	1.8715	4165	4993	4038	4847	71.01	4024	4157	4035	6243	4205	3390	3657	4051	3727	4552	9051	4331	4303	11710	11290	3004	6477	4594	4269	3995	10920	3916	4778	3731	10930
M1090.7076_T1.85	1090.71	1.8471	9262	8079	7846	7612	166.8	6455	7601	6818	7066	6637	8804	7583	7604	7338	7592	8558	10880	9707	11080	11440	7237	8990	8575	8697	7646	10300	9092	10340	10640	9915
M731.4978_T1.84	731.498	1.8435	112500	101700	108800	111700	5063	95700	97000	94360	84350	98700	99710	95270	89280	90170	81860	108300	113600	113500	108400	108400	106300	117300	113100	106000	105600	119000	119800	107600	112200	115100
M1088.2299_T1.84	1088.23	1.8435	146400	147100	144900	152900	3369	120700	120500	116800	116000	123700	140300	135700	128900	125100	117000	180500	195700	190900	177000	173100	135800	157300	145400	136000	133600	198400	203000	193900	182400	188700
M731.1633_T1.85	731.163	1.8453	91160	80280	86760	88410	3871	75340	77650	75490	66100	79060	79050	75450	70830	72440	64840	85610	90730	89770	86070	84090	84390	90320	87350	83920	80610	93850	93890	87100	88430	90420
M731.8321_T1.85	731.832	1.8457	79140	71160	75980	77790	3294	65430	68080	64580	58170	67730	68670	65660	60760	61880	56260	74180	78980	77960	76060	73510	74620	80500	76220	72540	71390	81430	81850	74870	76750	78590
M1087.7282_T1.85	1087.73	1.8457	122400	118700	114500	124300	2699	99550	97290	96420	94230	101600	114000	109300	102700	100400	95720	146000	158200	155900	142300	138300	109300	124400	119800	111100	108800	160800	164200	158300	145000	151000
M1098.1928_T1.84	1098.19	1.8426	5412	3185	4152	2529	11.18	2548	2712	3861	1855	2418	8188	4197	6548	5176	3481	4850	10020	5170	10100	10930	2899	3757	2258	2641	2282	9521	2992	7953	7831	8054
M1091.2092_T1.85	1091.21	1.8493	5805	5494	5260	5270	155	4480	5326	4377	4399	4590	5499	5069	4916	5109	5102	5777	7486	6722	7129	7941	4653	6153	5455	5810	5194	7593	6699	6573	6703	7071
M1076.1793_T1.85	1076.18	1.8542	5236	3489	4524	2557	21.52	2784	3041	4079	1909	2733	9601	4782	7517	5775	3837	5098	11080	5332	10810	12370	2882	4089	2579	2667	2415	9772	3177	8788	8535	8523
M717.1568_T1.86	717.157	1.859	83120	74880	78420	82460	3756	69020	71300	67560	62890	72210	75920	71410	68340	67810	60550	78380	80860	81960	78590	77550	78990	82690	81870	78250	76710	85210	85920	79750	81970	83560
M841.4976_T1.87	841.498	1.8656	4182	13530	11600	10670	NA	4750	5530	5645	2168	4428	3120	3264	3021	3733	3318	34840	69940	70650	60220	65100	4877	23580	13650	3501	10510	55980	60140	73750	59260	54000
M1066.2169_T1.86	1066.22	1.8599	174300	170800	168600	175000	4439	144200	143500	138400	136500	147700	164800	160900	151600	150900	141300	208700	228100	223800	204500	204000	159200	185600	171400	160700	160100	228500	238100	226800	212700	219900
M716.4879_T1.86	716.488	1.8604	98970	88660	93580	97120	4610	86440	86160	84400	77340	87500	90550	86320	81020	79850	73330	91460	97260	98080	94440	92610	90230	100700	96110	92750	89740	100800	102000	92640	97090	100400
M1065.7148_T1.86	1065.71	1.8608	145200	143500	139300	146700	3676	122100	118100	116700	115800	124000	137700	135000	127900	123900	118600	172300	186700	183700	169700	170100	131000	151200	141700	133000	132700	190800	194100	185900	174300	182100
M716.8224_T1.86	716.822	1.8613	125000	110800	115700	120400	5554	104100	103800	101200	93940	105700	110200	105700	99830	99660	91050	115900	119900	119600	115600	113900	116100	122900	118200	115400	111200	125800	126500	115300	118700	120700
M1076.6816_T1.86	1076.68	1.8569	4124	4180	5393	3272	NA	3459	2514	5039	2406	3360	11910	5993	9653	7289	5084	6062	13960	6825	13890	15890	3761	5045	2894	3244	2155	12390	4050	10870	10860	10690
M1069.1962_T1.86	1069.2	1.8644	6999	6381	5827	6261	129.1	5050	5921	4986	5405	4911	6516	6092	5968	5854	6302	6878	8592	7445	8642	9218	5494	6956	6328	6614	6039	7839	7516	8056	7352	7852
M1124.2406_T1.88	1124.24	1.875	2742	2400	2729	2584	12.39	837.7	2065	1545	653.1	1470	1915	954.6	776.9	815.8	1474	910.3	2371	2731	1934	1670	91.81	1869	2493	2376	2351	2620	2771	3304	2159	2081
M949.137_T2.32	949.137	2.3179	14620	12550	13440	12960	222.5	10690	10900	9838	9967	10880	12770	6519	12230	9849	8795	16260	18950	17800	16650	16870	2529	14650	14070	12100	13800	18330	19420	16270	18390	17600
M803.544_T1.58	803.544	1.5801	58300	56650	56650	61960	1768	51510	51260	48500	49090	52900	52390	51500	39250	40810	36980	62760	65360	68030	2880	57310	51660	59790	58920	54120	53760	67570	75050	65570	63970	64280
M1046.1949_T1.88	1046.19	1.875	9763	9892	9111	9203	329	7754	8514	7610	7767	8268	9169	8884	8504	8667	8464	10730	11610	11490	10580	11660	8419	9642	9342	9488	8820	11800	11590	11460	11450	11360
M1102.2271_T1.88	1102.23	1.8764	3564	2700	3545	2910	18.45	1711	2663	944.2	1432	1448	2604	2221	1524	751.9	1204	2203	2520	3159	2651	2124	362.3	2483	3457	2593	2801	2930	3304	3385	2959	2389
M701.8125_T1.88	701.813	1.8768	103100	93080	98030	101500	4767	89190	89750	89150	82320	93140	95800	91830	88450	87260	79020	97730	101000	99090	97360	96350	95990	103800	101400	96800	94570	103700	105300	97710	99230	102200
M1043.7021_T1.88	1043.7	1.8777	164600	161200	158700	168100	4522	140000	137500	135200	133800	145100	158000	154800	145400	143500	136600	196000	211000	210200	192600	190800	149800	174000	162100	152800	152500	215200	220000	211300	200000	205500
M1044.2039_T1.88	1044.2	1.8777	199000	192900	190600	200700	5474	166000	161700	160100	157600	169900	188100	185600	173100	170900	160600	236500	256300	252100	234400	230800	180500	210000	194900	182900	182100	258900	264900	258600	241700	248900
M1054.1667_T1.88	1054.17	1.8768	5601	3676	4574	2869	29.52	2961	3336	4610	2034	993.7	10400	4865	8482	6435	4692	5207	11450	6073	11190	13300	3149	4416	2444	2833	2560	10370	3509	9165	9263	9269
M702.147_T1.88	702.147	1.879	126500	113900	119800	123500	5785	107800	110300	104800	98060	110800	118100	113000	106400	104500	97060	119500	122000	123300	119900	117500	119400	127400	123300	117100	114000	126400	127900	118300	121800	125200
M702.4813_T1.88	702.481	1.8799	85770	76200	79400	85930	4097	72220	72440	69730	66670	75790	79070	74880	71090	72810	63880	79050	81560	81360	79120	78120	81100	84340	81140	79720	77360	84630	85670	80780	83190	83010
M843.5128_T2.09	843.513	2.0889	17400	62110	44750	39350	NA	22670	26740	25120	11080	18650	13760	13150	12900	13280	16320	155500	219800	214200	186500	201700	22440	3026	62910	15840	43540	201300	214800	239900	208800	197300
M1054.6681_T1.88	1054.67	1.8808	6306	4117	5376	3263	61.87	3231	1067	5302	2352	3164	11670	5650	9559	7546	5023	5909	13370	6856	12970	15110	3763	4797	2618	2698	2567	12140	3995	11010	10710	10830
M1032.1532_T1.89	1032.15	1.8906	5556	3445	4432	2955	49.39	2418	3165	4748	2101	2772	10630	5312	8689	6937	4329	5278	11560	5788	11240	13240	3224	4341	1354	2674	2587	10360	3220	9131	9210	9255
M1046.6816_T1.88	1046.68	1.8799	11450	10760	9891	9379	198.1	8267	10130	9328	8622	8422	9897	10360	9982	9332	9898	10910	13290	11400	12720	14560	8510	10820	9790	10340	10140	11980	11580	12100	12180	11860
M1047.1832_T1.88	1047.18	1.8835	7005	6619	6190	6428	87.31	5307	6066	5536	5881	5539	6876	6207	6328	6267	6456	6902	8409	7950	8735	9412	5526	7066	6501	7044	6175	8546	7749	8070	7919	8208
M1044.7692_T1.87	1044.77	1.8695	3140	3904	2955	3748	NA	1837	2186	4613	1968	3217	3657	1730	2452	NA	3266	5702	8714	7922	4162	7434	4103	4415	4148	2177	NA	3888	6827	6188	4591	3055
M1036.6895_T1.97	1036.69	1.9719	5877	8032	5729	5671	42.25	9216	4968	6068	4052	5347	4877	3372	1368	3659	2862	4086	6090	7527	1259	5455	2592	9194	4876	4470	5811	6614	7508	6455	6659	5330
M1032.6558_T1.9	1032.66	1.895	6723	4280	5531	3145	38.89	4028	4511	5732	2690	2685	13050	6982	10330	8063	6167	6817	13890	6688	13790	16050	4061	5082	3433	3476	3649	12850	3898	10760	10900	10830
M1021.754_T1.89	1021.75	1.8932	11280	10420	10340	10140	NA	8964	8734	8680	8867	9351	10750	9519	9685	9126	8941	14790	13450	13460	12410	12400	10000	12760	10550	10550	9716	13900	13780	13710	12970	13550
M1024.1722_T1.9	1024.17	1.8955	9927	9704	4222	9270	266.7	7768	9374	8473	8624	8880	9347	9197	8516	9945	9334	9438	11240	11340	11130	13140	8441	9846	9975	10210	9242	11580	10870	11120	10750	12070
M1080.214_T1.89	1080.21	1.8941	3987	3200	3925	3225	NA	1928	3005	1702	1037	2636	2754	2909	1674	1956	2080	2268	3448	4202	2784	1924	632.8	2548	3924	3559	3436	3222	4169	4026	3166	3126
M1022.2569_T1.9	1022.26	1.8959	9026	13200	12750	13090	NA	11800	11210	11000	10960	11280	13080	12500	12060	11830	11370	16680	16610	16690	15120	14850	11810	13950	13170	13170	12200	16710	17200	16790	15580	16190
M687.806_T1.89	687.806	1.8932	80470	74620	77290	79660	3591	71100	71150	69280	64550	73430	77800	75540	67870	70210	63430	75950	77600	77550	75740	74490	75990	82200	78090	77330	74070	81940	80560	76240	77000	80100
M687.1371_T1.89	687.137	1.8937	102700	93810	97230	101000	4869	91680	90460	88840	83760	92830	95560	94350	88580	91540	80170	96920	99800	99090	95060	94950	96080	103300	99750	96820	94810	102700	103100	96100	98880	100900
M1021.6888_T1.89	1021.69	1.8937	183500	178400	177000	184200	5489	158700	154400	151900	149700	163200	175900	173000	165000	161200	150200	216100	229800	227700	213800	212400	167100	192300	181900	171500	169600	234400	238200	231400	220400	227900
M1022.1908_T1.89	1022.19	1.8941	217800	211700	208300	218700	6469	183100	180100	177200	172900	189100	205800	203500	194300	189700	179500	255800	275200	272100	251400	252000	198100	226300	211900	201500	199500	281000	285300	277800	261200	271400
M687.4716_T1.89	687.472	1.8941	126300	112600	118900	123800	5985	108100	108500	105000	99430	112000	116500	113400	105900	105600	96990	116600	123200	118400	116800	114900	118100	126200	121800	117100	114300	124200	126300	119100	118800	122300
M367.2806_T1.68	367.281	1.6809	476.8	5916	380	267.5	NA	NA	NA	NA	277.6	NA	169.3	NA	4234	1069	9205	598.2	587.8	301.4	176.7	274.5	2142	288	457.9	1184	560.8	189.4	133	236.4	NA	300
M345.299_T1.85	345.299	1.8461	306	28640	1419	520.9	NA	228.4	NA	497.5	803.7	347.9	101.5	85.68	13610	NA	34670	1602	2715	515.6	478.2	393.8	2887	481.6	NA	3369	414.9	764.3	189	400.6	326.3	NA
M362.3293_T2.11	362.329	2.1063	321.7	21990	774.8	2257	11.47	887.3	1417	1148	770.6	228.7	299.2	311.7	9473	946.5	25420	951.3	2643	769.2	NA	438.5	1409	821.3	858	2330	551.2	621	478.7	231	NA	789.4
M688.4742_T1.89	688.474	1.8937	15930	14760	15160	16370	788	13840	14070	14000	13430	14480	15380	14400	13500	13720	12910	15010	15650	15350	14990	15060	14940	15530	15930	15530	14740	15370	16110	15700	15500	16250
M992.6618_T2.22	992.662	2.2185	19420	16460	13900	13770	NA	8532	12530	6484	9731	6453	17610	8131	10490	7986	11020	19950	18910	24290	17100	16900	14010	15430	13280	13190	16930	19420	23720	21900	17090	17250
M1079.7121_T1.88	1079.71	1.8815	3666	3289	3687	3127	NA	683.3	3109	1554	760.7	1756	2374	2850	NA	1479	2066	2390	3057	3406	2789	670	692.5	2570	4048	3090	3309	2825	3904	3817	3067	2987
M1025.1704_T1.9	1025.17	1.8999	7684	8035	6619	7500	203.3	6052	6558	5521	6599	5519	6913	7407	7422	6685	6675	6970	9059	8368	8883	10890	5558	7463	6808	7237	6606	8137	7102	8076	8008	8337
M971.1502_T2.25	971.15	2.2482	13760	11740	11850	11970	111	9539	10540	7196	6405	7143	11640	10020	10170	5874	8960	4085	16310	20810	14760	15540	12260	14100	11670	11250	11640	17050	16180	15210	14580	15050
M1057.707_T1.89	1057.71	1.8923	4093	4705	4653	3531	NA	3624	3591	3749	2535	2053	3429	3422	2480	3045	1999	3610	3445	4123	3282	2997	985	3044	4131	3977	3966	3582	4297	4225	3338	3520
M1000.7451_T1.9	1000.75	1.9024	6013	4842	4376	5711	NA	3036	2365	2674	3803	2589	3857	3215	4025	1506	1832	7099	9490	5842	6664	7309	5390	2093	4374	7134	1785	9291	5299	10000	6054	6271
M696.4751_T2.1	696.475	2.1002	3266	15460	3018	15830	336.3	12850	12640	12360	11870	13780	2621	14860	14680	13860	13170	13480	14570	2661	13880	14200	14810	15700	3056	15380	15840	2500	15560	3252	14570	2247
M672.7962_T1.91	672.796	1.9106	115100	103800	110900	114500	5704	100700	99820	98540	92190	103000	108300	104300	100500	101300	92510	107800	113100	108300	104900	105500	109900	116100	110500	108100	105100	116300	114500	110200	111100	113100
M673.1306_T1.91	673.131	1.911	75490	67800	70880	73520	3507	64420	64920	61690	60250	67650	71010	69020	65030	64880	58320	68500	72610	71530	69230	68700	70540	74350	72490	69230	66930	73920	74440	69610	71120	72480
M1000.1777_T1.91	1000.18	1.9115	229700	218800	221400	230300	7335	194000	191600	188200	185100	203300	217100	215800	204700	199200	192400	268100	289000	284000	263900	261100	214200	238700	224000	215700	212800	289500	297700	288400	273100	283000
M672.4617_T1.91	672.462	1.9119	100100	88810	94570	99220	4665	89200	88680	85390	81640	90620	92720	92100	86140	86600	79570	92150	94970	94540	91660	90860	94010	99740	96780	93040	90420	98230	98280	92160	94130	96820
M999.6759_T1.91	999.676	1.9119	197300	190500	190600	201100	6512	172100	167500	165300	161800	177400	189400	186100	176200	175900	165000	227200	244700	241100	227400	224100	183000	205700	196100	184000	183100	248100	254600	244100	235600	240800
M1010.1407_T1.92	1010.14	1.9159	5536	3564	4497	2925	50.94	3008	3267	4667	2169	3016	10290	5365	9150	6854	4243	5474	10900	6116	11420	13300	3351	4132	2263	2684	2529	9797	2145	8810	8823	8831
M1064.695_T1.79	1064.7	1.7902	9075	11560	8775	10250	NA	5433	9194	6462	3483	5283	9242	3534	9262	3395	11150	8796	10640	10660	9438	10000	7109	10900	9281	10370	9155	10320	10880	10310	9510	9289
M1010.6421_T1.91	1010.64	1.9141	5399	3866	4768	2777	53.62	3494	3636	4932	2050	2546	11230	5366	9346	7164	5339	5634	12410	6001	12390	13910	3637	4307	2640	2417	2606	11530	3496	9878	9503	9821
M1002.6551_T1.92	1002.66	1.915	10540	10680	9182	9742	308.6	8965	9769	8940	9729	9390	10910	10610	9860	10150	11760	10990	13190	12040	12910	13950	9316	11120	10560	10340	10010	12430	11600	12120	12650	12120
M1002.1553_T1.91	1002.16	1.9141	9406	9667	8888	8322	176.4	7806	9061	8073	8518	7869	9785	8857	8937	9382	9226	9779	11500	8284	11160	12660	7863	9977	9345	9724	8864	10620	9704	10480	10120	10400
M1141.7531_T1.92	1141.75	1.9221	2428	3715	2776	2963	NA	2803	2424	1579	1149	1072	3038	1809	2019	1400	1939	3989	3866	3872	3371	3140	2527	2473	3363	1663	2341	3768	3909	3458	3401	3401
M860.824_T1.95	860.824	1.9529	2121	1443	1606	2381	NA	689.4	1266	1410	1093	821.7	1549	1968	1501	504.2	1156	2757	3136	2780	1130	1838	2367	2413	1113	1227	919.3	3480	3149	2131	2418	2775
M1058.2009_T1.92	1058.2	1.9217	4630	4188	4633	3813	60.11	2224	3487	2636	1016	2422	3487	2711	1611	1705	2153	2678	3256	4686	3517	2734	425.4	3035	4761	3717	4010	3771	4829	4318	3878	3791
M1142.0873_T1.92	1142.09	1.9184	1639	2160	2274	1673	NA	750.3	1111	833.9	753.3	1278	2480	1475	1914	990.2	1009	3522	3408	3488	2942	2261	2198	2664	2315	1846	1207	3841	3670	3236	2957	3143
M540.3536_T1.64	540.354	1.6418	3683	19190	21450	24700	2285	7006	5139	41410	37000	3628	16560	13340	7805	8226	6163	2763	8141	56800	45510	5653	37550	32910	27950	16050	2128	41610	6973	32410	26730	24840
M674.4624_T2.18	674.462	2.1784	12710	11840	12580	2552	587.7	10140	8874	9587	8688	10380	12010	11220	11120	10850	9966	11060	11810	11450	10010	11200	2662	3022	11720	11530	11260	11930	11610	11660	10470	11620
M978.23_T1.93	978.23	1.9263	14350	13290	13890	13360	NA	12260	12340	12400	11860	12830	13530	12990	12890	12520	11370	16190	17060	17350	16070	16020	12980	14970	14480	13760	13480	16670	17620	17160	16610	16580
M988.1274_T1.93	988.127	1.9337	5166	3106	3965	2535	35.92	2945	2980	4431	2232	2618	10150	4999	8016	6185	4284	4791	10120	5191	10440	12310	2979	3946	2260	2611	1786	9164	2923	7753	7957	8082
M1003.1569_T1.92	1003.16	1.9186	6914	6161	6182	6162	220.4	5749	6230	5740	6052	5644	6676	6401	6329	6511	6585	7193	8660	7834	8951	9212	5564	7443	6394	7044	6003	7916	7838	8472	8311	8432
M801.554_T1.98	801.554	1.983	11290	52360	14580	3674	2226	53760	14010	58170	15110	14270	50180	9839	51580	58870	46890	54190	12250	14710	14480	14350	4778	59670	13860	12860	14050	54420	10930	13610	14140	13850
M1036.188_T1.94	1036.19	1.9386	5068	4583	5290	4501	36.26	3225	3906	2649	1730	3345	4034	3887	2640	2536	3069	2994	5774	5158	3950	3007	1055	3970	5356	4627	4727	4471	5549	5350	4155	3531
M658.1208_T1.93	658.121	1.9283	102900	93320	98710	100900	5073	87870	88930	88320	85160	93570	98780	97390	89940	88890	81440	95700	99920	96110	95080	93910	96690	104800	98440	96990	95780	101300	99900	95760	98050	101000
M658.4551_T1.93	658.455	1.9283	67040	59890	62480	66180	3056	56920	57240	55850	53130	60350	62150	60800	56500	55780	51230	60540	62950	61350	60060	59850	62790	66190	63050	61970	59530	64460	64670	61110	62090	65410
M849.5804_T2.28	849.58	2.2779	16700	14040	12890	13160	521	12170	11520	11910	11870	14550	12060	11520	13630	10590	9662	15700	16690	15440	16520	16190	14420	14660	13860	13340	13090	16160	16600	16270	15500	2829
M978.1647_T1.93	978.165	1.9297	234400	224500	227500	238200	7608	201700	198700	194400	190900	209300	222200	218600	209200	206900	197600	270800	290300	285100	266500	265300	221700	246600	231900	222700	218400	295100	301600	292200	277800	284700
M657.7863_T1.93	657.786	1.9306	91380	81320	85810	87610	4020	79010	80460	77800	73270	82590	86850	84020	78850	78790	73040	81850	85780	83590	82110	81180	83920	88580	86560	84090	83240	88590	86200	85100	84890	87430
M977.6628_T1.93	977.663	1.931	205900	201000	199700	208200	6689	180100	173800	175300	168500	186000	195900	191700	186300	184300	171100	235700	248700	245500	232000	231500	189800	216500	203000	194600	190900	254200	261700	252500	241500	249900
M988.6297_T1.93	988.63	1.9314	5816	4077	4587	2924	31.26	3517	3582	5104	2974	3566	11910	6304	10160	7385	5270	6054	11980	6419	11880	13980	3964	5241	2784	2796	3119	10130	3448	9229	8992	9613
M1127.0779_T1.94	1127.08	1.9359	4025	3510	3626	3538	NA	2003	1466	1653	2527	2549	3791	3307	3111	2755	2795	5070	5420	3766	4686	4669	3503	3777	3545	3128	3326	5943	5443	4963	4794	4827
M1127.7454_T1.94	1127.75	1.9359	3435	3230	3331	3097	NA	2741	2726	2197	1576	1879	3317	2825	2253	1983	1778	4252	4243	4167	3978	3941	2925	3279	2734	2947	2339	4296	4397	4220	2899	4005
M991.6104_T1.78	991.61	1.784	5016	4343	4807	3195	14.45	3135	3073	4886	2609	2890	8221	3976	7360	5757	4741	4574	2415	4908	9241	2354	2919	4460	2290	2703	2580	9488	2870	8431	7377	7948
M1035.6855_T1.93	1035.69	1.9306	5282	3935	4820	4532	37.4	2449	3725	2846	2426	1883	3661	3670	2160	2189	2849	2984	3863	5423	3749	2595	295.7	3712	5196	4477	4298	4183	4622	4806	3797	3761
M980.1415_T1.94	980.142	1.935	9713	8953	8683	8820	150	7390	9375	8243	8899	8567	9633	8973	8883	9225	8718	9392	11050	9773	11420	12510	7890	10100	9079	9629	9180	10200	9740	10170	10050	10560
M1127.4119_T1.93	1127.41	1.9336	3697	3552	3607	3695	NA	2143	2735	1750	1523	2724	3656	3491	3202	2803	2966	5018	5362	5008	4819	4512	3617	4200	3636	3232	3336	5417	5656	5030	4638	4985
M1142.4223_T1.95	1142.42	1.952	941.7	1024	1153	1563	NA	387.7	878.5	583.1	307.9	882.4	1735	862.3	666.5	518.2	622.1	1789	2812	1006	1964	1753	1353	1203	866.8	1074	753.7	1587	1081	2641	1605	2426
M850.0671_T1.92	850.067	1.9239	4558	4559	3983	3869	29.04	2298	3725	3520	1645	3381	4571	3679	3566	3258	3218	5324	5034	4809	4965	4808	4293	5060	4077	3775	2556	5013	5086	4496	5092	5083
M981.144_T1.94	981.144	1.935	6433	6041	5740	6308	221.7	5586	6397	5488	5612	5462	6587	6116	6068	6194	6127	6670	9928	7084	8490	8412	5655	7078	6104	6701	6255	7284	7323	8051	7452	7798
M1126.7437_T1.94	1126.74	1.9396	2662	2768	2501	3125	NA	1526	1498	937.6	531.3	1376	2918	1210	1525	1485	1280	3521	3493	3415	2157	3480	2229	3245	2398	2917	2025	3396	3491	4221	3926	3935
M393.2934_T2	393.293	1.9994	4071	4312	1134	1032	114	1803	1402	1386	1859	1654	1103	903.3	3218	1372	7824	1681	1233	1092	1920	987.8	1043	969.9	1018	1476	1347	896	766.6	755.7	824.2	859.5
M849.8167_T1.94	849.817	1.94	3921	3014	3314	3556	NA	2042	1319	2022	1641	1185	3456	3251	2965	2740	2215	4161	4618	4233	3528	3784	3556	3805	3220	3087	1818	4320	4296	3698	1717	4171
M1013.6787_T1.94	1013.68	1.939	5642	4158	5483	5096	72.49	3561	4913	1401	3045	2268	4144	4214	4036	3032	3458	3931	4850	5512	4504	3524	966.8	4174	5423	4162	4941	4890	5334	5588	4485	4553
M978.7312_T1.92	978.731	1.9212	5700	4356	6688	4879	NA	3228	1477	1866	5018	3438	4393	2654	2942	3419	2976	6410	9108	7243	8121	4587	7024	3817	6834	5760	3933	5125	4498	7988	5250	6625
M643.4454_T1.95	643.445	1.9452	88250	81890	84380	88530	4346	76390	76590	76090	74360	80460	83290	82690	77790	77550	70620	79910	85150	80980	80450	80570	83980	89780	85990	84860	80590	86770	85020	82510	85920	85390
M883.0987_T2.24	883.099	2.2402	4865	3877	4885	5075	52.58	8666	7159	7418	5185	7427	989.2	3123	2472	2137	1554	4923	2922	12960	11410	13140	5233	9964	9866	8512	10170	4949	13400	5338	4485	9367
M955.7145_T1.95	955.715	1.9488	12190	11790	11510	12350	NA	10180	10120	10290	9821	10590	11720	11070	10940	10580	9975	13140	14430	14200	13270	13260	11260	12530	11850	11570	11150	14600	14240	14200	13930	13990
M643.7797_T1.95	643.78	1.9461	54580	49240	51820	54460	2581	45980	46280	44930	43370	48810	51890	49640	46560	47060	43000	49240	51960	49750	47940	48570	50950	54830	52260	51210	48190	53370	52280	50770	50020	52600
M643.1109_T1.95	643.111	1.947	77720	71460	74370	77650	3758	70130	68590	69160	64370	72310	74220	73510	69070	69690	64280	71240	74580	72330	70030	71250	73200	78840	74970	73090	71470	76900	74460	73470	71950	75460
M959.6398_T2.25	959.64	2.2495	32190	28020	28360	28950	686.3	2570	3020	2609	19990	2862	26040	23560	16750	21170	3081	36750	39560	37830	35810	36520	30390	32790	28510	28550	27000	40960	39790	36800	35200	37440
M760.1796_T2.01	760.18	2.0062	348.5	NA	390.1	NA	240.7	2086	602.1	2817	NA	3334	289.6	1441	248.9	1676	169.2	NA	NA	463.2	12870	NA	7444	NA	481.7	192	268.6	NA	11570	308.3	NA	NA
M956.1516_T1.95	956.152	1.9483	232000	221400	224700	232500	7859	203300	196200	192400	191500	204600	218800	217400	205000	206200	194200	262100	279600	274800	263900	257400	218200	246000	227500	217800	215000	284900	289700	282400	268600	277500
M955.6498_T1.95	955.65	1.9492	207600	197200	201100	208800	7048	181800	176000	175700	172200	189400	195600	194900	187400	184400	173400	232800	250300	245500	231100	231000	195500	215500	205900	194400	189600	252200	256900	251100	240800	247200
M839.0659_T1.96	839.066	1.9639	7974	7267	5500	5484	64.99	9385	7680	10190	4168	9273	5721	6254	4635	6059	5295	8150	9209	6166	6210	7444	7720	8144	7822	7661	7300	6411	6570	9050	8251	8685
M388.3412_T2.03	388.341	2.0287	5209	17320	588.8	497.1	NA	1643	454	455.1	696.8	455.6	346.9	344.7	8440	305	23510	3367	2045	1080	865.2	761.6	619.6	455.9	425.1	2623	348.5	1146	691	985.6	801.3	805.7
M838.8101_T1.95	838.81	1.9488	5315	4211	5194	5453	NA	3891	4610	4069	3556	3818	5661	4543	3843	3768	3950	6583	5699	5996	5542	5582	5224	5226	4930	5049	4716	6175	5951	5380	5918	5668
M956.2164_T1.95	956.216	1.9483	14140	13740	14090	14340	NA	12230	12040	12000	11840	12410	13200	12790	12670	12730	11410	15810	16700	16570	15900	15330	13060	14890	11270	13290	13090	16570	17150	16630	16020	16200
M958.6285_T1.95	958.628	1.9514	9284	9013	8826	8708	425.9	8017	9504	8997	8803	9166	10250	9539	9114	11230	9972	10010	11930	10310	11720	12410	8753	10010	9283	10330	8498	10320	9622	10620	10470	10890
M1112.0683_T1.95	1112.07	1.9534	3460	3444	2901	3007	NA	1579	2362	1895	1496	2560	3235	2838	2705	2267	2470	4650	4557	4457	4288	3923	3228	3620	3370	2987	2807	4667	4304	4087	3994	4227
M1113.0709_T1.95	1113.07	1.9534	4216	4124	4058	4093	NA	2831	2727	2752	2779	3049	4460	3636	3331	3529	3309	5402	5817	5697	5058	5188	4124	4845	4136	3739	3665	6018	5951	5715	5181	5398
M1112.4025_T1.95	1112.4	1.9524	6373	6026	5747	6028	NA	4335	4906	4174	3871	4478	6031	5492	5200	4853	4645	7852	8743	8239	7426	7519	5727	6463	5456	5300	5511	8800	8813	8804	7665	8236
M958.1274_T1.95	958.127	1.9528	8856	8014	8128	3841	208.9	7607	8452	7651	8274	7550	8356	8610	8186	8438	8255	8657	10500	8936	10230	11680	7103	9082	8440	8591	8012	8817	8492	9489	9347	9531
M745.5059_T2.29	745.506	2.2948	2765	1683	1176	1201	24.59	3840	2438	3870	1492	4071	2741	1560	1661	1922	2055	7146	3798	3139	495.3	1551	4371	3579	2601	3512	830.1	929.8	8550	2876	7583	1771
M959.1348_T2.12	959.135	2.122	5634	5472	5197	5205	293.4	8558	9725	7138	5504	9528	9592	5394	5720	5412	5556	5870	16670	14820	14730	15170	5048	13880	5311	6069	5435	16410	6135	15170	12850	15260
M1014.1745_T1.97	1014.17	1.9713	5716	4975	6050	5284	NA	3018	4572	3658	2303	3189	4254	3956	3313	3288	3747	4118	3858	6452	4023	3518	3013	3584	5535	4517	5190	4766	6302	5607	4804	4232
M861.0836_T2.04	861.084	2.0393	5140	2504	4603	5934	NA	9659	5124	8378	6841	7389	2968	4615	2803	2153	1269	5909	5259	6199	4079	3276	5644	6244	2472	2458	5010	5615	6134	6201	3197	6632
M850.3194_T2.02	850.319	2.0218	1745	2164	2356	1880	NA	489.8	2273	832.7	1130	997.7	2048	1415	1611	1540	1469	3034	1358	3209	2888	2374	1770	2716	816	1697	1114	2431	704.6	1722	2711	2978
M1637.5728_T1.97	1637.57	1.9712	1101	1402	1167	1594	NA	329.1	575	NA	476.8	157.5	995.7	1058	921.7	830.6	552.2	2497	2722	2725	1738	1837	1306	1161	896.5	863.6	735.2	2876	2883	2771	1754	2191
M1108.7191_T1.73	1108.72	1.7282	10690	12670	9653	10740	NA	13940	9714	4152	13720	10300	10600	11500	10750	10460	13510	9758	12230	12050	10650	12890	7017	12200	10550	11370	10110	11570	12140	11650	9792	10960
M1131.2588_T2.02	1131.26	2.0177	617.3	589.3	689	569.6	NA	4583	985.4	3379	2538	4341	1085	1147	686.6	1655	302.3	1431	1369	1008	716.3	670.8	549.8	431.2	609	362.7	572.9	1398	738.2	1052	1187	1522
M628.77_T1.96	628.77	1.963	70380	63040	67480	69040	3429	61740	60710	61040	58640	64990	66540	65400	62440	62650	57430	61920	66780	64220	63760	62750	66410	70760	67580	66230	63570	67900	65740	67010	65180	66860
M629.1043_T1.96	629.104	1.9643	41530	38080	39890	41660	2114	37380	36210	36210	34930	39100	40110	39430	37210	37110	35150	36880	39330	37540	37630	37990	39010	42880	40590	40460	38610	39660	39230	38210	38960	39780
M1097.727_T1.96	1097.73	1.9649	9471	10430	9074	9431	NA	6858	7507	6877	6664	7486	10050	8962	8410	7811	8384	12060	12280	12070	11520	12160	9298	10200	9396	8365	8813	12620	13070	12440	11400	12330
M936.1142_T1.97	936.114	1.9692	7941	7697	7102	7297	173.5	6609	7596	6765	7584	7434	8253	7689	7936	8089	7698	7431	8927	7379	9327	10100	6519	8217	7772	7798	7538	8550	7614	8130	8393	8110
M944.6037_T1.97	944.604	1.9719	4173	2788	3473	2245	154.4	2831	2308	4690	1801	2783	9872	5219	7956	5676	4671	4214	9179	4704	8532	9483	2643	3475	2166	2456	2191	7499	2397	6321	7098	6379
M628.4355_T1.97	628.436	1.9657	63740	58770	61880	65640	3193	55550	55880	56520	52990	58110	61450	60410	56430	57670	51320	58200	60580	57790	57300	58040	61480	63860	61850	60290	58880	62660	61710	59220	60920	62100
M827.5522_T1.95	827.552	1.9532	5429	4613	4633	4653	54.52	5329	5151	4840	4226	3610	5129	5144	4647	4732	4310	5612	5795	5503	5920	5596	4200	4308	5023	5333	4769	5840	5988	5521	5272	5712
M1097.393_T1.97	1097.39	1.9658	5085	4631	4965	4820	NA	3828	3838	3505	3194	3942	4818	4708	4376	3943	3995	6736	6915	7474	6230	5967	4860	5633	5071	4323	4543	6750	6509	6307	6173	6881
M934.1385_T1.97	934.138	1.9661	215800	209700	214400	220600	8002	192500	186100	184400	182300	200900	207000	203300	196200	196700	182000	243100	261500	255600	246100	241600	206900	230300	212500	209800	202000	263000	267500	265200	249700	260400
M1098.3954_T1.97	1098.4	1.9667	6730	5797	5946	6524	NA	3270	4929	3045	4077	3408	6342	4504	5484	3823	4988	8065	8634	8388	7725	7533	6193	6591	6153	5476	5371	8639	8656	8358	7845	7799
M827.8036_T1.97	827.804	1.9672	7847	6372	7331	7481	NA	5191	5609	5472	5043	5796	7584	6508	5737	5814	5091	8244	8194	8116	7606	7784	7186	7657	6937	6735	6782	8795	8951	7401	7830	8097
M933.6367_T1.97	933.637	1.967	197600	192900	186300	198500	6890	175600	170500	171000	167500	185200	187100	186100	181300	180600	163300	217300	234400	230800	225000	217800	188000	206600	193800	190900	180100	235500	241300	240000	227300	233300
M927.1246_T2.3	927.125	2.2984	24840	20850	22220	23280	609.5	9446	18880	16510	5025	17910	18400	16070	19150	14610	6474	4121	31940	28470	4653	28300	3425	26050	22590	23130	4068	30560	5524	27530	27840	28290
M1098.0612_T1.97	1098.06	1.9685	9166	8211	8412	8332	NA	6263	6589	6290	5761	6351	8893	7856	7313	6911	7020	11190	11890	11580	10610	10340	7894	9279	8199	7419	7747	12080	12050	11850	10820	11060
M969.6508_T1.98	969.651	1.9812	5828	4411	5641	5122	112.4	2629	4311	3669	1965	3851	5252	4302	3881	4430	3023	2888	4096	5616	3642	3242	808.2	3792	6095	5616	5101	4819	6514	5674	5390	5400
M828.0544_T1.97	828.054	1.9699	8507	7391	7612	7389	NA	6416	6926	6107	5917	6141	8350	7710	6665	6622	5968	8877	8789	8919	8223	8280	7876	8292	7495	7407	7049	9068	8968	8451	8726	9056
M992.1613_T2.03	992.161	2.0265	5576	4920	5884	4798	33.95	3552	4822	2671	5317	3155	4126	4098	2406	2062	3405	8510	4142	6035	3824	10970	5417	6597	6236	4733	5123	4605	6499	5279	5404	4364
M948.6366_T2.19	948.637	2.1886	40520	34200	35790	35280	674.6	9457	6297	8005	5514	7533	30680	31270	33420	3420	22780	5463	48670	45270	5670	4962	2699	41030	36480	35590	33320	6741	48400	45250	44680	6226
M937.1227_T2.21	937.123	2.2086	21670	4679	4760	18930	390.1	15990	4870	13000	14520	17120	5492	16010	16750	11870	10370	5417	26560	5725	6208	24390	18000	5584	17140	5353	4793	25320	26230	5633	5829	24420
M936.6311_T2.14	936.631	2.1362	150900	134200	133600	139300	4523	114300	121400	110700	110300	119800	144400	135300	129700	126200	111600	159500	10600	162100	158400	157800	7356	144400	140700	138500	130600	164500	170600	153100	158400	163400
M1109.239_T1.98	1109.24	1.9809	407.8	646.4	160.9	1084	NA	6062	2399	4128	3289	4562	319.6	3595	1449	2071	175.9	1737	937.3	1173	1271	776	NA	796.5	NA	450.9	259.5	2961	747.6	1995	1769	1360
M1087.222_T1.96	1087.22	1.9644	776.8	1525	1042	1498	NA	7721	2899	4309	3505	6228	1208	4238	1577	2933	1109	2026	2359	628.6	1500	1750	298.2	911.3	1200	1469	943.5	3093	379.3	1829	2106	1948
M991.6606_T1.96	991.661	1.9554	5548	3162	5285	3094	56.95	4759	5245	4013	2047	3117	4153	4290	2731	3128	2757	2902	4255	5598	3867	2825	2733	3895	5080	4703	4790	4286	4954	5127	3916	4795
M892.5978_T2.06	892.598	2.0572	5615	144100	5379	5707	4940	124000	5583	2294	124500	5101	5829	5025	137200	132100	5477	5865	6611	5393	6155	163400	5659	6481	5458	5850	146400	177400	3219	5838	174600	6099
M1082.7174_T1.98	1082.72	1.9796	8572	7878	7498	8145	NA	6795	7230	7209	7246	6661	8280	7936	7457	6508	6482	10750	9925	9952	9516	9732	7258	8635	7930	7263	7247	10820	10940	10490	9533	10140
M912.1888_T1.98	912.189	1.9846	11920	11410	11410	11620	NA	10340	9711	9936	10010	11430	11500	11270	10510	10870	9094	12790	13610	13430	13130	12550	11240	12270	11300	11700	11190	13250	14050	13720	13430	13440
M614.4288_T1.98	614.429	1.9799	31410	29940	31040	31460	1539	28530	27690	27490	27540	30180	30810	29950	29320	28600	25920	27510	29870	28210	28440	28430	30130	32010	30790	30930	29040	29250	28990	28250	28690	29670
M1615.5599_T1.99	1615.56	1.9865	2343	2288	2152	2234	NA	936.9	1122	926.8	704.9	1072	1719	1536	1493	1281	1662	3698	4171	3676	3339	3375	2074	2404	2136	1415	1355	4399	4543	4234	3648	3839
M1083.7197_T1.98	1083.72	1.9828	10180	9296	9064	9564	NA	6729	7531	6717	6745	7678	9604	8974	8629	5734	7988	12060	12140	11810	11370	10990	8567	9463	9300	8595	8737	12790	12410	11610	11420	11410
M614.0946_T1.98	614.095	1.9825	52420	48200	50870	53200	2704	46360	45340	43670	43650	48760	50750	49870	46680	47470	43410	45690	50470	47140	47510	47490	50140	54300	50130	50480	47380	48950	48000	47720	48040	49330
M613.7601_T1.98	613.76	1.9825	47570	44100	46900	49740	2408	41490	41780	41800	40800	44890	46160	46040	43820	43110	39760	41230	45550	43690	42950	42910	46970	50630	47500	46380	43580	45780	45170	44500	43330	45640
M816.797_T1.98	816.797	1.9832	10860	9452	9336	9944	NA	7584	8298	7472	7065	7703	10600	9639	8360	8344	7619	11130	11500	10750	10740	10480	10030	10570	9644	9070	9467	11420	11640	10430	10470	10960
M1083.0516_T1.98	1083.05	1.9832	13200	12490	12410	13110	NA	9507	10440	9041	8701	9775	12970	11940	11170	10620	10170	16740	17280	16920	15780	16000	12730	13550	12420	11860	11190	17580	18270	16950	16250	16120
M1083.386_T1.98	1083.39	1.9832	13030	12020	11960	12380	NA	9598	9616	8834	8710	9295	13300	11420	10780	10400	9770	16440	16910	16410	15130	14910	12130	13260	11980	11720	11090	17080	17900	16260	15990	16300
M911.6869_T1.99	911.687	1.9851	10410	9936	10310	10830	NA	9099	8922	8746	8733	9731	10140	9478	9432	9390	8655	11280	12110	11970	11280	11420	9973	10940	10260	10190	9897	12000	12580	12280	11620	12040
M912.1254_T1.98	912.125	1.9848	192300	186100	188100	199700	7185	173600	167200	168500	167600	183500	184500	186100	174200	178000	163900	213000	230200	221500	214500	212400	188600	205000	189900	187100	182500	224700	237800	230500	223900	225700
M817.0506_T1.99	817.051	1.9852	12070	10960	11720	11810	265.2	13760	10470	12630	6555	11880	10930	10750	9642	9593	8604	13320	12560	12700	12250	11440	10740	12460	11230	11080	11070	14270	13310	13100	12900	13000
M911.6236_T1.99	911.624	1.9861	180600	176200	182400	188600	6905	165400	160500	154300	157900	173300	173400	173900	163500	168400	150100	197800	214300	209300	197800	198300	170400	193100	182300	176500	170000	214000	214400	216500	207300	214100
M892.0958_T1.66	892.096	1.6587	5883	5576	5918	6725	219.2	5037	5016	4952	5202	5152	5378	5287	5655	5830	5063	6592	7257	7374	5778	6479	5676	6377	5763	5564	4697	5467	8261	7134	6613	6863
M970.1476_T2.09	970.148	2.0856	5164	10230	5578	4640	76.35	8564	4294	5636	7311	2780	4159	3996	6468	2554	3446	13420	4095	5094	4061	15590	10070	3458	5742	4762	4540	4346	14060	5540	4591	4210
M381.2963_T2	381.296	1.9963	18240	8021	17020	14150	3422	16790	21430	21420	28160	15880	11900	4170	2417	7602	3351	11960	4338	7977	6207	6423	30880	19330	17270	25450	23430	8193	7407	5900	3371	7977
M915.1063_T2.08	915.106	2.0754	4140	3877	3659	3695	405.6	3495	3780	3578	4072	3845	4296	4035	4057	4078	3915	4112	29210	4184	5010	5371	3580	25160	3878	4383	3855	4391	29690	26300	4209	27810
M781.531_T1.62	781.531	1.6187	73360	69360	69530	73730	2631	64630	65540	61510	3271	65770	62360	64470	50250	52680	4622	77040	78040	80920	3285	70970	63790	74240	71060	68090	66710	81450	85840	79170	77130	76800
M802.5421_T1.62	802.542	1.6245	120200	116200	115800	126800	3982	107400	105900	102000	102900	108500	108200	106500	85830	7770	6615	128800	135300	139500	123200	2608	108700	8997	121400	112000	112200	139800	152600	134900	128300	132800
M806.0412_T1.99	806.041	1.9945	14520	12180	13350	13120	229.3	10650	11350	8838	9874	10910	14140	12900	11470	11450	10740	14820	14820	14960	15060	14360	14270	14070	13260	12640	12840	15620	16040	14660	13980	14930
M1068.3763_T1.99	1068.38	1.9947	19690	17870	18020	18280	NA	14330	15230	13840	13000	14580	19570	17860	16900	16190	14660	23900	24690	24420	22750	22840	18460	20560	17520	17360	16970	25930	24760	23870	23180	24370
M867.4561_T1.73	867.456	1.7299	NA	NA	76.48	NA	NA	NA	62.31	NA	66.74	NA	4084	16460	89600	56190	50630	NA	34.65	118.6	71.65	92.93	NA	NA	NA	NA	NA	NA	NA	NA	121.2	NA
M359.3149_T2	359.315	1.995	42310	37440	47840	40650	1696	50150	49810	56100	72520	41610	28510	6721	4715	16610	10310	23400	6928	24510	11200	10800	14330	59760	45110	59010	65250	22730	25520	16320	2563	19640
M915.6144_T2.36	915.614	2.3623	56450	45810	49850	51030	1722	38340	41080	36070	37130	39050	43010	40800	44600	35000	29230	58850	2698	60190	58910	60060	45350	2655	51120	50950	48240	64860	64650	2372	59060	2292
M1069.0448_T2	1069.04	1.997	13240	11690	12100	12480	NA	9108	10080	8920	6569	9514	13170	11830	10850	8348	10050	15370	16940	16100	15490	14790	12330	13580	12090	11510	11470	16960	17050	15610	15320	15960
M816.5501_T2	816.55	1.9954	7805	5599	5791	10280	139.2	11860	9306	10450	9166	11790	8226	9115	6007	6928	6122	7589	9961	6833	10780	8486	8241	8691	6226	5605	7395	9619	9847	8259	6822	11630
M1068.7081_T2	1068.71	1.9959	24600	23350	23480	22630	230.2	17690	19780	17540	17630	18350	24150	22390	21480	20680	20490	28480	31030	29750	28440	29710	18970	25860	23870	23380	21400	30890	29800	28120	28640	30430
M376.3414_T1.99	376.341	1.9932	21680	19380	24740	20920	893	26750	27040	30250	39170	21680	14610	3640	2571	8630	5931	16280	4899	16110	7522	7396	6791	31600	23070	32480	35220	15180	16570	10960	1801	13080
M1615.0599_T2	1615.06	2.0038	855.2	807.9	825.9	677.2	NA	298.4	NA	NA	NA	286.8	861.4	549.8	433.8	478.5	497.2	1822	2313	2152	1512	1263	943.8	963.2	577.3	516.8	375.7	2238	2491	2376	944	2019
M805.7905_T2	805.791	1.9967	14550	11770	12760	13810	360.2	10230	11600	10480	9429	10420	14180	13120	11760	11520	10350	15070	15100	14380	13560	14130	13720	14020	12720	11830	12610	16150	14960	14350	14010	14510
M1068.0419_T2	1068.04	1.997	11190	9931	10550	10230	NA	8590	8844	8494	7318	8373	11080	9883	9749	9226	8401	13230	14200	13580	12460	12760	10340	11160	10200	9384	9590	14700	13980	13170	12960	13270
M805.5402_T1.99	805.54	1.9901	7732	7325	8357	8549	689.4	6592	5833	6052	5646	7048	8921	7131	6801	6112	6710	8691	9261	8159	7771	6861	8529	8234	8257	7901	6212	8461	7702	8548	6875	8546
M599.0847_T2	599.085	1.9976	33910	31980	33740	34510	1555	30890	30680	29810	29180	33420	32890	32550	31600	31180	28600	28160	31870	29730	29330	29730	32200	34740	33310	33170	31900	31700	30200	30390	30870	30860
M926.6236_T2.25	926.624	2.2464	55130	5124	48220	49130	984.5	8901	46900	8421	34890	7902	41110	4200	45910	33730	30560	57920	64220	5885	58800	4333	47240	56210	49190	49040	50400	6121	63990	6317	5145	5642
M599.7534_T2	599.753	2.0007	21030	20140	20730	22050	836.9	19100	18410	18490	18750	20590	20660	21240	20310	19780	17920	18370	19800	18580	18870	18750	20940	22080	20690	21350	19870	19660	19810	19280	19350	19420
M599.4192_T2	599.419	2.0012	36040	33560	35360	36860	1786	33130	31840	32290	31210	35060	34440	34500	34130	34890	30930	31680	33570	31040	32290	31660	34320	37000	34980	36220	33500	33020	32860	32860	32800	32950
M838.5675_T2	838.568	2.0003	8492	7209	8203	9237	45.97	13680	8450	11540	6968	10480	6750	7140	6716	6211	4587	8305	8809	8457	8162	7870	5524	9173	7999	9033	8496	8788	10290	9222	8429	8601
M1593.5469_T2	1593.55	1.9993	3614	3948	3296	3776	NA	2330	2261	1693	1596	2485	3460	3166	3165	2814	3047	5774	6791	6189	5452	5514	3494	4122	3462	2890	2876	7076	6990	6523	5730	6078
M803.5482_T1.72	803.548	1.7151	57500	55890	3886	61230	1768	50470	50690	3713	48560	4089	51640	50760	38480	39950	36680	62260	4070	66820	2491	3050	51270	3901	58650	53660	2954	3054	2657	64870	63000	63680
M948.1347_T2.11	948.135	2.1055	5316	4447	5318	4781	NA	13310	13500	12530	12160	13680	3904	3488	10920	9776	10620	2793	4166	5039	3594	2825	14890	3771	5419	4584	4969	4366	5468	5412	4834	4254
M889.6105_T2	889.61	2.003	155300	148800	156000	162800	6179	145200	138200	141900	139100	150300	148200	148200	141200	146500	133900	166500	176800	173400	168700	165000	147300	162900	156200	150000	150400	175400	176400	181500	171300	181700
M890.1123_T2	890.112	2.0034	163800	155800	163700	171600	6355	146200	146800	146600	143100	153900	156500	153400	153100	154300	140300	176100	188500	181700	180200	177000	162600	174100	166900	159000	156300	189600	186500	189600	183400	190400
M284.2942_T1.99	284.294	1.991	2004	96070	5110	3046	NA	15160	4219	3273	10960	2890	1698	2195	37110	1579	93900	1885	10930	3053	2859	2574	2512	1812	2168	10290	11860	3917	1887	2215	3114	1811
M1593.0212_T1.74	1593.02	1.7411	2029	2370	875.5	1874	NA	1426	1576	1021	1403	1330	1592	1930	1707	913.4	2659	3285	3739	3714	3139	3206	2197	1818	1734	1155	1514	4105	4036	3827	3372	3487
M905.1108_T2.41	905.111	2.4103	28660	23250	25450	26410	898.1	18860	20920	8115	5754	20280	22390	19690	22960	18360	14690	26980	32250	29270	28990	28870	22360	28070	25310	25830	23610	31800	32380	28460	27580	30510
M825.0606_T1.7	825.061	1.6982	82140	79050	16980	16970	2454	70550	71380	69030	14950	14960	73820	73540	56560	58750	53680	89570	93670	95840	82400	16710	75550	89610	80180	76180	72650	99150	18130	18420	17670	89310
M893.0987_T2.39	893.099	2.3863	25950	19830	21870	22780	459.2	2949	18410	3295	17340	20330	22030	18920	3281	17920	13760	27090	26540	24440	24900	4208	17870	27070	24110	23640	3178	28010	27620	23380	26980	26510
M795.0362_T2.01	795.036	2.0087	19440	16510	17190	18490	719	17570	16250	16110	13580	16410	19540	17050	15620	15380	14710	20420	19600	20270	19210	18490	19410	19680	17760	17360	16400	21060	20010	18990	19060	19590
M251.179_T1.79	251.179	1.7935	NA	9865	NA	NA	NA	NA	NA	NA	NA	NA	NA	NA	3348	NA	4273	NA	818.9	NA	NA	NA	NA	NA	NA	1006	NA	NA	NA	NA	NA	NA
M833.5704_T2.31	833.57	2.3086	137300	130200	127600	130600	4441	109400	109100	107400	107600	117400	108800	102900	117400	97370	85670	141400	2804	143600	145300	144000	127400	140300	131600	130600	123200	157100	153200	150200	149100	151600
M794.5366_T2.01	794.537	2.0101	14860	12470	13690	14610	337.2	15260	13690	15740	11630	14830	12960	14320	11880	11340	10510	14520	14440	14320	13810	15010	13360	13350	13310	14140	13730	14830	16000	11100	13980	15360
M1054.3695_T2.01	1054.37	2.0096	18120	16320	16710	17280	149.3	12960	13800	12230	8731	13220	17820	15340	14920	14570	13930	21230	22820	22400	20370	20570	17130	18650	16700	15750	15160	23200	22570	21910	20470	21670
M1053.7008_T2.01	1053.7	2.0092	28560	26770	24910	25810	376.1	21090	22420	19440	18230	20630	27720	25400	23780	23280	23080	33600	34820	33980	31260	30950	26310	27920	25330	24630	24340	36430	35090	32320	31630	32020
M794.784_T2.01	794.784	2.0101	18610	15870	16840	17530	480.5	14100	15190	13800	12230	14690	19250	16880	15420	14950	13670	19380	20110	19090	18260	18230	18150	18170	17050	16560	16020	20140	19170	18060	18000	19570
M1054.0352_T2.01	1054.04	2.011	25860	23690	24450	24760	426	18660	20110	17920	17270	19230	25980	23300	21820	21080	19900	31210	32750	32080	29160	29240	25380	27350	23950	23040	21810	33560	32790	30900	29700	31230
M1053.3665_T2.01	1053.37	2.011	15620	13880	14670	14830	192.6	13250	11690	11680	10890	12150	15290	14720	13030	12530	12090	19010	19720	18880	17720	18640	14700	15650	14340	13940	13500	20480	21230	18560	17500	19030
M904.611_T2.17	904.611	2.1709	59260	5380	51030	56090	1432	10010	45060	8978	6055	8533	4714	4669	4084	39320	34360	5516	5888	61590	5973	5527	2895	58920	6515	50850	48970	6790	7093	7424	5855	6383
M882.6283_T1.78	882.628	1.7844	32070	33860	35980	37630	1206	35830	30670	36270	36810	40540	38690	41990	40610	42220	36670	38550	40550	39280	38860	38080	33620	37020	36060	37060	33710	41970	39580	3166	40740	40610
M1020.6704_T1.84	1020.67	1.8399	7825	9485	8173	8978	NA	7988	4192	8769	5610	7715	7626	9006	8199	7535	9482	3599	3422	8780	7892	8289	6454	8874	8427	8907	8159	4404	3241	3530	7349	3623
M585.078_T2.02	585.078	2.015	13730	12550	13490	14000	513.4	12220	12170	11880	12010	12530	13530	12550	12020	12560	11260	11080	11930	10910	11530	11160	12930	14110	13060	13730	12320	12320	11740	11590	11550	12020
M584.4092_T2.02	584.409	2.0167	22390	21220	22300	23720	791.9	21470	20160	20270	21230	22560	22210	23060	22260	22360	20070	19170	20790	18950	19810	19230	21570	23230	22750	23660	21320	20390	20450	19630	20640	20120
M1571.0328_T2.01	1571.03	2.0149	3097	3161	2663	3179	NA	1618	1822	1560	1277	1988	2702	2415	2475	2213	2250	4867	5742	5365	4509	4633	2661	3423	2809	2167	2485	5822	5590	5754	4733	5126
M584.7437_T2.02	584.744	2.0185	23460	22150	23350	24140	914.9	21390	20500	20840	20000	22630	23080	22440	22300	22250	19590	19090	20480	19930	19450	19690	22250	23850	22840	23440	21810	20230	20450	20160	19900	20980
M867.5973_T2.02	867.597	2.0194	125700	126400	135200	131900	5051	124900	118600	122100	117700	132600	123800	127200	122800	125500	112000	134900	150500	146400	141000	137600	122400	136100	132900	133900	122800	145600	151400	147700	143700	147400
M868.0991_T2.02	868.099	2.0198	132900	127000	131900	134600	5044	121500	117500	120200	117400	131300	124400	126800	125700	123900	111500	140500	150200	143400	142200	140200	127200	137300	133700	134800	126800	147700	147300	150100	148400	149200
M871.0825_T2.26	871.083	2.2642	2435	2106	15070	997.2	168.3	12560	12710	2370	12550	12270	14710	963.9	2613	12040	2594	17110	17200	2377	17410	17470	2317	17430	16230	15880	2582	18030	1895	14680	18200	17630
M392.287_T2.02	392.287	2.0234	3783	6460	5519	5284	271.8	6720	6436	7111	8754	9065	5467	4361	4338	7477	4967	5007	5879	5352	4836	4996	4799	4607	5090	7334	7083	4484	4456	4527	4352	4643
M870.0821_T1.82	870.082	1.8226	7070	3679	3998	3810	141.5	6277	6395	5456	5761	6544	4347	6284	4977	5228	4972	3667	4357	8810	4249	4866	3552	4134	3695	4187	6046	3731	8907	4074	4120	3897
M783.7775_T2.02	783.777	2.023	25140	21200	22170	23160	768	18140	19670	17690	16270	18150	24340	21680	19620	19400	17950	24670	25050	23870	22840	23650	23280	23830	22070	20910	20700	25860	24700	22900	22840	23910
M783.5265_T2.02	783.526	2.0234	15340	13790	13880	14690	579.1	11920	13080	12220	11160	12220	14890	13560	12720	12620	11780	14680	16390	14530	14710	15340	14160	14510	14470	13070	13460	15600	16070	14150	14070	15380
M391.2836_T2.03	391.284	2.0256	13960	22770	19820	18710	935.9	25200	24790	27050	32170	33900	20220	16260	14850	28500	16590	18110	22740	19510	17390	17780	16250	15980	17780	27590	25750	16770	16620	16010	15840	16760
M1039.3599_T2.02	1039.36	2.0234	35330	31400	32670	33670	810.2	24870	26710	24510	23230	26580	35130	31560	29850	28840	26740	41790	43130	42380	39920	40190	33310	35960	31630	31050	29690	44580	44320	40760	39580	42750
M1039.0255_T2.02	1039.03	2.0234	36840	33830	33980	35950	692.6	27140	28240	25410	24830	27910	37300	33540	31460	29720	28770	43690	45310	44500	40810	40990	35180	38150	33930	32620	31520	45940	45530	43530	42090	44050
M1038.6909_T2.02	1038.69	2.0243	22890	20440	20160	21480	174.9	18840	18010	18590	15550	18460	22240	20140	19450	18980	18110	26630	27750	28630	25090	24840	20170	22070	20010	19560	20090	28130	26860	26850	26030	26010
M926.1216_T2.16	926.122	2.162	4810	4132	4923	4697	394.3	3101	4062	16590	18510	2810	4037	18160	19520	16210	8546	2625	3711	4382	26340	2718	21810	3606	4891	4292	21710	3901	29910	5171	3865	3514
M784.0282_T2.02	784.028	2.0247	24550	20620	22050	22730	802.7	17220	19200	17110	15930	18240	24460	21100	19650	18800	17980	24260	24280	23390	21980	22660	23200	22940	21800	21080	20890	25290	24070	22960	22880	23690
M1039.6939_T2.02	1039.69	2.0243	24300	22310	22670	23600	524.1	17990	19140	17150	16850	18360	24160	22320	20820	20420	19320	30020	30220	29670	27920	26840	23080	25430	23190	21940	21380	30860	30520	29530	27530	29130
M1717.1603_T2.02	1717.16	2.0246	4374	5385	4378	4783	NA	3350	2905	3012	2625	3765	3887	4120	4309	3693	4219	7367	9529	8808	7645	7673	3497	5363	4346	3598	3626	9410	10090	10740	8686	8883
M1718.1638_T2.02	1718.16	2.0241	4451	5480	4576	4960	NA	3477	3158	3199	2831	3659	4057	4168	4500	3935	4421	7780	9975	9193	7907	7816	3739	5453	4572	3700	3641	9844	10350	10810	8826	9269
M380.2919_T2.03	380.292	2.0301	17460	11700	18120	15600	1243	5441	6584	7300	7103	6374	5331	4778	4051	4699	4104	27070	11680	12260	11980	11500	107900	13420	15360	18320	18100	10240	9729	10890	11470	11660
M1549.0165_T2	1549.02	2.0012	5037	5445	4785	5272	NA	3324	3317	2705	2826	3405	4606	4287	4203	2577	2707	7685	8726	8260	7194	7196	4512	5522	4468	4364	4015	8828	8972	8971	7359	7798
M882.598_T2.09	882.598	2.0909	7013	5613	45370	6831	1044	10750	6541	10380	6201	8596	5712	5227	4774	4971	29420	45560	6776	7708	6167	5662	5376	6436	7630	5622	5362	6372	7249	8745	5995	6498
M295.2625_T2.01	295.262	2.0087	2399	3823	2485	2086	NA	478.2	687	806.2	878.8	732.4	513.6	462.4	388.6	324.9	NA	3643	1338	1570	1473	1474	14190	1740	2204	2583	3680	1391	1216	1389	1351	1270
M794.576_T1.8	794.576	1.8035	12830	13850	14820	15810	565.5	16260	13070	16520	16810	18070	13950	16100	16360	17870	14630	14700	15410	15080	15590	14410	2436	14710	14820	16070	14420	14500	15270	17360	16190	15950
M570.391_T1.64	570.391	1.6414	6949	6302	6948	7830	312.3	6506	6813	6903	5242	6648	6109	6094	7254	7357	6250	7125	7125	6316	6148	6400	7370	7903	6612	6943	6084	7950	6322	7040	7446	6973
M1549.5211_T2.03	1549.52	2.0324	8245	9064	7771	8386	NA	5363	5455	4873	4711	5610	7646	6934	6868	5951	6557	12730	14570	13730	12220	12190	7673	9301	7402	6919	6730	15110	14810	14990	12540	13360
M848.5728_T2.13	848.573	2.1291	126400	3277	118700	3792	3957	3636	3782	97450	3817	3463	3774	3797	110300	3687	3695	3399	4094	3317	136200	3814	3693	130100	123200	3782	115100	3526	3002	3269	137900	140700
M1550.0226_T2.03	1550.02	2.0301	7803	8498	7679	8215	NA	5272	5416	4704	4338	5287	7368	6623	6695	5870	6410	12260	14240	13640	11610	11740	7200	8929	7510	5503	6260	14790	14600	14860	12230	12860
M773.0223_T2.04	773.022	2.0372	30410	25990	27630	29110	1180	23760	23490	22460	21290	24110	29570	27000	25250	24920	22830	29010	28800	28910	27890	27950	28870	29170	27290	26570	26790	30020	29920	26940	27180	28770
M570.0683_T2.04	570.068	2.0354	13620	12760	13480	14780	427	12650	12040	12340	12490	13910	13220	13330	13210	13120	11410	10890	11540	10540	10910	10400	12630	13840	13720	13970	12090	11130	11090	10800	11550	11220
M772.5213_T2.04	772.521	2.0381	19100	16400	18390	18200	711.7	17640	15600	15570	14260	16420	18750	17700	15560	16800	13920	18820	18680	18740	17950	17910	18090	18590	18250	17200	16260	20070	19560	19550	17470	17750
M569.7338_T2.04	569.734	2.0367	13310	12330	13630	13680	432.3	12310	11780	12400	11830	13160	13280	12760	12600	12800	11000	10360	10950	10490	10600	10170	12130	14080	13390	13870	12350	10950	10600	10640	10880	10730
M846.086_T2.04	846.086	2.0385	99210	98780	101900	105100	4038	95200	90630	94710	95000	101600	93430	97230	94880	97110	86480	106400	114000	112200	111000	106400	97360	107300	103700	102300	99380	114200	112000	113000	112000	117000
M1024.6826_T2.04	1024.68	2.0385	54180	49040	51300	53800	1187	39290	43170	38360	38580	41040	53540	46600	46120	44290	43330	62640	67780	63290	60310	60950	52090	56410	51100	49000	46900	68420	63660	63020	58710	62430
M903.5449_T1.91	903.545	1.9055	870.8	2261	2300	1743	NA	NA	226.7	NA	111.3	NA	NA	171.9	719.7	NA	682.1	12570	2158	2056	2699	4538	3179	4388	3473	1446	3166	4040	2222	1130	3444	3776
M1024.3502_T2.04	1024.35	2.0389	49910	44670	46990	47770	1167	37170	39530	35160	34570	37630	49760	44500	42890	40290	38500	57380	62040	59880	54890	54480	48050	50730	45440	44230	42930	64590	59520	58230	55530	58180
M772.771_T2.04	772.771	2.0394	30910	26200	27910	29640	1079	23330	24210	21420	21530	23660	31450	27630	24980	24680	22710	29230	30560	29000	27690	27530	29760	30270	27850	26710	26620	31330	29520	27550	27610	28870
M845.5842_T2.04	845.584	2.0398	98430	97940	101500	104400	3877	97680	89410	94740	93150	100000	93040	98090	93730	97560	86020	105100	114700	110400	109700	107400	97180	105900	102100	102000	95500	111000	113700	113900	113000	111500
M1024.0156_T2.04	1024.02	2.0394	29090	26280	26140	28200	580.9	23340	23060	22490	19950	23000	29590	27270	25170	24180	22970	33990	36610	34590	32380	31760	26860	28770	27170	25610	25240	37070	34860	34560	33490	34160
M860.5833_T2.06	860.583	2.0586	6923	6388	7035	7264	NA	11810	6982	9476	6550	8689	5585	4514	5103	5345	19030	6323	7124	7478	6610	6306	5568	6648	7008	6592	5702	6731	7508	7106	6941	6266
M848.066_T1.95	848.066	1.9466	2902	2669	2832	2783	437.6	2760	7331	3211	3367	2897	3348	2805	3060	3368	2974	2583	11390	2764	7754	3303	2767	2955	3000	3123	2694	2700	11320	9835	2946	2892
M1527.0066_T2.05	1527.01	2.0457	6719	7072	6288	6793	NA	4604	4435	4262	3864	4633	6071	5978	5674	4997	5065	10310	12390	11340	10240	10350	6252	7472	6285	5583	5399	12400	12330	12700	10750	11340
M1025.0188_T2.04	1025.02	2.0416	32280	28220	29270	30600	900.1	22960	23960	22290	21470	23710	31570	28160	26900	25360	24640	36620	38250	36880	34500	35210	30690	32820	29200	28080	27730	40000	38210	36420	35020	37050
M904.1088_T2.11	904.109	2.1065	4789	4020	4797	4311	636.3	2921	4413	2912	20330	2883	3595	3800	25040	2389	3116	29890	3613	4329	3222	2743	24880	3303	4996	4300	3966	3927	4411	4495	3644	3330
M847.0789_T1.81	847.079	1.8128	22780	37050	23300	24480	NA	22420	32160	21780	14720	NA	24580	28390	21530	NA	8448	43110	25660	24590	25160	23890	36410	42960	37380	34520	26290	24580	25100	25900	24990	25250
M825.5632_T1.74	825.563	1.744	31990	31450	31920	36800	1244	5335	27920	1301	27680	27690	5120	26890	20640	21850	21940	5947	43800	5890	5787	5716	35110	6086	5854	5178	26130	40410	5524	38990	33750	38700
M332.2875_T1.79	332.287	1.7875	12700	2328	13860	10390	489.4	13760	14110	15190	18090	11560	4879	1223	1013	3392	2407	10970	3722	7794	4150	4087	8340	17450	11770	16830	17540	7430	8169	5441	1380	6566
M310.3098_T2	310.31	2.0035	1148	78580	5540	15740	NA	10560	5792	4952	5600	899.8	926.5	1156	34730	3755	83170	977.4	8652	3866	2436	3225	7207	3231	3776	10060	6532	3880	2790	2247	1549	3818
M1527.5082_T2.05	1527.51	2.0462	11910	12270	11210	12080	NA	7740	7636	7090	6492	8027	10630	9784	9599	8504	9169	17940	21650	19950	16930	17420	10260	12640	10740	9889	9461	21740	21070	21520	17770	19120
M1528.01_T2.04	1528.01	2.0439	11180	11840	10590	11360	NA	7190	7293	6640	6228	7642	9989	9249	9289	8194	8602	17090	20490	18840	16320	16570	10180	12280	10070	9144	8768	20380	20250	20740	16820	18390
M762.0152_T2.05	762.015	2.0509	35440	30670	32780	34460	1391	27220	28280	25270	24510	27150	35200	32630	29950	29130	27320	33010	33330	32290	32490	31330	34570	34150	31680	31450	31660	34870	33240	32060	31270	32680
M1009.3403_T2.05	1009.34	2.0536	38660	34340	36360	36750	987.3	30390	30580	30130	26930	29980	38130	36270	33150	32030	30450	43950	46650	43450	41630	42430	36550	38600	37090	34510	33550	47320	45150	43510	42090	45180
M761.5138_T2.05	761.514	2.0461	24810	20170	21630	22740	1324	17900	18080	17910	17360	18220	23820	22540	19430	20480	17790	21820	22090	20710	20260	20380	23050	22830	21140	21200	19480	23890	21430	19810	19920	21890
M1010.3435_T2.05	1010.34	2.0532	40510	36300	37710	38680	1036	28550	30940	28070	27140	30610	40240	35920	33790	32580	31770	46640	47460	46940	44230	43910	39300	40340	37090	35460	34770	48880	47720	45250	44060	46440
M761.7645_T2.05	761.764	2.0545	37490	31930	33970	35240	1293	27960	28600	26910	25530	29330	38110	34560	31590	30750	29040	34200	34880	34600	32860	32810	35730	36570	34750	33430	32410	35910	34750	32510	33230	34690
M1010.0092_T2.05	1010.01	2.0549	59710	53280	54210	58510	1605	44440	45940	41270	40460	45100	59590	53190	50600	48890	46300	69380	73660	70170	64130	66670	59670	60950	54800	52740	51360	75400	73030	69780	66770	69350
M1504.9932_T2.06	1504.99	2.0595	9784	10350	9195	10040	NA	6935	6268	6197	5548	6806	8585	8305	8234	7178	7589	14620	17430	16620	14550	14110	8425	10460	8968	8040	7485	18010	17370	17930	14740	16050
M1009.6748_T2.06	1009.67	2.0572	66510	59860	59650	64120	1932	48970	50570	47540	45390	50180	65660	58590	55870	53850	52010	77160	79830	75900	74380	73810	63590	67650	59420	58980	56390	84550	80400	75200	74430	79470
M976.6421_T1.8	976.642	1.7986	5844	7582	6210	3313	32.42	8425	6565	6546	6298	6573	6187	6747	6253	5810	7154	6156	4269	6734	6116	6474	5069	7076	6665	6902	6278	6267	6881	6502	5526	6206
M1505.9968_T2.06	1506	2.0595	15090	15790	14310	15200	NA	10080	9906	9324	8417	10320	13590	12480	12350	11020	11740	22830	27720	25760	22730	23420	13530	17210	14220	12410	12270	28510	27790	28010	23470	25000
M823.571_T2.06	823.571	2.0576	73650	75700	79310	80000	3179	75660	71360	74370	75580	78960	71730	74750	73960	76870	67670	77900	82240	81850	80920	79360	71310	79540	80350	79020	74730	81090	82940	83030	84040	84550
M1505.4951_T2.06	1505.5	2.06	15800	17190	15460	16540	NA	10650	10920	9953	8997	11060	14690	12990	12670	11730	12450	24470	30330	28250	24180	24670	14290	18060	14920	13300	12910	30320	29350	29850	25090	26900
M826.0522_T1.93	826.052	1.9323	2008	1893	9896	11370	478.8	2026	2256	2363	2421	2422	2223	2214	2223	2689	2235	9711	1585	1568	1860	2143	1829	11860	9261	2310	8654	1600	1095	1597	1878	9890
M882.0956_T2.17	882.096	2.1726	4154	3694	4323	3912	852.2	2726	3936	19350	19380	20480	3618	3207	24330	2563	2767	27710	3671	3823	3193	27690	23430	3088	4273	3842	3466	3365	3914	4026	3370	3317
M994.9995_T2.07	995	2.0683	84490	75000	77710	81080	2343	60870	64750	56800	56460	63820	83180	73980	68590	68560	63810	96230	99610	97220	91330	90820	81500	84950	76940	75330	71990	104500	98810	93650	90510	95610
M751.009_T2.07	751.009	2.0692	41490	36010	36730	39130	1624	30760	33220	29000	28690	32390	40640	37660	35250	34710	31690	36700	37560	36960	35550	35830	39530	39420	39150	37900	35590	39800	38150	36050	37150	37890
M436.1735_T1.95	436.174	1.9511	NA	12370	NA	NA	NA	NA	NA	NA	NA	NA	NA	79.86	2757	NA	9602	NA	1073	NA	NA	NA	215.2	NA	NA	277.8	NA	NA	NA	NA	NA	NA
M1482.9805_T2.07	1482.98	2.0715	12810	13510	12520	13090	NA	9006	8590	8028	7095	9322	11630	10610	10470	9464	10160	19640	24190	22060	19430	19710	10730	14380	12040	10550	10480	24190	23310	24180	19860	21450
M994.6648_T2.07	994.665	2.07	49860	44500	47490	47760	1223	41390	40910	39970	36030	43630	50240	46300	42190	42760	38840	55930	59700	56490	54170	53390	47550	50810	45920	43270	43500	61610	58560	56620	55350	57250
M750.5081_T2.07	750.508	2.0709	29370	25260	27100	27990	979.3	23980	22920	21710	20230	24510	30200	27510	24470	25580	22230	26380	26400	25620	24900	25380	27030	27650	27340	27260	25150	27590	25870	24210	25280	25990
M995.668_T2.07	995.668	2.0709	50660	44470	46040	47980	1434	38290	39740	36060	34020	37240	49230	44550	42640	41720	39270	55410	56740	56620	54700	54440	47150	50370	46340	44070	43380	59520	57100	53380	53130	56800
M750.758_T2.07	750.758	2.0709	44450	38150	40320	41490	1602	33670	35450	32010	30740	34330	44610	39120	37360	36400	34040	38740	40290	39510	38060	37030	41300	43230	40510	39390	38060	42300	41530	37600	37700	40130
M803.0574_T1.96	803.057	1.9621	10610	60430	11440	11200	3603	55140	9858	54360	45950	11860	10240	10930	10730	11650	9708	10810	11450	11750	11360	11140	10720	11240	11370	64480	10780	10800	11020	11300	65420	11530
M995.3339_T2.07	995.334	2.0714	76480	68270	70770	75790	2079	54970	57680	53160	51050	57720	75890	67670	63220	62130	58180	86540	92040	89200	83060	85670	74390	78120	70420	66700	65290	92860	91340	85960	82690	88090
M1483.4821_T2.07	1483.48	2.0719	21220	22630	20690	22150	NA	14320	14520	12900	12570	14950	19190	17660	17360	16000	16760	33510	39740	36630	32910	34260	19020	24360	19610	17960	16930	40830	39000	40360	33020	36150
M1463.9535_T2.09	1463.95	2.0871	3668	3499	3242	3382	NA	2465	2813	2136	2351	2472	3461	3139	3112	2868	2864	3793	4112	3914	3836	4142	3033	3509	3224	3437	2951	4381	4037	4001	3825	3967
M1687.0211_T2.09	1687.02	2.0901	NA	1858	864.1	639.2	NA	NA	NA	NA	NA	NA	NA	NA	NA	NA	NA	11820	26700	23980	17040	19770	NA	4880	1671	NA	687.2	23050	25410	31700	21540	20680
M801.5579_T2.08	801.558	2.0776	52750	52190	55030	57700	2217	53760	48690	54810	53900	57270	49720	53130	51580	55920	46740	54190	55720	53880	55430	53530	52400	55800	56260	55920	51730	54150	54090	55970	56860	55440
M843.5645_T1.96	843.565	1.9559	4165	5015	4038	4847	71.01	9542	4080	8628	6110	4205	3390	3657	3969	3727	4551	9051	13500	14550	11710	13190	3004	6455	4180	4269	3995	10920	13200	19870	12980	10930
M804.5518_T2.31	804.552	2.3086	2433	66350	65690	69500	1093	57670	56340	55970	56700	60720	53070	49730	60400	2900	18960	69640	76880	72330	71510	71180	66110	72040	69690	2844	62510	79020	77260	75220	72580	76260
M802.0596_T2.08	802.06	2.0789	50270	51310	53960	55090	2079	51360	47030	54350	51520	54480	47820	53670	52300	53150	44140	51500	55120	53220	56400	54670	51000	54070	55060	53490	49700	51400	54110	54520	54320	53440
M739.7515_T2.09	739.751	2.0851	50300	43400	46580	47570	1569	38590	39400	36360	34890	39550	49860	45470	42370	41230	38630	43370	44200	43880	41540	42490	47340	48220	46220	46000	42830	46400	45550	41890	42940	44350
M980.9928_T2.09	980.993	2.0874	59110	52440	54290	57760	1759	43380	46780	41560	41140	45580	57950	52940	50430	49590	46200	65850	69260	67180	62810	62010	58060	58770	54950	53650	52080	70830	69200	65860	62760	66960
M860.0821_T2.31	860.082	2.3077	3738	3533	3798	3702	428.3	15180	3573	13440	15520	15590	3349	3014	18840	17250	6838	21020	21670	3386	20780	15700	1647	20060	3495	3683	3152	3157	3828	3442	3096	13390
M979.9896_T2.09	979.99	2.0869	61900	53290	56580	59520	1703	49590	48700	47750	44480	49470	60410	55630	53130	51920	46840	68600	72130	68810	65550	65700	57910	62940	56970	54560	52700	75010	71760	68310	66430	69080
M980.3242_T2.09	980.324	2.0869	103400	91920	96560	102700	2984	77790	82250	74870	70570	81530	102200	93590	88660	85520	79170	116500	121500	118600	112300	113300	101000	104900	95270	94540	90780	127400	124800	116600	112800	119500
M739.5004_T2.09	739.5	2.0874	32610	27380	28940	30170	919.3	25880	25580	24330	23670	25950	32020	29670	27360	26230	24560	28020	28250	27430	27090	26220	30510	30400	29420	29140	27210	30510	28270	26570	26810	29240
M740.0023_T2.09	740.002	2.0887	45570	39920	41700	45270	1841	34350	37440	33420	32740	36360	45960	42080	39150	38310	35660	41040	41360	39690	39710	39110	43900	43530	42840	41710	39680	41740	42010	38690	39110	41240
M980.6574_T2.09	980.657	2.0883	103100	92730	95640	99080	2916	74890	80900	72580	70590	77830	99720	91150	87570	84540	80330	113900	123300	116500	109400	111100	100300	105800	95660	92220	89580	125200	120400	114200	109800	117200
M1460.967_T2.07	1460.97	2.074	16880	18110	16370	17570	15.36	12150	11650	11050	9572	12170	15300	13970	13780	12440	13240	25460	32010	28780	25500	26380	14500	19150	15670	14040	13780	31020	30390	31470	25900	28420
M578.521_T2.09	578.521	2.094	793.1	3095	2213	2047	NA	1371	1296	1331	704.6	1039	817	918.5	472.2	699.2	1138	6921	8373	8702	7859	8271	1137	5067	2906	818.8	2176	7963	8727	9757	8280	7531
M1462.9735_T2.09	1462.97	2.0866	8613	9275	8343	9020	NA	5769	5861	5384	5115	5988	7452	7101	6933	6430	6747	12960	15990	14620	13050	13230	7281	9749	8064	7162	7090	15720	14970	16030	13330	14490
M1461.4691_T2.09	1461.47	2.0898	27840	29510	27080	28610	NA	18980	18450	17590	16080	19180	25140	22900	23320	20630	21730	42210	53460	47350	42470	43450	24240	31470	26300	23860	22840	51290	50370	51780	43100	46190
M577.5176_T2.09	577.518	2.0917	1962	6879	5088	4860	NA	3241	3076	3328	1646	2468	2086	1984	1909	1777	2599	15900	21870	19330	17970	18270	2446	11630	7165	1993	5072	19870	19790	21730	18950	18230
M824.0728_T2.06	824.073	2.0625	73190	71910	76010	78320	3092	74100	66600	71310	73440	76050	68870	73560	70770	73990	63840	75380	83830	78490	78920	75840	70480	78280	76080	4243	74230	77280	80130	85220	80690	82420
M338.3413_T2.27	338.341	2.2735	71610	146800	175100	609900	947	166600	240900	214700	133300	57650	64950	70270	170300	203100	140100	74490	79020	220800	96950	127000	339000	163900	190500	130600	136700	107000	131800	125300	49320	189600
M843.5132_T2.1	843.513	2.0967	17720	61800	44760	39350	NA	22680	26750	25850	11140	18700	13880	13200	12800	13580	16290	155500	220600	214000	185700	199500	22440	101100	63090	15940	43420	201300	215700	239700	209700	197100
M781.048_T2.08	781.048	2.0843	7018	7202	7469	7764	4086	7489	6270	8169	7607	7983	6625	6975	7173	7790	6321	7274	7258	7486	7081	6853	6892	7477	7663	7716	7353	6849	7009	7561	7389	7284
M779.5443_T2.1	779.544	2.0985	36610	37050	39020	42130	1619	41060	36120	41150	41770	42820	36490	37680	37170	41140	35040	38500	39260	36940	40150	37590	35770	38140	39650	38990	37830	37590	38450	40700	40110	39410
M966.3175_T2.11	966.318	2.1065	69530	60610	64700	68700	1868	51050	54540	48840	48930	53320	68670	60880	57760	57380	53520	76750	79010	78490	72740	74280	69020	71960	64530	62350	60680	84320	79550	76410	75600	78250
M972.6263_T2.1	972.626	2.1034	2229	799.5	1914	1517	48.36	1269	1343	2232	380.5	1853	4345	2835	3201	2788	2203	2951	2818	535	2359	4091	1110	1616	1081	1362	1340	2676	1214	2044	1242	2864
M1440.9607_T2.11	1440.96	2.1068	10380	10940	9883	10700	NA	7104	6796	6726	6125	7018	9600	8325	8330	7301	8233	15630	18710	17460	15420	16190	8763	11740	9869	8669	8492	19430	18110	18890	16450	17410
M1438.9543_T2.1	1438.95	2.1045	21240	22410	20610	22000	NA	16090	14450	14490	12720	15760	19530	18090	17820	16400	16900	32090	39220	35740	32340	32500	18080	23810	20250	17750	17340	39370	38100	39350	33000	35100
M1439.456_T2.1	1439.46	2.105	35200	37430	33910	36730	NA	24660	23760	22240	20550	25020	31460	29550	29490	26730	27960	51470	66370	58440	52680	53860	29950	39850	32880	29580	28750	66230	62180	65940	53480	56760
M965.9833_T2.11	965.983	2.1051	111900	98990	104400	110900	3311	82250	87160	79500	77580	87010	108500	99240	96130	92980	85990	122400	127700	125000	119500	119700	109700	113600	103200	99870	97070	132600	128200	122100	118700	126700
M965.3142_T2.11	965.314	2.1056	74850	66570	69020	74740	2027	58770	59090	57430	53970	60760	72410	68540	64110	61330	57040	82370	87300	84830	79700	80660	73580	76040	70360	68700	65630	88280	88100	82590	82700	84960
M728.9959_T2.11	728.996	2.106	50850	43290	45090	47710	1675	37780	39690	37830	35890	39750	50040	44300	43880	42160	39440	42200	42890	43000	41790	42360	46990	47910	45710	44530	44610	45890	46000	41950	43410	44420
M728.745_T2.11	728.745	2.1078	55660	47360	49710	52370	1871	42180	43540	38720	38760	43660	54240	49460	47680	46060	42010	46570	47990	47820	45540	45790	53120	53860	49610	49510	48350	50570	49890	46060	46370	48310
M728.4942_T2.11	728.494	2.1087	35580	31220	32470	33550	1120	29450	28520	27810	25230	29450	34640	32330	29620	29810	27240	30590	30520	30650	28620	29250	32350	34380	32700	32530	30950	33170	31820	28580	29810	31010
M838.069_T2.28	838.069	2.2769	2913	2755	3180	2984	NA	7065	3516	8105	7148	2142	6705	4995	6649	4244	4874	2231	1836	2805	2820	1815	1717	2420	3294	2646	1303	2168	3107	3627	6154	2958
M965.6489_T2.11	965.649	2.1091	124100	112300	114600	120800	3680	95800	98120	90140	86160	100300	122600	112400	108400	105500	98170	136000	143500	138300	133900	133900	119600	125100	118300	111300	112400	150000	147300	137500	132300	140700
M958.6281_T1.96	958.628	1.9568	9215	9013	8826	8719	425.9	8017	9504	8984	8803	9166	9773	9539	9114	11210	9757	10010	12090	10420	11760	2481	8753	10090	9337	10330	8498	10690	9599	12120	10770	11010
M1036.6888_T2.06	1036.69	2.0638	5877	7974	3352	4269	42.25	7111	5591	6024	4633	2825	8295	3372	6348	3659	3579	9541	5737	4337	4709	4207	3742	4657	3172	4474	5811	4764	4260	6455	3822	4660
M975.6422_T1.95	975.642	1.9514	4541	12180	4526	4262	24.56	5573	3717	4332	13150	4939	9607	9629	9329	9993	12000	10380	4095	10290	9517	10930	8092	12400	4861	11370	3790	5049	4892	5693	4540	4274
M394.3069_T2.13	394.307	2.1256	4846	3958	4901	4763	33.09	4399	5032	5004	5582	4837	3566	3296	2873	3387	3401	12910	4128	4379	4300	4266	6653	4048	4524	5110	5164	3621	3719	3897	4325	4259
M913.595_T2.16	913.595	2.1571	1926	2479	1118	687.5	30.2	833.4	991	513.6	822.4	423.1	25630	24560	2374	1385	8740	1798	784	1550	2961	2899	552.9	850	1054	257.5	723.6	2342	619.7	2341	1819	2739
M1416.9402_T2.11	1416.94	2.1074	25610	28570	25300	27300	16.02	19360	17900	17900	16530	19550	23800	22910	22340	20660	20990	39010	47110	42680	39170	39250	22780	29360	24860	22110	21520	47150	45790	47390	39570	42380
M757.5314_T2.12	757.531	2.1242	25050	25200	26330	27660	757.2	27180	23710	29730	27890	30580	23270	25850	25440	28600	24090	24960	24710	24060	25850	24190	23770	25600	27460	26910	24710	23530	24190	25650	26250	25300
M1417.443_T2.12	1417.44	2.1243	41750	45620	41260	44290	NA	29430	29420	27530	25730	30600	38470	36190	36000	32010	33570	62180	78570	71240	63550	65620	36950	48100	39730	35770	35260	78580	75130	78040	63550	70840
M953.2944_T2.13	953.294	2.134	2375	1632	1591	2009	193.4	2088	2580	2034	2098	763.6	2822	1630	2316	946.8	1671	1882	2437	864	2897	1541	2474	1801	2085	1673	1535	1754	1596	2025	2126	2408
M950.9736_T2.12	950.974	2.1247	144500	128600	134700	142200	4360	111300	115500	105400	102600	114700	140000	130500	124100	120700	112500	157200	164300	159900	154200	152100	138500	143500	137100	131300	128100	166800	166400	157000	155100	162900
M951.308_T2.13	951.308	2.1256	128400	114500	119200	125700	4090	96460	100300	91060	89780	101800	125300	114200	109700	106900	99660	137200	146200	142300	134700	137700	123300	131200	119900	115700	111900	150100	148700	137900	138200	143300
M950.6388_T2.13	950.639	2.126	89330	80610	84210	86850	2523	73330	74120	69470	65870	75740	86000	80770	78720	75540	70540	98490	104000	100800	96220	95580	86150	87990	85710	81040	78730	107500	106000	99420	96860	101800
M717.4877_T2.12	717.488	2.1185	38910	33410	35670	37010	1877	29430	29940	27570	27130	32360	38400	34850	34100	32730	31060	31750	34140	32870	32070	31090	35350	37650	35930	35400	32990	35340	35840	31130	31780	33570
M759.0326_T2.11	759.033	2.1131	7963	5569	4738	4697	220.3	5333	4625	5705	4967	5262	4233	4981	5881	5052	4686	4716	4798	4579	5254	4682	4284	5834	5672	5412	4732	4326	5710	5788	5074	4659
M717.9892_T2.13	717.989	2.1269	52090	45810	47290	49680	716.9	40410	41130	37900	38010	42190	50640	46870	45350	43110	41360	43490	44610	44940	44060	44110	47610	49630	48780	47580	46250	47980	48030	43380	44330	46410
M717.7385_T2.13	717.738	2.1278	57840	50740	53320	56740	1827	45080	46770	41460	42640	47310	56980	51980	50310	48760	45070	48820	50140	50050	48180	49030	56210	56960	53470	53650	50580	53470	52130	48730	48740	51110
M871.5433_T2.4	871.543	2.4019	1179	4140	3452	2841	NA	1070	1339	814.6	251.3	1116	946.9	357.5	324.1	459.9	523	13480	23860	17500	16190	3045	1222	9755	5312	1053	3369	2941	3368	25050	18420	2822
M869.528_T2.13	869.528	2.1307	1464	6545	4600	4479	NA	1895	2250	2396	1128	1473	1552	1154	756.1	1736	1847	14040	23170	21910	18890	21460	1697	9200	5730	815.4	4336	18020	20540	23920	20590	19340
M1419.927_T2.13	1419.93	2.134	5324	4818	4623	4694	NA	3566	3969	3339	3447	3671	4817	4465	4460	4305	4439	5375	6327	5521	5590	6070	4397	5110	4446	4975	4160	6254	5847	5734	5716	5809
M313.2721_T1.81	313.272	1.808	3320	4103	3899	3182	602	14860	14610	16060	20210	12390	5452	1365	1843	3720	5565	10060	3309	6823	4216	4170	11400	19630	13920	18040	19770	7210	7689	5562	1737	6048
M737.0127_T2	737.013	2.0012	3799	3062	3440	2764	NA	4483	3831	4043	5861	3859	2623	3120	3514	6828	2451	3038	4146	3783	3563	2776	3115	3318	3019	1558	3059	2758	3206	3244	2600	2643
M1047.6865_T1.94	1047.69	1.9403	4854	3706	3542	3370	85.28	3198	3715	3307	3171	3681	3432	3740	4016	3702	3805	4089	3001	3024	3406	5721	2559	4180	3790	4043	2598	3881	4687	3203	4621	4597
M1396.0058_T2.15	1396.01	2.146	1397	1117	495.4	546.9	NA	410	429.8	404.5	921.7	1279	509.7	605.3	694.1	763.8	308.8	2748	NA	3441	655.6	4636	1628	845.8	532.2	1008	1231	5269	3538	845.1	2370	3517
M1395.43_T2.14	1395.43	2.1399	49210	52800	47810	51590	NA	35960	34650	32690	31100	35980	45270	42650	43020	38840	40560	73740	90150	82570	73640	75600	43260	54700	47680	42730	41500	90020	88190	90190	74440	80630
M946.633_T2.21	946.633	2.2082	2295	2724	2522	4229	31.22	5601	3703	5317	4002	4230	1545	1230	1245	1895	457.1	3903	1591	3724	4292	1137	1775	1298	2767	2425	2292	3862	3534	4236	3431	3819
M1394.9282_T2.14	1394.93	2.1427	30960	33620	30250	32300	NA	23960	21810	21440	20400	23740	28610	27060	26570	24380	25080	45350	54140	49840	45550	46260	26820	34770	29350	25950	25620	53880	53030	54510	46480	49470
M1454.0056_T2.14	1454.01	2.1436	1856	2616	2291	2232	NA	1936	1532	1853	1673	1945	1616	1822	1912	1933	1917	3741	4295	4058	3883	3760	1379	2449	2332	1813	1839	4242	4145	4955	3903	4115
M364.3515_T2.02	364.352	2.0207	1825	92460	2379	1003	NA	5593	365.2	NA	2619	NA	NA	NA	41860	NA	94280	6027	9587	849.9	2612	1230	14810	735.5	912.8	8292	3377	2334	NA	680.2	974.9	NA
M936.2982_T2.15	936.298	2.146	162400	145600	150200	159400	4903	127200	131600	123000	118700	130100	155400	145000	140800	137600	127200	173800	182500	180100	170100	172700	156900	165200	153900	149900	144200	188200	188400	177400	175400	181000
M935.9636_T2.15	935.964	2.1464	102300	90310	94140	98280	2997	81530	79330	78430	74180	85480	96630	90410	87180	84520	79160	106700	115200	111200	105600	106700	96690	102400	94920	92450	89170	117000	116500	111000	110000	113600
M706.9828_T2.15	706.983	2.1473	52780	46940	48290	50040	1733	39910	41770	38300	38080	42630	52350	46590	46220	44390	40980	44170	45820	45020	44360	43840	48350	50530	47340	48380	46130	48050	47930	44780	45670	47520
M706.4813_T2.15	706.481	2.1482	40100	31420	36980	37420	1071	31870	32540	31000	31270	33960	39100	36620	35920	33090	28880	34270	35470	34220	33890	35030	36540	39000	37200	36640	34910	35990	36010	34380	34340	35350
M735.5175_T2.15	735.518	2.1482	18340	19960	21440	21090	539.2	20340	17070	22220	23210	22210	18890	21000	21430	21590	18190	20010	18610	18710	20640	18670	17150	20560	20030	20820	20020	17800	17330	20030	21140	20540
M936.6319_T2.15	936.632	2.1473	151600	136500	141500	146400	4523	115200	120400	111500	111100	120300	144200	134500	128700	126000	118900	160700	161300	164600	158300	158700	137500	154000	143000	140800	131900	173900	170000	163100	159800	166500
M706.7319_T2.15	706.732	2.1496	61200	52250	54730	56880	2104	45980	46650	43910	43210	48180	58240	53060	52690	49970	46330	49700	51490	50940	48850	49500	55920	57460	54280	53910	52060	53630	53400	49630	50650	52430
M1036.9377_T2.16	1036.94	2.1569	1518	1184	2395	2390	NA	1197	1539	886.3	810.2	1259	2598	1771	1140	1460	1320	3580	1779	1469	3103	2169	2897	2422	1871	2319	1409	4128	3760	3130	1346	3229
M1003.1642_T2.15	1003.16	2.15	4520	3698	4561	4355	220.4	5594	4083	5851	6261	5954	4174	3767	6631	6493	3189	5919	6076	6057	5450	5633	4727	4717	3783	4032	3937	6093	6130	5411	4441	5777
M921.6864_T2.17	921.686	2.1661	10830	9506	9947	10250	NA	7352	7966	6892	7638	7705	10410	8431	9425	8702	7856	11200	11890	11600	10830	11150	10070	10100	9853	8968	9102	12200	12160	11850	11560	11810
M1397.9138_T2.16	1397.91	2.1565	5682	5478	5245	4961	NA	3607	4295	3896	3905	3138	5159	4637	4776	4756	4633	6068	7133	5983	6411	6882	4794	5642	5105	5256	4865	6583	6339	5936	6391	6611
M1036.4365_T2.16	1036.44	2.1579	2243	1744	1628	2345	NA	793.7	1226	566.4	987.1	1102	2141	1669	1216	426	1332	3500	3709	3077	2757	3261	1290	1699	1842	1979	1693	3930	3246	3215	2011	3132
M1398.41_T2.16	1398.41	2.1583	4698	4343	3988	4238	NA	3007	3384	2921	3317	3320	4374	3897	3924	3865	3838	4861	5612	4996	5168	5479	3847	4323	4112	4327	3806	5451	5046	5189	4826	5120
M823.9507_T2.18	823.951	2.1774	2186	1890	1957	2128	NA	715.9	776.8	1340	NA	1476	2224	1730	1358	514.3	1204	1505	3150	2239	2217	1703	2985	2338	1705	1075	496.2	3216	2624	2677	1513	2626
M714.5006_T2.08	714.501	2.0776	8646	5960	7076	6973	76.74	5890	8405	7339	6533	7152	6179	5386	6244	9878	3699	6459	5868	6159	14290	5427	8938	4899	8880	6516	4403	5550	4850	5843	5838	6094
M921.6228_T2.17	921.623	2.1669	175800	163400	164300	172600	5465	140100	141700	134800	133600	146300	169100	157000	152900	149700	140600	187300	196500	191300	185700	186300	170000	179500	169700	162700	160200	201900	203100	191600	189600	194700
M1373.4169_T2.17	1373.42	2.1673	56270	59610	55220	59610	392.7	41610	39970	38990	37090	42230	52150	48510	50000	46280	46590	81900	97430	90730	83370	86390	49330	61770	53880	48680	47290	98560	97790	99030	85050	89550
M1372.915_T2.17	1372.91	2.168	35750	38990	34910	37510	NA	27360	25790	26150	23810	27940	32830	32580	32230	28560	29610	49930	59940	55340	51470	51710	31590	39680	34330	30120	30730	60380	59580	60760	52740	55500
M931.6182_T2.05	931.618	2.0492	6875	4862	6238	5533	71.7	7387	5108	5909	5406	6883	6870	7153	7039	7470	9148	7333	5183	7009	7033	4122	5974	5217	6542	4613	4847	6191	6529	6572	6577	5570
M921.2882_T2.17	921.288	2.1687	112800	100700	103800	109000	3538	90830	91500	86480	83450	95160	104800	99310	98650	95420	86710	117600	125600	121300	115500	117100	106200	112400	104300	104100	98940	128300	128000	121100	119900	125000
M921.9573_T2.17	921.957	2.1691	154100	137700	144100	148200	4691	117100	123200	113100	112400	123600	143900	134600	133200	128500	119500	158900	171700	165900	159900	160100	146500	153200	143500	140100	136200	172600	173800	163500	162800	169300
M695.7254_T2.17	695.725	2.1691	58330	53210	53500	55370	1797	45190	44780	43020	42450	46210	56270	51350	51240	47790	45910	49230	52150	50350	48640	49180	53140	57080	53660	52400	50890	53780	52670	50700	50520	52060
M695.4743_T2.17	695.474	2.1704	39930	35190	36500	36820	1179	29690	30900	28430	28850	32460	37390	34190	34510	31500	30710	32990	36100	32280	31220	32020	34870	37910	34930	35640	32860	36320	35030	33390	33450	34660
M695.9761_T2.17	695.976	2.1718	51410	46450	47020	48360	1601	39620	39730	37110	36970	41970	48360	45400	44400	43200	40260	43840	45910	43920	43590	43300	46910	49990	47410	45970	45050	47030	46490	44510	44660	44710
M928.6004_T2.17	928.6	2.1705	1510	1151	1145	851.7	33.8	1948	1864	2381	1202	1827	5357	2724	3593	3303	2751	2854	3352	2164	3954	4772	912.6	2017	1246	2036	699.1	3049	NA	2978	2844	2414
M714.0067_T2.18	714.007	2.1753	9931	10280	10820	11120	128.4	11670	9656	13140	12010	12870	9787	11060	11070	11820	9814	10320	9702	9980	10640	9349	9315	10010	11620	10940	10290	9218	9611	11080	10690	10750
M1025.1707_T1.91	1025.17	1.9088	7741	7209	6639	7500	203.3	5648	6676	5561	5880	5519	6936	6834	6810	6744	6708	7176	10290	8406	8883	10890	5558	7643	6848	7330	6641	2641	7245	8120	8869	8550
M1375.9008_T2.17	1375.9	2.1744	6882	6895	6408	6627	NA	4659	5443	4695	4935	5240	6653	5967	6297	5741	5863	8227	9632	8673	8449	9020	5972	7165	6496	6568	5748	9508	8833	8979	8530	8463
M750.5567_T1.97	750.557	1.967	7945	8761	10620	10050	274.8	10320	8316	10990	4921	11540	8471	4677	5937	4888	5275	9021	9011	6306	9895	9168	8124	5254	6561	10040	5470	8547	6215	10320	9951	10000
M386.3304_T1.91	386.33	1.9072	1118	10790	659.2	529.9	NA	253.5	NA	NA	1480	NA	NA	NA	4628	NA	11350	2768	936.3	NA	NA	NA	7756	290.2	520.8	800.3	505.4	NA	NA	NA	NA	NA
M373.3287_T2.08	373.329	2.0816	3464	32280	2531	1790	NA	595.7	233.9	182.6	3382	255.1	148.2	188.2	14980	151	38350	7882	3041	835.8	1042	962.8	14830	1542	1394	3258	1586	635.6	785.1	1041	748.2	994.4
M1025.4292_T2.18	1025.43	2.1781	4790	4095	4248	4147	NA	1690	3220	1844	2041	1719	4695	4247	2417	2738	2360	5779	6524	6117	5083	4089	4832	4612	3852	3833	2428	6430	4250	5790	5277	5876
M713.505_T2.18	713.505	2.178	11190	11680	12560	12620	163.3	13520	11030	14500	13950	14770	11250	12570	11980	13880	11570	12310	11560	12040	12540	11840	10780	11630	12950	13240	11980	10800	13180	12290	12180	11930
M912.6266_T1.99	912.627	1.9914	119200	111800	117300	120200	4216	102300	101500	100400	101100	109200	109000	3184	106000	106900	97850	129600	138300	133900	129100	130700	112900	124000	116700	116600	110600	137800	142300	140300	137000	134800
M1361.5626_T2.18	1361.56	2.179	1571	1677	1831	1882	NA	NA	624	572	NA	317.8	1724	1099	1044	629.6	1149	3157	3951	3382	2519	3145	1905	2439	1331	1224	789.3	3912	3353	3380	2333	3350
M1361.2282_T2.18	1361.23	2.1801	854.2	985	841.7	1287	NA	168.6	NA	NA	NA	305.4	1064	311.7	556.5	314.2	593.9	1963	3295	2749	1889	2073	1511	1312	641	885.6	707.4	3026	2707	3041	1603	1810
M371.316_T2.06	371.316	2.0577	46230	8922	5638	5137	NA	14440	4657	4530	6032	4774	4722	4309	6574	4082	4362	21990	4485	6733	5618	4901	5137	4772	4487	4672	4530	6150	5009	6076	4708	5324
M1025.9313_T2.18	1025.93	2.1813	2403	2934	3913	4239	NA	1052	3041	2374	436.2	2736	4111	3758	3192	3248	2127	3126	5655	5213	4790	3065	4178	4383	3796	3702	2368	6070	5668	4187	3478	5412
M907.0105_T2.19	907.01	2.19	5700	6732	10240	10990	NA	7565	8766	7511	7447	9115	10720	10320	4442	9236	8475	10870	12560	11740	12370	11720	10590	11070	10950	10290	9816	12950	12210	12080	12300	11930
M390.3567_T2.09	390.357	2.0913	1936	35870	1619	1003	NA	56.38	59.24	NA	2157	NA	64.15	NA	16060	NA	42620	6287	4460	637.4	842.4	721.5	9234	926.1	695.8	3582	967	957.2	526.6	830.2	543.5	719.9
M395.3113_T2.13	395.311	2.1313	2030	7985	1981	1521	69.09	1035	1236	1384	2664	1232	956.9	828.9	6537	813.1	11950	4236	2045	1268	1382	1290	6478	1345	1608	3370	1760	1216	902.3	1127	1178	1119
M906.6128_T2.19	906.613	2.1886	122000	110000	111200	117100	3852	99200	98370	90950	91020	103400	113100	105000	107400	99680	91870	126600	133700	129800	127400	125700	112500	120600	115000	112100	106900	137500	134600	132000	129800	133200
M907.2819_T2.19	907.282	2.1886	160200	144900	149100	153500	5160	123300	124500	119300	117500	130000	148900	139100	138600	131900	123000	165200	177500	170300	165400	163100	149400	160200	149600	146800	141500	178400	178700	172400	168700	173500
M906.9475_T2.19	906.947	2.1895	183900	168400	172200	180900	6017	146700	148800	139800	140600	153200	176800	161800	164400	156900	144700	192000	207200	197800	195100	192700	176500	188300	175900	169500	166100	211100	207600	199100	199700	203700
M684.9697_T2.19	684.97	2.1909	49150	43410	44230	45160	1690	36900	36790	34680	35220	39300	45100	42910	42790	39470	37380	39810	43430	41410	40550	40510	42810	47240	44890	43140	42030	44690	44310	41300	40960	42800
M1351.4039_T2.19	1351.4	2.1922	62050	65520	60370	65190	472.7	46300	44850	43030	41680	46980	57920	54230	54670	51190	51270	89600	105200	98480	89200	90230	54100	67900	59110	54680	53170	106300	106000	108600	92440	97540
M684.7188_T2.19	684.719	2.1922	55890	50400	50400	51460	1645	42440	42230	40630	40450	43670	51890	48990	48440	46860	43330	45250	50250	47740	46470	46160	49000	54080	50360	50080	47160	50730	50750	48730	48240	49410
M1350.9021_T2.19	1350.9	2.1932	41070	42720	38800	42560	NA	30500	28890	28230	26880	31730	37280	34710	36770	32590	33260	54370	64120	60850	56560	56210	36130	44860	38270	34580	34040	65070	64310	65210	57280	59600
M1014.9248_T2.19	1014.92	2.1942	6433	5266	4076	5709	NA	3665	4034	3593	2007	3687	6283	3767	4685	4433	4354	7708	8065	5890	4423	5680	6196	6735	5476	4190	4971	8352	7682	7466	6990	7549
M684.4679_T2.19	684.468	2.1944	36740	33930	34550	34870	1139	29250	29550	27960	27750	31040	35230	32490	32730	30410	28040	32560	34360	31790	32050	30960	32720	36210	35100	33940	32980	34710	33010	32190	32160	33260
M1014.1745_T2.05	1014.17	2.0545	6266	5120	2706	5321	NA	3018	4475	3658	2303	3189	4300	4004	1684	3288	3397	4762	4270	3684	3114	3889	3013	2989	6622	5111	5440	4823	3920	5082	3527	4211
M1346.8873_T2.2	1346.89	2.201	3690	3483	3385	1739	NA	1541	2108	1681	1273	2006	2928	2034	2198	2166	2578	5534	5929	5872	5124	4820	3130	3794	2979	3123	1993	6326	6255	6038	5042	5584
M1014.4235_T2.2	1014.42	2.1987	6093	5082	5739	5856	NA	3954	4567	3528	3389	4081	5618	5031	4661	4316	4377	7722	8239	7802	6828	7498	5916	6454	5480	5378	4922	8645	8145	7772	7101	7357
M1346.553_T2.2	1346.55	2.2015	1387	2311	1335	2683	NA	1003	465.6	967.7	643	1192	1625	1893	1422	1459	1660	4045	4511	4173	3643	3690	2304	2694	1379	1978	1449	4800	4466	4412	3446	3933
M691.4904_T2.2	691.49	2.2042	9594	11120	11120	10930	109.4	10990	9321	12180	10950	11990	9218	10000	10700	11090	9281	10150	10020	9897	10540	11650	9406	9286	10660	10890	10080	9531	9394	11170	10750	10570
M892.3348_T2.22	892.335	2.2233	11370	10610	10760	10540	11.38	8549	8694	7981	8428	8980	6027	9819	9921	9673	8206	12140	12450	11570	11080	11780	10720	11810	10770	10470	10010	12950	11210	10560	12580	12560
M815.1452_T2.2	815.145	2.2029	3186	1895	1921	3089	NA	1354	1339	1216	1836	1437	3607	2817	2437	1361	2238	3714	3529	3347	2731	2979	3529	3352	2542	2936	1285	3887	3802	3328	3088	3669
M815.346_T2.21	815.346	2.2052	3378	2715	3885	3755	NA	1264	1370	2033	1129	2526	3476	3818	3276	1734	2683	4439	4557	4131	3290	2399	4247	4109	2086	2951	2060	4675	4593	4090	3469	3800
M367.2353_T2.06	367.235	2.0601	NA	233.3	NA	NA	NA	NA	NA	NA	NA	NA	8403	6987	5557	2958	3091	NA	NA	NA	NA	372.4	714.9	NA	NA	NA	NA	NA	NA	NA	NA	NA
M806.1394_T2.22	806.139	2.2222	1881	1465	1079	1131	NA	682.1	916.7	630.3	379.8	707.5	1212	637.8	1174	937.5	928.2	1754	2373	706	1056	1635	2074	2090	895.7	918.7	374.4	1867	1551	1904	1534	1661
M887.5846_T1.8	887.585	1.7977	4795	6286	5282	5892	23.81	5026	5098	4916	6492	5526	4448	5014	4825	4958	6189	4744	4904	4804	4799	4805	4150	5977	5341	5661	5173	4712	4778	5035	4221	5327
M847.5874_T2.08	847.587	2.0789	7742	7789	7857	8109	226	7100	7327	5999	3553	4179	7731	7764	7231	8457	6716	8557	8555	8109	8387	8101	7268	7948	7844	7998	7725	8146	8374	8578	8562	8559
M692.4837_T2.18	692.484	2.1798	1760	8776	7531	7860	53.68	5300	3922	5033	4686	4256	7055	4600	4235	4881	7301	4513	3878	4201	9290	3894	4696	4736	7437	3401	4695	5164	4843	4873	5427	6893
M892.2721_T2.21	892.272	2.2126	188200	173900	175700	179900	6008	148400	151300	144100	143500	156800	175600	163300	165500	155800	143900	195300	212500	199500	196100	195900	180100	190600	178000	174100	167200	211300	211000	201800	202200	205000
M673.963_T2.21	673.963	2.2126	43630	40020	39940	39170	1260	32460	33430	30500	31570	34570	39000	37210	37770	34570	33460	35610	39450	36600	36490	36350	38180	42720	39120	38910	36090	40330	39390	38130	37460	38120
M891.9375_T2.21	891.937	2.2126	122300	110900	114800	117400	3985	100200	99440	95960	94210	105000	114200	104400	107600	99600	93310	124700	137400	132300	127100	127000	115400	124700	114900	113300	109000	139400	136900	132300	129800	134300
M1332.212_T2.22	1332.21	2.2236	4699	5211	4756	5107	NA	2512	2407	1863	1970	2922	4641	4363	4098	3453	3813	7581	8410	8305	7065	5957	4808	4180	3355	4167	2797	8461	8665	8212	6852	7894
M892.6063_T2.21	892.606	2.2144	158700	145400	150300	152600	4940	129900	127200	124000	125600	131700	147200	139500	143900	136900	121400	164400	178300	170400	164800	170500	148300	162000	150500	147300	147700	178700	179000	173300	175800	173100
M673.4615_T2.21	673.461	2.206	34680	31710	31870	32210	1821	26490	26230	25200	25620	28240	32350	29770	30510	28280	26880	29130	31820	29860	29500	29400	30300	33810	30870	30630	29430	32850	31610	30310	29590	30410
M673.7123_T2.22	673.712	2.2162	50390	46020	46030	46210	1374	38080	38460	35980	36170	40030	46430	43930	43610	40600	38110	41230	45690	43460	42310	41950	44450	49220	46160	45390	43280	47370	46200	43950	43560	44040
M1003.6672_T2.22	1003.67	2.2171	12040	10500	10520	11200	NA	6906	8793	7855	6960	8858	11010	9476	9900	7880	8817	14280	14860	14080	12920	13240	11190	12390	10780	10790	9985	13830	14440	13900	12910	13890
M1329.3909_T2.22	1329.39	2.2175	66840	72710	64920	70920	654.9	49410	48840	47370	44570	51320	62520	59510	60650	56380	55430	94090	111600	105700	94900	97690	59390	73610	65030	57940	57680	109900	109900	114500	95980	102400
M1328.8889_T2.22	1328.89	2.2185	44860	48020	43650	47690	NA	33910	31880	31110	29540	33820	42160	39310	39790	35860	36260	60920	68840	63670	59310	59670	39460	47720	42790	39260	37090	70300	68360	70320	62720	63640
M1003.9183_T2.22	1003.92	2.2203	8922	7790	7559	5026	NA	4158	6322	5204	3326	3971	8507	5685	6274	6506	5445	10290	11520	10490	9601	9917	8822	8899	7733	7185	6999	11040	10910	10590	9918	10030
M1331.5435_T2.23	1331.54	2.23	1635	1503	1494	923.3	NA	481.5	636.6	419.8	385.5	612.1	1512	1233	378.9	244.5	1170	2768	3208	2917	2312	2981	1627	1589	1330	1017	860.1	3309	3064	3109	2387	2583
M1331.876_T2.22	1331.88	2.2233	10040	10090	8949	9444	71.32	6810	7520	6162	6588	7291	9198	8880	8514	8100	7586	12470	14800	13510	13390	13760	8870	10470	8761	9035	7942	15640	15130	14680	13010	13910
M806.5418_T2.01	806.542	2.0061	7645	5672	6095	3780	158.7	5594	5391	4697	4410	4788	7640	11960	4817	5232	4325	7898	7190	6721	6073	4981	5550	5128	2542	6731	5995	8903	6383	7943	7690	7436
M892.6693_T2.21	892.669	2.2075	4340	3428	1881	4255	NA	3401	2143	1723	3396	2603	3730	3832	2890	2266	3444	5938	8367	4118	5326	5309	4289	1535	3911	3941	2765	5962	3256	5762	4492	6779
M1003.4169_T2.23	1003.42	2.2254	9084	7643	7908	8100	NA	5725	6316	5303	4747	6032	8068	7052	6748	6293	6259	10840	11350	10630	9853	10330	8569	8822	7927	7429	7568	11600	11290	10060	10060	10540
M806.3402_T2.23	806.34	2.2268	4956	4402	3644	4364	NA	915.7	3752	920.5	1134	2623	4978	4127	2740	875.2	3086	5341	5449	5113	4685	5029	4601	5231	4201	4474	3059	5415	5479	5054	5088	5193
M884.5733_T2.23	884.573	2.2348	1144	756.6	1661	723.9	53.66	361.5	818	641.8	1319	554.3	3534	599.7	2632	2410	1931	2146	3467	1661	3454	3963	1140	1517	424.6	1318	1122	3021	770.2	2456	1606	2311
M670.4661_T2.02	670.466	2.0185	4705	3555	3432	5640	149.7	3989	2585	3160	3924	3873	2566	9852	3200	3893	2860	3053	4666	7048	4399	3212	4928	9335	4063	3082	4448	3381	5826	5603	6138	5027
M877.6591_T2.24	877.659	2.2373	11200	10030	8035	10430	NA	8124	8563	8014	8186	9220	10440	9154	9121	9272	8464	11540	12290	12000	11930	10990	10310	11040	10350	9854	9357	12340	12700	11980	11810	12340
M797.3342_T2.24	797.334	2.2429	2270	1705	1969	1814	NA	940.1	822.9	857.7	362.9	1197	2104	1337	1210	961.8	978.1	2445	3020	1403	508.5	1600	2651	1476	1379	1715	735.7	3060	2659	1627	1061	2313
M419.3146_T2.27	419.315	2.2658	7009	8079	9060	7439	NA	8402	8302	9187	10420	10490	4978	4418	5182	5741	5064	8896	8364	8938	8233	7757	7344	7730	31510	8049	8518	6358	5985	7437	7476	7590
M662.9565_T2.24	662.957	2.2371	35290	34450	33480	32300	830.7	27340	27440	26360	25750	29050	33510	31670	31790	28960	27320	29790	33490	31240	30900	30840	31950	36220	33250	32830	31490	33450	32720	31620	31610	32040
M877.2621_T2.24	877.262	2.2371	120500	110700	112900	114000	3997	98480	98140	95510	92360	105000	110200	107200	105300	104400	89090	129000	136600	128600	126800	125600	114700	122600	113100	113100	108200	135900	135300	130300	129700	131700
M877.5967_T2.24	877.597	2.2375	184400	172600	171200	175200	5957	145200	145800	141500	140400	158400	169100	159300	162600	154400	143700	192100	206500	196100	193700	191500	171900	185200	174700	171000	166000	207100	206100	199200	198200	203000
M877.9311_T2.24	877.931	2.2375	151800	142100	146300	144000	4939	120600	122500	115500	117000	126100	140600	133400	134400	126700	118200	158000	172200	162800	161000	159700	142800	155100	147000	140700	136600	170700	171900	165900	163900	166900
M662.7058_T2.24	662.706	2.2384	43400	39830	39500	38960	929.1	33310	31930	30240	30350	35100	40140	37350	38050	34770	32240	35920	39960	36600	36460	36580	37270	41770	40170	38970	37110	40130	39430	38780	37010	37900
M749.5654_T2.25	749.565	2.2513	16230	15470	19790	17870	36.87	20660	16130	18450	9024	14150	9040	9139	10930	8691	10740	4280	12020	11800	12750	12230	4890	10740	11410	9119	10350	12250	10680	15420	16120	13010
M662.455_T2.24	662.455	2.2401	30010	28210	28320	26740	NA	24220	22340	21630	21420	23710	27740	27430	26170	24220	22680	25010	27350	25090	24640	24420	25710	29610	27090	26250	25420	27140	27270	25880	26210	26300
M979.6676_T1.94	979.668	1.9377	25480	24150	24200	25090	884.3	23270	21360	5630	20490	26910	22910	24960	22520	22300	20730	28560	30090	29580	27830	27750	22890	25660	24620	23140	23750	30490	30700	30060	29100	30720
M994.3313_T2.24	994.331	2.2374	335.5	272.1	492.4	452.8	NA	5182	2116	4903	757.6	5043	467.6	1679	1286	1076	161.7	690.6	935.1	451.7	399.3	636	172.4	273.5	418.9	289.9	756	2270	NA	1332	1853	310
M992.4103_T2.24	992.41	2.241	12360	10270	10950	11290	NA	8552	8865	7612	7493	8711	11100	9776	9167	8670	8562	14510	15450	14730	13530	14290	11640	12520	10690	10230	10210	15340	15190	14360	13220	14910
M992.6618_T2.23	992.662	2.2309	15750	13560	14490	14610	NA	8339	13500	7561	10590	11720	13580	16400	16120	14370	13880	20820	19570	18230	23000	22700	14460	16300	13900	13810	12270	20350	26420	18350	24540	24660
M797.5348_T2.24	797.535	2.2424	8855	7674	7463	6705	NA	5432	6976	5517	5894	6576	7311	6965	5583	5747	5654	8549	8908	8022	7867	8023	7129	8647	7355	7486	7160	8614	8579	8358	8061	8352
M1317.5366_T2.25	1317.54	2.2484	7122	7230	6568	7419	NA	4192	4031	3251	3620	3180	5622	5727	5229	3912	5514	10140	11230	11040	9555	9877	6588	6370	6090	5937	3769	11830	11790	11590	9337	10630
M1317.2024_T2.25	1317.2	2.2465	5763	5893	5393	6332	NA	2248	4063	1719	2781	3138	5927	3855	4946	4035	4399	8734	10120	9004	8176	8187	5856	6336	5065	4977	3763	9987	9798	9640	8279	8730
M992.9118_T2.24	992.912	2.2419	12040	9955	10390	11070	NA	7858	8789	7322	6051	8410	11100	9479	8669	6180	6136	14410	15070	14370	13390	14040	11240	12320	10760	10370	8356	15430	14040	14180	13210	14560
M992.1608_T2.24	992.161	2.2362	6845	5487	6367	6313	33.95	4238	5208	5704	3922	5155	6111	5464	5888	7118	4246	8072	9092	6669	7799	9695	5933	7279	5746	6294	5532	8652	7995	8336	7255	7366
M857.5287_T2.25	857.529	2.2479	1220	6897	5315	3481	NA	2058	2254	2227	406.6	1674	816.8	732.5	1389	1474	1766	18010	25690	25480	22540	24280	1216	9049	4227	1032	4339	19580	22670	31250	25890	24480
M797.7356_T2.24	797.736	2.2447	6864	6299	7189	6896	NA	4951	5695	3834	3864	5516	6534	4291	5284	5070	5084	7840	8459	7878	5739	7625	7328	8360	6612	5856	4660	8841	8173	4680	7197	5710
M1307.3778_T2.25	1307.38	2.2451	71900	75510	69130	77980	609.1	51640	51410	49980	50110	53380	66710	61360	63690	58400	57900	97540	114500	105500	100500	100000	64740	79750	67080	62630	61850	115900	115100	117900	101700	108600
M1316.8677_T2.25	1316.87	2.2511	1853	3942	1340	3308	NA	1159	842.1	1669	1141	981.7	2778	2250	1824	1904	1587	3975	4786	4614	4238	4224	2624	2855	2463	2155	1908	5064	4696	5869	3884	4474
M1306.876_T2.25	1306.88	2.2475	49160	49910	47230	51840	NA	39510	34370	33220	32670	36180	43030	41700	43540	39590	37590	63760	74690	65080	64600	64250	41610	50520	46210	42520	40410	74910	72320	75380	66200	66380
M846.5871_T2.04	846.587	2.0447	59080	58120	56900	62000	2287	52950	51520	52550	52230	59650	52490	54990	55400	55100	48600	2360	65470	64780	64160	61090	54470	62440	57840	58090	54530	62780	64240	63910	62810	66420
M981.9052_T2.26	981.905	2.2649	16170	14020	14570	14730	NA	10550	12000	9458	9873	10840	14260	9130	11240	11480	8617	17400	20440	18900	18040	18150	15460	16960	14460	14500	13570	21120	20740	18360	18150	19480
M981.1518_T2.25	981.152	2.2451	10370	8296	9309	9586	226.5	6599	6727	5509	6206	5333	8660	7353	7703	3837	6331	11290	12510	11430	10570	11340	7710	10250	8633	8567	5430	13190	11780	11190	10310	11570
M795.4516_T2.04	795.452	2.0385	NA	41.99	NA	NA	NA	57.79	NA	97.11	NA	NA	8450	10160	1524	7679	17400	NA	NA	NA	NA	NA	NA	NA	NA	NA	40.02	NA	35.34	NA	NA	NA
M981.6565_T2.13	981.656	2.1265	20950	19830	15200	32910	177.4	15860	15180	15000	14460	15490	30760	20770	11830	26240	25750	40950	43630	41620	39680	40000	18750	21890	22030	32080	19440	44200	24360	40210	18160	40960
M781.4815_T1.95	781.481	1.9532	138	NA	315.1	196	NA	NA	92.77	151.9	274.2	258.9	20730	24120	8305	10330	28040	231.7	92.34	NA	163.9	79.64	NA	96.51	NA	170.1	102.6	NA	78.43	NA	NA	147.4
M651.9498_T2.26	651.95	2.2579	29400	27760	27170	26160	338.7	21800	21660	20710	20900	23670	26140	24740	26050	23240	21010	23790	26740	24760	24600	24500	25030	28780	26770	26140	24910	27530	26270	25330	25290	25310
M964.9763_T2.25	964.976	2.2454	558.8	705.9	1636	391	NA	6138	845.2	7162	3425	4683	1063	2847	2068	1375	443.2	808.6	1922	500.7	381	778.3	NA	NA	711.2	946.9	1002	2567	311	824.3	908.1	1241
M863.2557_T2.26	863.256	2.2606	144900	132500	134000	134100	4680	113000	113100	107700	108200	120400	126000	119500	122300	114500	105400	147400	161100	150900	150500	147900	135300	144400	135800	132100	127300	161300	160400	154300	153800	156200
M802.0593_T2.16	802.059	2.1647	3434	51310	3843	55090	2079	3536	47030	54160	3414	3682	47820	53670	52300	53150	44140	3643	3761	53230	52690	54670	4651	54070	55060	53490	49700	3703	52580	4486	3818	53440
M862.9213_T2.26	862.921	2.2615	174300	162200	164400	160900	5680	138000	138600	133700	134300	148300	154600	147200	152900	139600	127500	180900	195700	186100	183400	182300	164600	176400	166300	163000	155400	195100	196000	188100	188600	191200
M651.4481_T2.26	651.448	2.2619	24370	22770	22460	20940	196.9	18960	17730	17720	17690	19680	22390	20710	21340	18100	17640	19330	22370	19850	19650	19530	21090	23750	22060	20970	20430	22050	21390	21290	21010	21300
M651.6991_T2.26	651.699	2.2628	35700	33420	32870	31130	568.1	26500	25630	25180	24860	27950	31290	29350	30970	28340	25570	28020	32330	29730	29360	29720	31000	34820	31690	31520	29780	32190	31500	30380	30070	29920
M981.4029_T2.26	981.403	2.2635	17800	15090	15730	16340	NA	11680	13550	11120	10600	12770	15960	13230	14030	11260	11520	20310	21490	20650	19510	19300	16580	18340	15900	15740	15030	22720	22060	20900	19640	20790
M862.5867_T2.26	862.587	2.2633	116500	111100	109600	108800	3959	96060	93530	92820	91450	101500	104200	99240	104600	94110	84050	122000	131300	123900	123400	122500	109200	117300	111100	110300	104900	130600	130800	125500	126400	127300
M1302.1925_T2.27	1302.19	2.2663	3834	3775	3456	3631	NA	1766	2312	1888	1397	2295	3179	2852	2853	576.8	2501	5581	6292	5901	5040	5669	3625	3904	3149	3126	2308	6494	6492	6203	5582	5691
M1285.3647_T2.27	1285.36	2.269	73700	76670	71980	81090	838.3	53620	55320	54510	52030	57770	64880	64410	65980	62650	58450	96070	114400	108500	99770	101600	72010	80150	72000	64980	63940	115300	115000	114800	103300	109300
M1302.8614_T2.27	1302.86	2.2727	10960	11130	9759	10630	NA	6704	5306	5383	5745	6927	9622	8948	6499	6644	8262	15690	16250	15440	13360	14900	9060	12100	9819	9019	5974	17540	17140	16850	14590	15910
M1284.8628_T2.27	1284.86	2.2695	49980	51990	48910	53380	264.7	40830	35330	34140	36170	39550	46830	45270	45730	40250	40490	64010	76040	70160	64820	66240	46750	53720	47420	44340	42120	77360	75310	76830	67670	69950
M1302.527_T2.27	1302.53	2.2737	8256	8581	8100	8691	NA	5129	5371	4692	4202	5237	7791	7421	7186	5882	6169	12670	13660	13690	11520	12010	8390	9392	7495	7352	6786	14650	14260	13390	11590	12700
M1288.5204_T2.29	1288.52	2.2879	11690	11920	10870	12110	NA	7171	7759	5634	6056	7180	10500	9017	9064	8574	8332	16550	18380	17490	15770	16260	11910	12760	10730	10190	9267	19020	18830	18020	15860	17350
M1287.8508_T2.29	1287.85	2.285	17230	17940	15860	17280	169	11910	12280	11400	10380	11650	15660	15060	15300	13270	13000	22860	26890	24710	23030	24480	17340	19070	16160	15430	12870	26730	26350	26140	22980	24350
M340.3526_T2.49	340.353	2.4925	2072	4952	5695	23070	20.83	5296	6980	6936	4439	1616	2208	2403	5425	6467	4665	2621	2596	8645	2945	4139	9899	5728	6141	4355	4783	3831	4558	4328	1615	6701
M361.3262_T2.29	361.326	2.2864	3010	2608	5846	16300	55.04	6161	10080	8616	6214	2491	2807	2961	5230	7341	2225	1995	2429	6163	3269	4456	10790	5788	6552	5869	5424	3234	3755	3362	1543	5706
M338.3734_T2.27	338.373	2.2732	3539	9085	10920	33780	NA	10390	16840	14690	7558	2614	3240	3439	10350	13210	8732	3488	3860	14680	4784	6909	19030	10050	12120	7261	7818	5272	7228	6740	2143	12270
M970.3972_T2.29	970.397	2.2884	22600	18870	20110	19980	NA	15270	16300	13970	13500	15770	19320	17030	17790	15210	13630	26530	28210	25790	24990	25260	20730	22670	19690	19820	19150	28760	26870	26030	24090	26380
M970.8987_T2.29	970.899	2.2874	21040	17910	19490	18980	NA	13940	15890	12850	12740	14930	18360	15400	16310	13690	13570	24700	26520	24570	23810	24220	20440	21570	18500	18330	17940	26980	25140	24010	23790	24790
M1288.1861_T2.29	1288.19	2.2907	14580	14550	13330	14470	NA	8730	9609	8148	7372	8241	13540	11450	12160	10080	10580	19840	22450	21340	19110	19790	14560	15700	12800	12110	11740	23000	22850	22170	18940	21310
M859.5349_T2.52	859.535	2.5213	1648	5076	3694	3445	NA	2514	2891	2810	2098	2947	2465	2060	1263	1948	2299	15430	3820	3430	3176	3632	1523	7565	4899	3423	4595	20630	2990	32780	3450	3636
M850.5768_T2.62	850.577	2.6222	11380	6347	7418	8437	265	5254	3129	4567	5361	6972	7895	9360	10130	5201	6781	6857	4114	10140	9834	6357	10080	10950	9728	6446	7736	11760	11450	7344	10980	3880
M360.3228_T2.28	360.323	2.277	11290	9824	23340	66950	223.2	25540	42230	36890	25090	9338	10400	11000	20560	30280	8225	7722	8874	24660	12340	17380	44270	23620	26900	22310	21450	12070	14670	13220	5666	23050
M970.6485_T2.29	970.649	2.2899	28090	24360	25690	24730	336	21290	21480	18640	18670	20240	24280	24080	23750	19420	18220	34560	33930	32270	32670	33450	25110	28290	24800	25500	27260	35230	37060	32050	34330	37030
M970.1468_T2.29	970.147	2.289	11510	10710	10770	11130	76.35	11510	8548	5636	10560	9722	9318	7584	12600	7270	6443	13660	14580	14080	13100	16110	10070	12200	10340	10180	10180	15060	14390	13720	12680	13250
M847.9113_T2.29	847.911	2.2908	106100	100400	100600	99410	3168	86150	84520	84030	83120	93090	89950	85590	92880	81960	67740	110700	123100	112300	113200	111200	99850	109000	103000	101800	95700	121400	121100	117700	114600	117200
M848.2459_T2.29	848.246	2.2904	161000	148300	147900	146700	5194	127700	126100	123400	123700	135000	133000	125000	137800	120600	108000	164700	181800	168700	168100	167200	149100	160600	150500	148200	140400	181700	179300	173600	172000	173300
M848.5803_T2.29	848.58	2.2917	127200	120600	119500	118500	3957	101500	101600	97900	98620	110400	107400	101000	111000	98750	87450	131800	145500	137300	136400	134300	121400	131300	123300	120100	115100	146900	145900	138000	138200	141000
M849.0735_T2.6	849.074	2.6049	43970	39300	37170	41390	876.8	31520	30390	27810	28590	31380	40920	37620	38030	35690	30980	43220	47800	45710	45340	43600	44480	2249	40280	39510	37590	51920	50240	45380	2499	49260
M640.9433_T2.29	640.943	2.2934	22190	21010	19920	19520	NA	16130	15950	15150	15460	17200	19090	18130	19050	14680	14710	16890	19380	17750	17850	17720	18170	22100	19900	19070	18250	19260	19050	18760	17850	18140
M640.6926_T2.29	640.693	2.2935	27020	25940	25700	23150	193.9	19520	19480	19550	18700	22190	23310	22100	23910	20540	18460	20830	23510	21870	21970	22190	22860	27050	24750	23800	22630	24130	23650	22620	22260	23120
M640.4417_T2.3	640.442	2.2952	18300	17280	16750	16270	NA	13790	13450	13110	13350	14830	16570	14890	15780	14030	12670	14460	16440	14890	15050	14660	14940	17860	17130	16080	15380	16590	15730	15790	15240	15650
M1263.3516_T2.29	1263.35	2.2948	72900	77000	69950	78630	795.6	56940	54280	52110	52550	58580	66910	61940	68120	60310	56510	97170	110600	105600	97640	97470	72730	79640	71330	65410	62080	113200	112200	112400	100900	106700
M770.5461_T2.3	770.546	2.3006	2187	2757	2526	2587	19.07	2626	1904	2031	1733	2127	2048	1876	2082	1599	1550	3155	2627	2665	2503	2295	1943	2407	2187	2271	1888	2603	2407	2337	830	2715
M1287.5172_T2.29	1287.52	2.2939	5593	6051	5695	6098	NA	3458	2989	3263	2092	1169	5413	4756	4747	3824	2985	8793	9816	8938	8152	7860	6213	6370	5034	4620	3406	9730	8690	8793	8000	9034
M1262.8498_T2.29	1262.85	2.2948	50280	52120	49950	53840	291.8	41190	37060	38990	34890	37110	45900	43230	47450	42640	38260	64440	74400	66940	64990	64950	47550	54030	48270	45780	43540	75020	72340	76930	65500	70100
M960.8899_T2.31	960.89	2.3127	980.4	491.9	1840	1147	NA	543.5	983.8	1353	1058	879.5	1496	1117	1243	349.6	1318	2046	2439	2553	2397	2683	1839	824.4	1480	1857	1134	2805	914.3	1085	2362	2690
M779.7237_T2.3	779.724	2.298	4046	2422	2094	4445	NA	2280	2799	1723	2632	2787	3779	3619	2134	2947	2299	4695	5353	4936	4434	4668	4423	1636	3843	3311	3718	5234	4582	4926	4582	4620
M338.3413_T2.3	338.341	2.2988	71400	121000	175100	590600	947	166500	241300	214100	133000	57380	64950	70270	169600	5490	79670	72920	79970	220400	96780	126900	343700	168900	190100	130600	136500	106900	131800	124600	49500	189200
M780.541_T2.14	780.541	2.1427	5863	2911	NA	NA	NA	1725	5724	4555	NA	10130	NA	3722	NA	6165	3902	8598	19580	19760	22090	19040	NA	3281	5912	4102	2205	18910	20260	17380	24250	26380
M1266.8308_T2.3	1266.83	2.3037	2991	2590	2339	2479	20.63	1892	2257	2314	2256	1393	2173	2118	2754	1985	1996	1239	4278	4168	4301	4265	2443	1922	2643	3136	2689	4482	4133	4273	4074	4529
M801.5578_T2.09	801.558	2.0851	52750	52360	55860	57120	2217	53760	49400	58640	57200	58210	50180	56840	51580	59060	46890	54190	58090	54090	60250	58000	52490	60300	56450	4284	51730	54420	54910	61490	56860	56020
M805.2223_T2.38	805.222	2.3765	17870	17090	16610	17500	437.7	14760	13810	13990	14350	15350	13160	12370	15300	11880	9868	16990	19130	18120	17740	17430	16390	17740	17540	16780	15880	19140	18450	18480	17770	18500
M1273.1763_T2.31	1273.18	2.3113	16820	15830	15890	17060	NA	10640	11730	9036	9327	10700	15000	12230	14520	12120	10010	23270	25750	24120	21900	22210	16590	17890	14460	14420	10730	26450	26110	24380	21470	23880
M1273.8443_T2.31	1273.84	2.3108	15190	16550	15720	17220	94.35	8905	11370	8811	9166	10350	15390	13670	14550	12020	12190	22220	25850	23940	22410	22730	16210	17950	11550	13980	12370	25750	24760	23890	22210	23880
M959.8923_T2.31	959.892	2.3109	27360	22900	24050	24700	NA	13860	20190	16470	16710	18820	21980	19440	20460	15040	14680	31180	33760	30860	30180	30140	25570	27650	23470	23660	23300	34080	33390	31160	30180	31760
M1273.5107_T2.31	1273.51	2.3113	19040	19140	18050	19790	NA	11920	12750	9996	9594	12100	16940	15800	16340	13630	13680	26110	29980	28020	25090	25410	19920	20870	17320	16210	15980	29930	30000	28590	25140	27650
M959.6413_T2.31	959.641	2.3108	34480	30060	30630	31660	686.3	23470	25590	21530	21740	24560	24150	25550	27310	22680	18450	38630	41770	39470	38040	38390	32620	35190	30330	31070	29060	43910	42580	39310	37620	40120
M1272.8417_T2.31	1272.84	2.3113	8338	9466	8184	9152	NA	5309	5011	5142	3718	5694	8537	7184	5966	4856	5157	11550	13030	12540	11580	11420	8407	9423	6864	7116	7038	13560	12950	12990	11390	12150
M959.1388_T2.28	959.139	2.2788	14360	12540	13170	13080	297.7	9787	10510	7444	5484	10230	11820	9719	11400	8282	5556	16270	17750	15970	15650	16170	13030	14820	12880	12870	11730	17560	17650	16290	15720	16450
M312.3254_T2.31	312.325	2.3058	1621	125400	4947	3458	NA	18820	4898	2477	12890	1969	1183	1770	42730	1610	86360	1681	14390	3278	2687	3225	2773	1042	1750	12040	13190	4377	1746	1789	3187	1704
M771.3199_T2.32	771.32	2.3164	15090	12320	13420	12870	NA	4624	10850	8188	8379	10280	13040	11060	11750	6666	8301	13770	15660	14050	13650	14140	13270	15000	12680	13180	12330	15750	14970	14180	10430	14350
M959.3906_T2.32	959.391	2.3173	28650	24560	26580	25880	NA	19030	21020	18200	17590	20900	23990	20800	22000	15720	17340	33170	35770	33620	31920	32730	26380	29500	25500	25530	24080	36020	34570	32430	32320	33380
M833.5704_T2.32	833.57	2.3188	139900	132000	129600	129900	4441	110500	110600	111300	108900	118200	110400	105300	119000	99470	85860	143500	157000	145100	146900	144900	130400	142300	132600	132400	124900	159200	154400	151400	150200	152700
M833.9048_T2.32	833.905	2.3192	109400	103700	103600	102800	3403	87170	86420	85760	84350	93190	86310	80810	93460	65440	66800	112800	125600	115600	116600	115000	101800	113000	107100	103100	98920	125000	123400	120500	118900	122500
M935.6387_T2.04	935.639	2.0385	20460	19460	20330	21090	801.1	8799	18350	9616	5377	8458	20090	3038	18590	2827	17710	22440	23720	23170	23420	22820	19530	21500	20620	19670	19500	24890	24460	24650	23520	24080
M833.2359_T2.32	833.236	2.3197	93490	88500	89580	88530	3042	76890	75110	72320	73480	82030	75130	71400	81430	66730	57960	96510	106900	99330	99380	98120	89750	95940	91700	88440	85090	107100	106100	102500	101900	103200
M1241.3385_T2.32	1241.34	2.321	70080	72450	68790	75800	768.4	53770	51870	52530	49390	57720	63610	57870	66000	56040	52030	90660	104600	96600	94000	90830	70910	76590	67220	63590	61220	105400	103900	106000	97310	101000
M1240.8365_T2.32	1240.84	2.3219	48490	52110	48980	51280	NA	39370	36210	38840	36180	41120	44200	42760	45800	39750	36330	61720	70260	64490	64010	62070	47960	53370	46920	43620	42050	71230	71650	71250	64800	68190
M629.9367_T2.32	629.937	2.3201	15230	14860	14600	14070	NA	12110	10350	10400	11300	12570	13610	12210	13720	11440	7918	11720	13390	11850	12210	11960	12890	15240	14450	13970	13250	13890	12850	13070	12520	12780
M629.6859_T2.32	629.686	2.3224	19390	17870	17710	16860	NA	14620	13390	13770	13500	15250	16300	14650	16960	13370	12480	14410	17040	14530	15010	14520	15590	18460	17580	17080	16150	16740	16110	15450	14900	15440
M629.4353_T2.31	629.435	2.3108	13590	13130	12650	12650	987.2	10600	10140	10510	9902	11750	11960	10960	12210	9273	8848	10820	12140	10780	11060	10980	11860	13680	12310	12270	11750	12170	11830	11600	11380	11750
M1242.8423_T2.32	1242.84	2.3232	14370	15170	13870	15160	134.1	11260	10610	10760	10240	11140	13350	12030	13420	11960	8497	17970	20670	19640	18910	18360	14260	15580	13790	13030	12760	22090	20550	20710	19340	19790
M949.8831_T2.33	949.883	2.3343	2089	1723	481.3	1937	58.46	1196	1619	703.6	1115	1272	1464	679.6	1854	1554	736.5	3054	3311	3059	1257	3306	2610	2175	1890	1052	1031	2574	3259	2730	2255	3261
M1258.5009_T2.33	1258.5	2.3348	22400	22370	21390	22940	NA	14700	14410	13680	13030	14650	20130	17480	19050	16200	15750	30680	34580	32280	29620	30110	23280	24400	20560	19420	18520	34650	33940	33420	29410	31780
M948.6351_T2.34	948.635	2.3361	42880	37580	38110	38740	674.6	29120	32580	26930	26940	30670	34190	22590	37460	27310	19280	47530	51300	48290	46280	47230	39980	44730	39950	37820	35810	55830	50360	48990	52530	47390
M1234.834_T2	1234.83	2.0012	2732	3715	1710	2204	NA	4781	691	3017	2839	4240	1880	1957	2303	3838	3114	4514	4353	3294	1126	4313	1067	4046	2797	2047	2319	5250	2118	5625	4354	4101
M1258.8353_T2.33	1258.84	2.3348	26320	26210	25220	26440	NA	14890	17970	15190	15750	17860	23370	20120	22310	18300	17720	35070	39840	37390	34350	34970	26640	28310	23970	22450	21660	40630	40620	38030	34910	37110
M948.1336_T2.34	948.134	2.3371	18480	15760	17730	16890	NA	13610	14230	12810	12590	14390	15020	10270	17750	12180	10880	21160	22570	20570	19810	20590	14890	19080	16860	16290	15620	23940	22330	21550	20240	20710
M1259.1697_T2.33	1259.17	2.3338	19940	20700	19530	20790	NA	12510	13300	12040	10100	12440	18040	15890	17340	14660	13880	28260	31620	29590	26370	27200	21480	22510	18740	17160	17220	31650	31430	30300	26620	29610
M762.314_T2.34	762.314	2.3407	14200	12970	13810	13690	NA	6563	11250	7754	9012	10420	11930	11330	12330	5657	6692	13510	15870	13800	13820	13970	12570	15900	13570	13100	12370	15510	15250	14350	13640	14150
M762.5153_T2.23	762.515	2.2335	18400	12690	16230	16980	352.5	10040	11740	11270	11440	10590	15520	9115	11220	13260	9859	16700	18500	17240	16980	17180	15480	18910	15590	15920	13650	19410	18480	17230	13410	17680
M948.3841_T2.34	948.384	2.3388	36360	31220	33240	32890	403.8	25320	26910	22310	22360	25310	29010	17850	28400	17010	15590	40790	44220	41070	40160	40430	34090	37120	32680	31550	31130	45100	44390	41050	39710	42130
M1258.1663_T2.34	1258.17	2.3398	10760	10690	10190	11060	NA	6994	5679	6335	6214	7242	9443	8354	9271	5413	7194	14810	16640	15580	14100	14400	11110	11490	8666	9093	8277	17050	16810	16280	14230	15380
M819.2294_T2.34	819.229	2.3406	92130	84560	85410	86630	2831	72690	71640	70520	70720	78410	65990	62370	77550	43650	51830	91100	103100	94410	95080	93470	84920	92570	88580	86480	81580	101400	100900	97150	95890	97500
M818.5604_T2.34	818.56	2.3428	81630	75580	77230	77410	2251	66040	62800	63700	63600	70780	60660	57870	67670	38850	46270	80960	90880	84740	84480	83470	75820	82510	77770	76460	73890	91500	88520	86870	85620	87560
M818.895_T2.34	818.895	2.3441	117800	108600	110400	110600	3477	93660	90890	92090	91340	101100	87060	80290	99670	77230	64180	116400	130000	121200	122100	119500	109100	119900	112800	109600	106200	131600	128200	125400	123500	126800
M948.8857_T2.34	948.886	2.3361	33420	28780	31140	30520	349.2	22060	24680	20640	20040	23030	25860	22670	25460	20880	15010	37760	40810	38220	36430	37250	32020	35110	29520	29790	28380	42210	40290	37360	37850	38720
M762.715_T2.34	762.715	2.344	14330	13010	13080	12240	NA	8646	9966	7054	7172	9776	10270	10530	3701	5239	8491	12580	14860	12860	12460	10790	12660	14200	12620	11970	11530	14930	14260	12720	12260	13340
M779.5435_T2.2	779.544	2.1971	40780	37820	39860	4027	1613	40400	34780	41230	40200	4641	37340	38150	42430	43920	36770	3896	4444	38350	39700	37560	4145	4017	39650	4645	36510	4350	3963	4494	4607	4655
M780.0462_T2.17	780.046	2.1669	3513	34750	3543	37100	1449	3175	32650	3804	3352	39500	34320	34780	34080	36370	32440	34330	34160	3859	35340	33370	33160	34750	3768	36730	3238	33170	34050	35000	35960	35440
M964.6413_T2.46	964.641	2.4613	3346	1955	4639	2814	50.83	5286	2112	5127	2648	5705	1976	2524	1590	2154	1838	4954	2872	5328	2702	6726	4567	1305	NA	5699	2177	8230	4903	3829	2644	1871
M1219.3255_T2.35	1219.33	2.3481	64170	67750	63000	68930	624.9	52120	48250	49570	49370	53500	57010	53470	60270	51240	45840	84460	94080	88120	82900	83920	67750	68420	65170	58960	57530	95160	94930	99840	86970	89890
M1218.8235_T2.35	1218.82	2.3499	46650	48260	44070	48590	516.3	38630	34230	37950	33950	41240	41120	39510	45300	36230	31740	60030	64660	63330	58350	58940	48750	48870	44460	42150	40060	65400	65180	67390	60210	62620
M937.3771_T2.35	937.377	2.3521	45910	38770	41780	44430	544.6	31610	34970	29400	29930	33070	37210	32150	37140	28180	26720	51030	56900	51880	49820	50480	41530	49040	42260	42770	39360	57780	54850	52680	49080	54240
M1243.8252_T2.35	1243.83	2.3548	33260	33370	32030	34590	168.9	21940	23940	20920	20520	23400	28870	26220	28530	23830	22590	44780	50920	47620	44490	45710	34710	37330	31110	29740	28290	52250	50620	48830	44560	47540
M937.6297_T2.35	937.63	2.349	72430	60120	65960	66870	905.8	48620	54190	46630	47810	52880	58030	55300	57040	48620	34070	76700	80430	78870	75630	76660	47740	73440	64190	62680	59990	84730	80880	78380	75140	80410
M433.3315_T2.39	433.331	2.3882	755.8	1126	1631	1174	NA	773.2	1246	1098	1775	1668	NA	NA	170.8	372.9	562.6	1799	1271	1185	937.3	933.8	664.4	1043	17550	1320	1126	612.6	741.8	964.4	975.4	1013
M937.126_T2.36	937.126	2.3628	23970	21250	21980	23140	390.1	18570	18770	14240	16200	19460	19560	19630	19530	13490	12020	27450	29790	27570	26140	26560	20470	25470	22420	22260	20430	31720	28130	27270	27100	28290
M618.4288_T2.34	618.429	2.3361	9206	8826	8620	8487	37.98	6811	6564	6589	3526	7636	4549	4855	8208	5155	5565	6221	7630	6431	7130	6195	7093	9188	8340	8178	7453	7567	7177	6116	6609	7027
M1222.8032_T2.37	1222.8	2.365	3085	1647	1883	1937	15.62	2028	1333	1921	956	1581	1455	1102	2596	952.9	535.4	3122	4198	3324	2939	3779	2472	2852	1612	1771	2526	4101	3706	3740	3288	3910
M938.8765_T2.36	938.876	2.3624	3268	2766	2389	1920	133.1	1262	1491	1875	1744	2453	1522	1129	1090	1191	384.2	3239	3385	1375	3835	2483	2586	NA	2522	1855	1783	3570	2715	2359	2829	1974
M753.5088_T2.36	753.509	2.3633	19230	15680	16070	17010	NA	12780	12870	11840	11480	13600	16590	13250	14770	12870	10820	16220	18030	16400	16060	16410	16330	18770	16980	15650	14990	18760	18540	16380	15520	16710
M1244.1599_T2.36	1244.16	2.3568	34330	33990	31530	34710	NA	20760	23350	19520	19010	21780	29400	25400	28360	23120	22810	45770	50900	47350	43140	44620	35410	36340	30320	28790	28630	52120	50630	48610	44020	47560
M607.4219_T2.37	607.422	2.3734	5978	5413	5190	5072	13.18	4182	3902	2997	4296	4349	4282	2606	4614	3885	2063	3591	4052	3692	2528	4008	3689	5735	5069	4930	4593	4154	3578	4226	3662	2101
M1243.491_T2.36	1243.49	2.3573	14980	14880	13880	15300	NA	9202	10010	9691	8596	9884	13070	11650	12400	10610	5591	19880	22700	20960	19640	19650	15050	15780	13440	12720	12240	22780	22770	22040	19350	20950
M466.5336_T2.36	466.534	2.3619	27920	50440	37480	39410	367.2	36280	37880	35900	38440	33030	23610	20700	27630	20000	26300	38040	52190	47600	43550	44720	22450	34700	34840	37650	40010	44970	40340	46810	43830	47270
M1255.8372_T2.36	1255.84	2.358	3616	2801	3540	2440	NA	3648	2701	2795	1846	2936	901.6	1016	744	2186	NA	2759	4432	3195	3574	2365	776.7	2139	1738	1757	3103	4509	4718	4977	3002	4084
M912.1251_T2	912.125	1.9976	191600	186700	191400	198000	7185	170900	167100	165600	164900	2797	183800	183900	175200	175200	162000	210400	228100	220300	215300	208000	188500	204000	191100	184800	182000	230100	234300	231600	220700	224700
M753.7096_T2.36	753.71	2.3646	20280	17830	17700	17380	NA	12000	13930	11580	11650	12970	16020	13980	15380	12590	7937	16470	19060	17640	16480	16780	16940	19630	17130	16900	15470	19970	19230	17260	16310	17450
M758.0332_T2.13	758.033	2.1331	22380	22180	23340	24900	920.1	25320	22180	26730	25660	26810	23730	23540	3125	28360	21210	22760	22890	22720	23450	21690	21960	23450	27810	24910	23020	21500	22060	22920	23500	23490
M753.91_T2.37	753.91	2.3665	15820	13410	13690	11790	NA	9601	9064	8701	8037	10370	12470	3798	11980	6620	4038	13830	15940	12460	13770	12430	13680	15600	13480	13520	12180	15770	15500	11260	13630	13660
M1244.4943_T2.37	1244.49	2.3665	26350	26130	25670	27060	NA	16480	18120	14930	15080	17840	23290	20110	22510	18240	9622	36110	40830	38190	34420	35630	28320	29460	24630	23560	22240	41190	40450	39880	34670	37900
M765.4399_T2.38	765.44	2.3758	4568	12590	4483	6617	NA	NA	NA	NA	NA	NA	1651000	1707000	914900	1758000	2079000	296.1	377.5	454.7	NA	NA	3710	3886	4647	744.9	4187	NA	NA	NA	NA	NA
M766.5099_T2.56	766.51	2.5551	1198	1350	758.6	742.7	19.79	453.1	580.5	736.3	701.8	781.9	45090	47950	26880	49420	60030	1323	801.7	784.1	735.3	726.6	987.5	717.4	429	997.3	219.2	609.3	395.9	873.3	222.2	874
M757.5313_T2.33	757.531	2.3272	4761	4871	5206	5370	757.2	4540	3806	4520	4755	4625	23290	27770	25710	29020	22650	5588	4762	5444	5213	4544	6803	4922	4895	5252	5361	4989	4409	5150	5180	5319
M842.5714_T2.75	842.571	2.747	3326	4386	3722	3281	NA	3134	2872	3711	2115	3454	4177	3111	4519	2994	5838	3650	4230	3758	4794	3042	665.9	2864	1678	2151	3029	4888	5202	6070	5285	4765
M738.5249_T2.35	738.525	2.3468	1510	2099	2295	1771	16.63	1275	1060	1365	728.3	1342	659.5	261.8	918.8	313.6	332.5	949.1	1838	1838	1724	2480	350.3	1114	1105	1000	897.4	1824	2228	2858	2732	2088
M804.5539_T2.38	804.554	2.381	72810	66720	66580	71800	1893	58320	57040	56050	57090	61550	52860	50570	60600	49410	39180	71020	78070	73150	73360	71350	67430	72540	70590	68250	63610	80440	78660	75720	73350	76260
M845.5224_T2.22	845.522	2.2203	2419	8189	6252	5758	NA	3153	3653	3582	1770	2554	2008	1924	1195	1914	2469	6088	8814	7041	7488	6534	2684	3335	7976	2458	6244	6328	6389	8280	6360	7001
M804.2196_T2.38	804.22	2.3823	94390	85500	88450	90750	2844	75210	72900	73730	71780	79910	66360	64610	81250	61880	50960	92160	102500	95610	94740	93500	86800	94740	92490	88240	82830	105300	101100	98170	97120	100300
M803.885_T2.38	803.885	2.3828	65370	61100	61380	64360	836.6	53350	50580	52650	51490	57120	47810	46990	56650	45410	36440	62240	71020	64260	65640	64050	61210	69670	63520	62460	59750	75780	70340	67330	67220	69950
M1196.8103_T2.39	1196.81	2.3853	45690	46360	41230	44990	NA	34920	31480	33610	32980	36830	35950	34560	40460	34250	29810	54270	59010	55290	53760	52780	47740	45110	42730	40650	38630	59610	60800	61700	56230	57590
M1197.3123_T2.39	1197.31	2.3863	60280	61490	57870	61380	655.4	46660	43230	45800	43100	48970	51010	47920	54960	46680	39800	74010	84880	76360	73510	72020	67250	63750	57280	53960	52640	84810	83420	87000	75930	78560
M744.7036_T2.39	744.704	2.3945	19960	16310	16560	16990	NA	11750	7718	6026	9702	12990	10740	13740	15210	12190	10800	15910	18340	16720	15660	15650	16560	19600	16100	15770	14960	19370	17950	16380	15300	17030
M745.1049_T2.39	745.105	2.3927	16910	10500	14870	15290	NA	8367	11840	9648	8861	10590	13170	6856	9943	5858	6514	14100	16580	14300	13320	12820	14190	16520	14440	14020	13300	16590	15840	14400	15220	14740
M926.1204_T2.39	926.12	2.3925	28530	22740	24950	24520	394.3	20710	21000	18060	17970	20360	21940	20050	21370	18240	9511	29030	33090	28620	29080	27920	24410	28590	25800	24450	23690	34100	33390	31200	29910	31070
M744.9043_T2.4	744.904	2.3954	21140	18020	18350	19840	NA	10070	14790	12220	12280	14400	16860	14990	16500	13140	11870	18080	19790	19150	18410	18270	18600	20930	18320	18880	17210	20840	19730	18690	17580	19370
M767.507_T2.36	767.507	2.3633	580.8	1483	736	837	NA	267.4	452.8	834.3	416.5	1058	13610	14520	5577	15830	18240	671.4	722.5	599.6	591.5	713.7	587	684.3	214.1	443.7	206.5	566.2	558	687	519.5	521.3
M682.4973_T2.4	682.497	2.3977	1980	3168	3302	3327	NA	2553	2582	2510	2462	2668	2258	2205	2900	2083	1628	3022	3259	2885	3172	2858	2203	3240	3067	1567	2717	3166	3049	3209	3128	3194
M926.3711_T2.39	926.371	2.393	54730	45750	49590	50300	1062	38400	41130	33710	33100	38550	43250	37620	42020	34400	30400	57060	64330	58980	56880	54070	48800	56690	48390	47840	46010	65690	63510	58780	56250	60550
M926.6222_T2.39	926.622	2.3916	62310	52000	55510	58720	984.5	45200	47410	39370	40030	46370	50060	44330	53030	43850	36310	65760	72240	67060	66970	67440	55520	63660	56190	55460	51730	75360	73130	69020	65780	69550
M736.02_T2.21	736.02	2.2069	3290	3065	15820	16700	490.3	2764	14320	18480	17830	19340	14870	16330	15520	18420	14790	15820	3025	14990	2731	17350	3195	14830	16530	16470	15490	13840	2650	15950	15470	15080
M1228.8154_T2.4	1228.82	2.3996	19720	19740	18320	20010	70.06	13450	13120	11580	11600	14020	16440	15670	16720	12990	13040	26460	29700	27050	25340	24870	19800	21220	18400	17230	16520	29700	29280	28210	25380	27040
M1229.8186_T2.4	1229.82	2.3974	34980	35020	33550	34810	121	21940	23450	19700	19200	23110	29880	25850	29360	23400	23480	46780	52650	47940	45240	45720	36550	38640	32290	29910	29510	53200	52210	50620	45930	48750
M891.6118_T2.1	891.612	2.0962	14080	13230	13710	14050	667.1	9896	12280	9534	4948	8774	13010	5368	12760	2571	11890	14170	3547	15270	14410	14310	13540	14580	13800	13500	12740	15460	16450	15750	14930	15570
M1229.4846_T2.4	1229.48	2.4019	43420	42480	40560	43910	NA	27110	28910	24690	24530	28460	37040	31940	36210	29490	28690	57960	64200	60480	55020	55130	46530	47190	39650	37220	36120	65790	63660	62110	56260	59500
M1229.1502_T2.4	1229.15	2.4037	38760	38520	36860	38610	NA	25030	25910	22960	22160	25250	33140	29280	32150	27090	25030	51580	58370	53400	48830	50060	40350	42330	35610	33360	32160	59540	57820	56660	50160	53510
M736.2996_T2.42	736.3	2.4184	17570	14450	14640	16140	NA	10800	10830	9735	9762	11080	14480	12450	13380	7229	8266	14170	16210	14260	12940	14510	15030	17750	14940	14490	13550	16050	15780	14930	13860	13690
M735.5169_T2.32	735.517	2.321	3549	19040	3787	3605	539.2	21300	2965	3874	2962	3485	18880	2218	3464	2404	18200	3234	18040	21590	19520	18670	3642	2976	3693	3858	3689	3701	17250	3892	3822	3549
M789.5437_T2.41	789.544	2.4085	74930	68910	72750	75180	1330	62140	58760	59200	57690	64490	57390	54970	64260	55840	41260	69610	78890	71580	73630	72380	68970	76210	72810	70450	62920	80380	77480	76790	74580	78390
M789.8784_T2.41	789.878	2.4099	53960	48730	51340	53520	1441	44300	41370	43480	44280	47200	40190	40110	47700	39060	30110	49460	55360	51900	52020	51050	48780	54710	52070	51390	48530	56240	53310	54470	52480	53770
M789.2095_T2.41	789.209	2.4112	52580	46960	49320	50210	1250	41830	40020	41100	40860	46770	39810	38540	46940	37280	29370	48840	53900	49730	50170	49060	46770	52270	50770	48460	44310	53620	52160	52180	50210	52000
M915.1135_T2.41	915.114	2.4147	33090	25700	27610	27610	405.6	20900	23830	19980	19980	23330	26210	22270	24170	21150	18800	32150	36220	33450	30890	32920	28580	32160	28720	27230	26460	37310	35390	33710	32360	34820
M735.8983_T2.42	735.898	2.417	20990	16810	18190	17900	NA	12130	12860	10020	11620	12870	16330	15130	16010	13530	8777	15120	18570	16630	15360	16820	17670	20320	17100	16590	14980	19650	18140	17430	16160	17250
M374.2835_T2.44	374.284	2.4427	NA	2990	NA	NA	NA	NA	NA	NA	NA	NA	NA	NA	NA	NA	1349	NA	NA	NA	NA	NA	NA	NA	NA	NA	NA	NA	NA	NA	NA	NA
M915.6154_T2.42	915.615	2.417	71320	59430	63140	65220	1799	48690	51450	45220	45370	49270	56330	53080	58120	47020	42150	71820	79150	74070	72160	73250	62500	70400	62890	62390	59920	82960	79070	73410	71510	76220
M915.3646_T2.42	915.365	2.417	62690	52630	56320	57940	1355	42390	46880	40600	40760	45800	51630	45710	49250	41660	36340	63180	70320	66160	64160	64460	56200	63590	57300	55240	52130	74700	72380	64760	64230	68180
M575.5019_T2.42	575.502	2.4198	4399	4861	7448	6465	NA	3004	2410	3591	2274	3799	1836	1069	2680	1558	1281	4254	5129	5432	4964	5204	594.4	3605	2928	2414	2546	4357	4822	7380	5967	4974
M736.099_T2.42	736.099	2.423	22570	18980	19830	20330	NA	12250	14510	9843	12530	13620	18080	12420	17900	13470	9717	17090	20320	18820	18040	17850	19640	21240	18910	19240	17490	21740	20060	19310	17270	18530
M736.501_T2.41	736.501	2.4105	13140	10500	10840	10310	52.16	7341	8554	6810	7123	NA	9548	8821	9603	6348	6524	9653	11230	9586	9581	9779	10690	13130	11420	9726	10410	12570	10890	10530	10470	9994
M735.6976_T2.42	735.698	2.423	9484	8214	8791	8797	NA	5612	6475	5147	5502	6189	7591	7075	7824	4317	3818	7772	9025	7714	7614	7840	8365	9235	7587	8295	5696	9352	8572	8020	7445	7417
M435.3593_T2.42	435.359	2.4236	252200	213300	299200	280400	8753	250200	275400	280100	282700	263800	177000	159500	161100	154800	134100	328200	312000	309300	307000	312500	262800	266000	266400	277500	268700	273700	264100	296000	293400	301900
M1233.8238_T2.43	1233.82	2.4317	3523	2562	3978	3604	NA	3253	525.9	2274	810.3	3067	1985	2559	1394	572	745.3	2391	5179	5345	4848	2633	2033	3119	3936	2821	869.1	4648	5365	5667	4152	2776
M872.7202_T2.42	872.72	2.4244	2260	2313	3372	3007	NA	2133	2608	2452	2597	2533	1134	972.9	1064	906	859.6	3194	3570	3269	3024	3097	2066	2705	2621	2568	2452	2696	2642	3180	3066	2924
M1174.7974_T2.43	1174.8	2.4285	39530	41360	38610	40900	NA	31990	28570	31790	29780	34010	33640	32620	36430	31890	27240	49760	53900	51260	48680	47680	46010	41720	38790	36680	35730	53220	52850	55920	50240	52090
M1175.2992_T2.43	1175.3	2.4281	53700	56150	52740	55260	475.8	42900	38300	41680	40130	45390	45600	44040	50620	42550	37100	66100	72900	67380	66340	65610	65130	57360	53330	49560	47340	73030	72000	74670	68280	70370
M871.5449_T2.45	871.545	2.4458	1179	4140	3452	2841	24.81	1070	1339	814.6	251.3	1116	946.9	357.5	324.1	459.9	523	14220	23520	17370	16100	18600	1261	10010	5312	1053	3369	21860	18870	24970	18170	18530
M547.3713_T2.1	547.371	2.1016	NA	NA	NA	NA	NA	NA	NA	NA	NA	NA	5771	10240	11790	24590	35040	NA	NA	NA	NA	NA	NA	NA	NA	NA	NA	NA	NA	NA	NA	NA
M713.5048_T2.32	713.505	2.3223	2915	12170	3156	3501	163.3	2859	11050	3003	13750	3022	11250	12640	2961	2248	11760	2397	10820	2788	12910	11840	2893	3136	3175	2974	2793	10830	13180	12540	3113	2984
M859.5372_T2.6	859.537	2.6004	2445	4974	3724	3563	NA	3211	4231	4016	2961	4666	3231	2641	2858	2873	2815	22560	32140	18990	17170	19390	2022	7531	5681	3979	5404	28910	17980	34550	18070	19280
M774.5339_T2.44	774.534	2.4354	41200	35410	37780	39570	NA	32940	29400	32290	31720	35090	31890	31180	36450	31360	24530	35760	38360	36110	36390	36050	34730	39080	38480	36620	33260	40850	37770	37050	36450	37550
M1177.774_T2.43	1177.77	2.434	4032	3321	3144	3092	NA	3302	2504	2967	2626	2987	3837	1961	3225	2335	2283	4156	4831	4038	4684	4695	3230	3206	3572	2789	3610	5272	3890	4069	4035	4549
M1214.4748_T2.44	1214.47	2.4382	49090	48250	46480	48910	NA	32300	33300	29850	29130	33540	43020	38280	40820	34540	33050	63480	73060	66410	61910	62620	51690	53620	45550	42880	41130	73190	72050	70600	63570	66940
M894.1037_T2.46	894.104	2.4605	40230	33490	34820	36390	989	26910	28380	24520	25140	26330	33180	29220	32680	26820	23830	38510	42620	39200	37320	37820	35820	39090	35710	34460	33310	45000	42800	40030	38670	41340
M774.8686_T2.44	774.869	2.4383	53420	45820	49510	52580	1201	43920	39090	42730	42280	44110	41160	39890	47340	39630	31720	47170	51270	47000	48020	47000	46880	51710	49930	48510	45760	52100	49510	50360	48940	50620
M775.203_T2.44	775.203	2.4378	41330	34830	36950	39940	563.5	32070	29790	31670	32050	34620	29570	30910	35700	31260	23520	34730	38590	34860	36590	35780	34980	39440	38620	36670	34420	40870	38180	37710	36480	37720
M1234.3241_T2.42	1234.32	2.4239	3985	2680	3038	3040	NA	4973	542.9	3420	2923	3693	1685	1893	2040	941	877.7	2528	5730	5673	1542	2481	1652	629	3790	2884	1314	4788	5286	4980	3609	2274
M1214.8093_T2.44	1214.81	2.4391	56460	53750	52050	54620	NA	35300	36740	32110	31550	37080	47160	41480	45100	37180	37270	72190	80500	75550	70490	71440	57960	60480	49760	48420	46770	81240	80710	77010	71040	75810
M904.609_T2.44	904.609	2.4387	75800	66110	68870	72260	1432	54640	56800	48990	50670	55380	64520	57880	63510	52410	47090	76400	82570	80310	75840	77970	70040	78700	69020	68230	64960	88020	84710	78310	78000	82290
M904.3581_T2.44	904.358	2.4409	69650	58820	62070	65370	1724	49510	51030	46020	44190	49660	57520	53580	57460	48520	41520	69450	76280	71570	69590	69490	62310	69650	62310	62720	58390	81200	76530	69750	71020	74490
M727.2938_T2.44	727.294	2.4437	23140	19570	20040	20910	NA	12140	15170	11570	12380	13970	19770	17150	18120	16110	13500	16640	16680	18470	18060	17550	19710	23030	19650	19130	17930	21740	19870	18990	15770	18940
M860.5412_T2.57	860.541	2.5742	407.8	1319	1221	665.1	NA	1516	1397	1794	1205	1871	1440	536.6	1216	1218	1085	9565	11610	10120	8328	9772	941.3	3075	486.3	1838	2415	10460	10390	11730	9215	9074
M904.1072_T2.44	904.107	2.4409	37710	30130	33340	34120	636.3	28180	26760	22040	23940	27820	30880	25660	30740	27130	19100	36390	40180	35910	36380	36700	31460	36830	32000	31820	31610	42570	39960	37770	36920	38810
M1215.1436_T2.44	1215.14	2.4418	42860	41780	40840	42560	NA	27470	28090	24430	24060	27710	36510	32880	35030	30280	28410	55810	62770	58230	54170	54840	45610	46870	39550	36980	35920	63690	62660	60690	54560	58720
M1214.1401_T2.44	1214.14	2.44	24560	23510	23230	24120	NA	16530	16140	15270	14760	18710	21040	19880	20230	17890	12650	31990	36290	32600	30850	30870	25220	25990	22730	21090	20630	36760	35110	34200	31070	33360
M727.0931_T2.44	727.093	2.4432	21660	17970	18170	19520	NA	12290	12660	12140	10690	13630	17330	16290	13640	13270	8613	15290	16090	14740	16000	16080	17660	20530	18060	17640	15960	19350	18730	16970	16370	17590
M1812.6949_T2.46	1812.69	2.4552	5223	5784	4904	4928	NA	1993	2278	1279	1151	2290	5578	4755	4403	3984	4291	8962	9818	8150	7393	7168	8363	5820	4360	3802	3730	9897	9571	9546	7482	7980
M1813.1967_T2.45	1813.2	2.4515	5616	5943	5275	5486	NA	1722	1185	1938	1998	2766	6132	5386	4928	4635	4848	9992	10870	9307	8126	8234	9372	6658	5021	4405	4088	10900	10580	10610	8300	9351
M727.695_T2.44	727.695	2.4446	11170	9319	9788	10090	NA	5467	5037	5505	3876	6431	7860	6372	6973	4985	5752	8093	9299	7580	7587	7643	9321	10610	8012	8060	5927	9027	8952	8108	8481	7894
M973.4469_T2.48	973.447	2.4846	1096	305.6	1538	1025	NA	NA	727.5	NA	NA	206.2	1226	917	987	991	697.5	1034	3956	2545	1400	1253	1155	1743	1123	1367	492.7	2758	1581	2140	2156	2315
M727.4948_T2.43	727.495	2.4325	20040	15960	16260	17830	15.74	11290	11720	10500	11120	12760	16370	12030	11880	8727	9294	14350	17060	14600	12880	15770	7656	19660	16140	14650	14250	18000	16440	11250	15420	15610
M366.3721_T2.61	366.372	2.6091	2099	280300	6013	25760	NA	15190	8745	7088	10010	1710	2056	2127	82600	6529	153400	2382	26550	8403	3323	4432	13110	6168	7097	18780	12570	6383	5020	4737	3307	7716
M718.6891_T2.46	718.689	2.4579	17550	15270	15520	16020	NA	10680	10710	9469	10120	11090	15050	12570	14440	10790	7427	13040	14060	10900	13030	11600	15570	17390	15090	14470	11640	16620	15230	11830	13320	14200
M388.3452_T2.22	388.345	2.2167	5209	6272	588.8	2615	NA	1643	831.7	455.1	696.8	455.6	346.9	344.7	3184	581.4	4917	3367	707.1	1080	865.2	761.6	1967	455.9	374.9	553.9	348.5	1146	691	985.6	801.3	805.7
M759.8586_T2.46	759.859	2.456	29390	24790	25950	28860	321.2	24400	17940	23300	22890	24330	22180	23880	26660	23340	18570	24750	25370	23940	25100	24090	25760	27130	27730	26210	24800	29010	25450	26760	25320	26520
M760.5273_T2.46	760.527	2.4569	28980	26040	27030	28980	334.4	23750	21490	23910	23260	24140	23500	24010	25880	23770	18720	25450	26400	24190	24460	23890	26240	27700	27860	25910	24920	28630	26440	26550	25180	26140
M1790.6819_T2.47	1790.68	2.4708	7078	7811	6479	7066	NA	3226	3368	2805	2381	3521	7268	6291	6001	5282	5642	11940	13000	11110	8829	9919	11290	7740	6098	5071	5160	13140	12850	12490	10110	11070
M893.3513_T2.46	893.351	2.4578	78730	65410	67400	73040	1340	53270	56000	50500	51400	53600	64010	60240	63940	54090	48620	74480	80950	78280	75790	76560	67850	77540	68380	68840	65520	89290	84150	76780	75920	80330
M876.5896_T2.85	876.59	2.8522	29460	28200	26400	27500	NA	19340	20950	18450	18270	5980	30670	26740	24250	25130	22520	32630	38140	35660	33150	33060	27620	30630	27430	25160	25270	39020	37910	32940	32920	35320
M718.4889_T2.41	718.489	2.413	24420	21290	21110	21490	604.5	12920	15740	12650	12020	15970	20020	18310	19010	16480	14790	17650	19920	18510	17610	18030	21650	23160	19540	19540	18780	22310	20140	18870	18620	18910
M893.6033_T2.46	893.603	2.4587	101600	87220	74080	77720	1296	71590	75870	67650	66980	74260	71990	81900	84420	76210	47220	99460	88100	101200	101400	100700	74880	83650	94000	91140	87000	114500	111800	82180	99650	106300
M1199.4648_T2.46	1199.46	2.4593	31220	29800	29290	30690	NA	21100	20980	20870	19020	20680	26880	24630	26060	23410	21470	39480	45450	41440	38370	38140	32440	33250	28030	26700	26050	46680	44890	42370	38730	42200
M1791.1838_T2.47	1791.18	2.4666	7309	8864	7009	7537	NA	3114	3862	3064	1207	3878	7999	7082	6418	5920	6174	13240	14050	11970	10960	11070	12620	8748	6640	5892	5710	14300	13960	13710	11070	12330
M760.1931_T2.46	760.193	2.4592	37530	32610	35510	37590	398.3	31350	27720	30170	29820	32680	31700	30630	35480	31480	24490	32450	27720	32700	32550	31370	34220	36210	35830	34130	32750	37710	33520	28570	33250	34490
M415.2405_T2.14	415.241	2.1442	NA	NA	NA	NA	NA	NA	NA	NA	NA	NA	450.6	1919	10390	14760	10860	NA	NA	NA	NA	NA	NA	NA	NA	NA	NA	NA	NA	NA	NA	NA
M1153.2861_T2.46	1153.29	2.4583	47120	48710	46590	48610	164.9	38760	34760	38390	36200	40400	40800	39680	43620	38990	33440	58290	62880	59180	57770	56030	58720	49390	47020	43350	41620	62550	62830	65320	58950	61150
M893.0999_T2.46	893.1	2.4618	41920	35640	35280	38020	459.2	30270	30410	29480	27960	32210	36020	33920	34790	29620	21640	40980	45420	41890	40620	40690	35960	42090	37050	36640	35080	46600	46600	42610	39870	44050
M1152.7838_T2.46	1152.78	2.4649	34830	36100	34120	36740	28.03	29480	26020	29160	27080	30710	30640	30990	32560	29670	24950	44020	46240	43110	42990	42540	42220	35790	35470	31960	32070	47020	46680	49110	45080	45450
M911.6233_T2.01	911.623	2.007	116800	115400	115300	123300	107.6	89610	102900	85790	4457	108900	106400	109200	100500	105900	83870	113000	129900	128300	117500	122200	122800	107400	107700	103400	101200	118100	117800	120400	117300	128200
M1199.7993_T2.46	1199.8	2.4618	64570	62600	59090	63760	328.5	40780	43860	36950	39260	43630	55660	50570	53450	46400	42940	82230	94730	85550	79720	80230	66670	68480	59790	56110	54010	94330	91640	86900	79740	86610
M399.2093_T2.19	399.209	2.1895	NA	NA	NA	NA	NA	NA	NA	NA	NA	NA	46530	36990	48690	56390	27350	NA	NA	NA	NA	NA	NA	NA	NA	NA	NA	NA	NA	NA	NA	NA
M1211.8093_T2.46	1211.81	2.4588	4256	1174	3630	1048	NA	4719	1739	2201	2119	3584	2928	934.3	1668	1566	1320	2362	5557	5602	4849	4875	1292	2897	2656	2458	3840	5788	5913	5486	5333	5384
M1200.1339_T2.46	1200.13	2.4643	68040	64490	62990	66090	NA	42340	44740	39320	39460	44410	58040	52500	56230	47470	45520	85390	98370	89780	83180	84010	72660	72430	62000	58710	57070	100200	96300	94620	84530	91020
M1200.4683_T2.46	1200.47	2.4643	53680	50580	48960	51130	NA	32750	34560	31340	30320	33840	45120	40650	42680	37490	36050	67160	75220	70490	65090	66150	55470	56690	48210	45040	44290	75960	75500	73370	66060	70180
M718.2879_T2.46	718.288	2.4593	21640	17710	18080	18850	NA	12160	11690	10650	10460	13290	17650	13700	15830	12200	12200	15290	17990	15560	15510	15670	18530	20640	18040	17380	16420	19420	18130	16430	12090	16820
M894.851_T2.46	894.851	2.4605	1718	3209	2675	2210	152.6	1850	3239	2304	2338	2504	2911	2610	2598	1794	1894	1754	2890	4300	3999	3273	2624	3938	3123	2747	1890	5189	1082	1369	3001	3266
M321.3486_T2.47	321.349	2.4664	4526	2840	4484	3675	NA	407.7	604.5	645.1	747.6	576.7	500.7	315.2	339.8	404	184.8	1326	NA	NA	NA	184.4	16130	2830	2797	2927	3148	NA	NA	NA	NA	174.9
M745.5157_T2.48	745.516	2.4774	30160	27260	28510	28610	166.7	23770	21290	23900	23680	18460	24050	25490	27730	25400	18690	25050	25920	24900	23870	17430	28170	27820	27390	27260	25940	28710	26900	27720	25930	26250
M929.6216_T2.65	929.622	2.6523	10110	10380	13350	13250	NA	7951	6950	5310	2694	3937	11130	8830	6058	9640	7634	15260	15910	14130	12720	15440	13850	14970	13120	10610	11200	17860	19080	14840	12580	14770
M1769.1707_T2.49	1769.17	2.4878	9751	10860	8993	9456	NA	4895	5003	3957	4149	5579	9694	8467	8274	7714	7810	16200	18150	15770	14080	14320	14930	10970	8506	7641	7432	17930	17580	17550	14330	15810
M1212.3084_T2.47	1212.31	2.4708	5272	4308	4020	4524	NA	3382	3720	2245	3514	3040	2852	2842	2118	1527	1535	2600	6734	6613	5759	5324	3820	5398	3412	3976	3253	6790	7866	7248	4744	7099
M709.4823_T2.47	709.482	2.4694	21880	19680	18610	19660	11.91	13610	13510	12340	13240	13820	13890	17180	17480	15100	13850	16720	12090	16570	15050	10320	19930	22310	18700	17870	16930	18820	18320	16400	15610	16680
M1601.0911_T2.53	1601.09	2.527	NA	1123	790.9	561.5	NA	NA	161.4	NA	47.49	294.3	NA	NA	NA	56.15	NA	4980	8021	7825	6119	6995	NA	1936	907.8	NA	277.5	7070	7532	9651	7122	6468
M745.8519_T2.48	745.852	2.4818	17980	15940	17180	18270	NA	15060	12680	11620	14950	15730	15820	16020	16570	15810	12540	15590	15910	15280	10750	15280	17240	17780	17370	16180	15640	17440	15910	16340	16080	16260
M1185.1242_T2.48	1185.12	2.4823	74300	70280	68430	71220	NA	48310	49750	44890	43600	50750	64160	58530	62060	54310	51760	93310	108700	98460	91420	92290	76370	78930	67810	64530	62160	109100	105200	102300	92340	100900
M1185.4587_T2.48	1185.46	2.4814	78770	74860	74010	77680	620.4	51200	54240	47810	46890	54160	70140	63980	66070	57710	55680	101500	118100	106400	100900	100900	82370	85770	73380	69140	66300	117500	116700	111200	102000	109200
M1768.669_T2.49	1768.67	2.4928	8824	10180	8218	8694	NA	4437	4727	4041	3819	4691	9006	8150	7622	6899	6943	15030	16120	14190	13110	13030	13660	10120	7758	7062	6633	16280	16220	15950	13140	14560
M1185.793_T2.48	1185.79	2.4827	62380	59400	57900	60060	171.4	38050	41740	36200	36820	41080	54510	47620	51830	44210	43600	76990	89220	80290	76630	77160	63570	66590	56820	54040	52450	90160	87650	82090	76300	81610
M882.0942_T2.48	882.094	2.4831	43760	36000	37440	40370	852.2	31350	29620	31220	28230	23340	37290	35680	36080	31840	28110	41380	46290	43370	41940	41040	39420	42530	38780	37430	35900	49170	46950	42630	42040	44350
M1184.7894_T2.48	1184.79	2.4836	38050	36790	34840	36560	NA	27970	27260	26840	23230	26070	33670	31900	32450	28460	26370	47070	54210	49030	46310	46710	37620	40070	35010	32820	32060	54830	53520	51250	46820	49650
M765.5002_T2.43	765.5	2.4283	346.7	218.3	149.9	NA	NA	NA	NA	NA	NA	NA	9527	10900	41270	6362	6007	NA	95.65	NA	149.5	NA	252.3	117.7	348.7	151.4	246.9	NA	NA	109.2	NA	NA
M314.3046_T2.47	314.305	2.4685	8196	19810	11390	9511	24.41	1809	1464	2274	3116	1942	2267	1853	2959	1315	1976	6134	2356	1949	2086	2176	33360	14190	11140	8675	11580	1960	1867	2464	1776	1894
M882.345_T2.48	882.345	2.4845	83490	68460	70400	76680	2291	57550	57940	50140	52190	57090	69690	65920	67070	61040	52950	78360	83640	79240	79240	79180	76690	82680	74480	72730	69350	94640	88170	81740	81000	83750
M882.596_T2.48	882.596	2.4845	88930	74580	77510	83380	1044	61110	65370	55600	59800	64600	77020	72850	73840	65860	56920	85060	94130	87600	86090	86910	83120	87850	81840	78460	77820	98680	98060	87820	88260	90600
M745.183_T2.49	745.183	2.4855	19330	17110	17950	18270	NA	15860	12810	15880	11780	16880	15910	16820	17130	16300	13200	16640	16200	9600	17040	15430	18030	17870	18420	17090	11680	18360	17040	16600	16110	17550
M1189.7951_T2.5	1189.8	2.497	4418	3695	3876	4278	NA	6017	3348	5265	1326	2818	3413	2606	1314	813.9	926	5404	6175	6614	6507	3591	969.9	4789	4648	3886	2168	7069	6953	7248	4776	7275
M709.6833_T2.49	709.683	2.4878	22070	13170	19120	19920	NA	12410	12370	10440	11750	6013	19030	11330	17520	10030	13120	15600	17480	15970	7851	15700	20000	21310	18110	18250	16340	12140	18320	8089	11220	16960
M1130.7712_T2.49	1130.77	2.492	30180	30800	29920	31800	130	26710	23010	25980	24530	27970	27010	26510	28410	26680	23060	36880	39980	38070	37320	36920	34150	31990	30340	29640	27240	40150	40170	42590	38180	39860
M1131.2728_T2.49	1131.27	2.492	39810	40830	39170	42390	58.43	34350	29770	34470	31570	36910	35620	35390	37560	35450	29980	48230	52730	50010	48650	48590	45920	41770	40000	37860	35630	52250	51900	55510	50330	51600
M746.1861_T2.48	746.186	2.4846	9663	8557	6929	7011	NA	7731	7150	7871	7811	8288	6812	8742	9075	7982	6496	8273	8362	8275	6004	7077	7606	8605	8660	7517	7776	9161	8609	8957	8420	8869
M1746.6561_T2.51	1746.66	2.5085	10800	11890	10380	10690	NA	6250	6166	5277	4976	6011	10910	9537	9326	8249	8494	18440	20370	17570	16570	16280	14520	12590	9663	8679	8372	20210	19900	19610	16190	17400
M1201.0397_T2.5	1201.04	2.5002	648.3	582.8	2121	1316	NA	794.4	639.9	310.8	NA	NA	1991	1383	664.1	1267	831.3	3837	4395	4027	802.6	1617	1168	1618	708.3	1619	1156	4062	3471	1575	1702	3530
M1747.1578_T2.51	1747.16	2.5094	12080	13020	11390	11710	NA	6482	6456	6037	5484	6958	11460	10440	9970	9014	9218	19620	22140	19000	17410	17600	15640	13670	10390	9478	9079	22180	21460	21870	17870	19370
M1171.1176_T2.5	1171.12	2.5039	69120	65890	63840	65510	NA	44610	47490	41000	42090	47710	63030	55000	58970	50840	49220	84920	99670	88070	84020	84800	69410	73760	63460	61100	58720	101500	96350	91930	85190	89160
M570.5978_T2.53	570.598	2.5268	15040	17920	16360	15790	NA	16390	15240	16280	14800	16820	18110	18250	18480	17940	20020	14310	17650	17960	16540	16760	7640	16610	16960	16530	16170	15080	17540	17240	17020	16390
M1170.7834_T2.5	1170.78	2.5049	91450	87230	84420	90570	313.6	60250	62530	55900	56440	62900	82720	74140	77880	67630	66270	115400	133600	121600	115100	116300	93000	99730	83500	79910	76750	138300	132700	126900	116500	126000
M1201.2935_T2.5	1201.29	2.5014	4508	3250	3759	3524	19.05	2372	2330	1364	1260	334.2	785.8	1322	4202	1855	2974	3587	8173	7300	6557	4380	5324	3646	2942	1691	2833	7815	7515	7138	3729	7013
M1170.4488_T2.51	1170.45	2.5071	85070	81770	78670	81550	583.6	55540	56920	52970	51340	59490	78020	70230	72970	64420	59300	107500	122400	112200	106800	105500	86770	92540	78770	75220	71870	127900	123400	118700	107800	114500
M1170.1141_T2.51	1170.11	2.5085	42800	41690	40720	43290	NA	30810	29990	28960	27430	32880	39600	35790	36560	33800	30540	53980	60840	56130	53530	53560	42770	46760	39830	38600	36210	62340	59980	58450	54590	57430
M700.6774_T2.55	700.677	2.5466	18450	16800	16310	17370	NA	11100	11410	5648	10470	11930	16460	15450	15790	13690	12590	12960	15380	13950	13350	13220	17970	11210	17190	16100	14920	16740	15910	10050	10420	14860
M1108.7578_T2.52	1108.76	2.5209	25210	24720	25080	26550	27.41	22530	19200	22710	21790	24060	22700	23250	24320	22970	20000	29600	33260	31580	30770	30320	25610	25770	25190	24160	22610	31860	32800	34180	30430	32410
M1109.2598_T2.52	1109.26	2.5204	32200	32550	32630	34710	NA	27390	25590	29580	27320	30890	29630	29760	30680	29850	25320	38190	42620	40100	39810	39600	33310	34310	33380	31670	29030	41670	39760	44650	40020	41630
M964.6511_T2.81	964.651	2.8114	3439	1145	4334	4210	51.07	2899	2112	1915	3796	3854	3130	1834	2652	4588	3283	7209	9373	8383	6070	5732	2652	1775	4394	3931	2177	10050	8943	5040	5859	9038
M742.5593_T2.53	742.559	2.528	52280	64250	57810	56960	729.6	60460	54000	56600	55050	59080	61860	66100	61690	60980	69330	53470	67110	64460	59620	60380	28880	57890	58960	57330	58480	55590	63480	64890	62910	61180
M570.5462_T2.53	570.546	2.5285	279800	332500	306500	307500	5223	322900	295500	316200	295900	329400	344700	354600	331700	347200	388200	282700	330300	342100	315800	320500	149700	322800	327600	314100	310400	292700	333200	325400	328500	318300
M759.586_T2.53	759.586	2.5307	156300	185000	171800	171900	2779	178700	157900	166300	150400	173900	191300	195900	184800	186700	202200	170700	210700	210100	191900	194900	82500	175000	178400	175200	172400	183000	202200	204700	205900	203200
M700.8781_T2.55	700.878	2.5517	20430	17810	17620	18650	NA	12320	12300	11130	11070	12350	17410	15410	16430	13300	13100	13440	10040	10420	14360	7004	18360	20360	18120	15780	14170	18120	16760	15330	13970	15450
M1725.1447_T2.54	1725.14	2.5402	14260	15300	13250	13940	NA	7900	8234	7367	6440	8216	13500	11600	11950	10420	10650	22090	26080	22390	21150	20710	15140	15630	12330	11310	10450	25570	24940	25120	21170	22370
M758.5793_T2.54	758.579	2.5356	9637	11590	10530	10440	NA	10810	9915	10660	9458	11110	11520	11540	11590	11440	12850	10920	12910	12870	11830	11940	5206	10770	10920	10750	10750	11110	12620	12480	12720	12350
M1724.643_T2.54	1724.64	2.5411	13450	14400	12310	12480	NA	7603	7641	7037	5931	7982	12830	11120	10940	10080	10020	20650	24130	20960	19460	19690	14440	14790	11910	10500	10270	24210	23660	23340	19500	21450
M569.5396_T2.54	569.54	2.537	17300	21580	19620	19490	NA	19770	18080	18670	17100	19480	21670	21000	21690	19910	24130	16850	21570	20640	19810	19410	9008	20650	19920	19030	19250	17740	20780	21050	20690	19550
M1190.7958_T2.54	1190.8	2.5427	6635	7504	6830	6419	19.1	6848	4508	5680	3849	5837	5202	5123	4742	2294	1601	8917	9720	8456	8663	6759	6269	7343	6774	5979	5914	7849	7486	6340	9235	11600
M1190.2928_T2.53	1190.29	2.5267	7699	6985	6905	7014	33.05	4146	3872	2393	2117	2435	3205	4953	4953	3968	3450	9023	11420	10100	8313	9999	7594	4936	5163	6797	2926	12810	12280	10420	8635	11370
M1155.7735_T2.54	1155.77	2.5373	95090	93060	90020	94200	706.4	66110	68280	61140	60410	68490	89050	79670	85370	73700	73030	120800	139800	129000	121000	122100	95890	106600	90860	84780	81830	142900	137800	134400	123000	127500
M730.8422_T2.57	730.842	2.5691	16510	14610	14680	16050	NA	12280	8331	13900	13790	14850	14970	15430	15780	15940	12830	15270	14660	13560	13750	12330	16410	16060	14690	15240	14780	16220	15140	15410	14390	15290
M1156.108_T2.54	1156.11	2.5409	101700	95060	93880	100100	621.4	65720	70310	62600	61970	69400	94000	83420	86540	76960	74430	124100	145500	132800	124500	126600	100700	109300	93000	89240	85060	148500	145200	139200	127300	134900
M1156.4423_T2.54	1156.44	2.5431	75350	72630	70370	73660	602.6	49620	53200	47030	46810	53540	70840	63470	65360	58670	55270	91020	106900	93920	89470	91820	73520	80910	70200	67230	64250	108900	105700	100200	90830	98390
M871.5894_T2.55	871.589	2.5471	93240	78130	78550	86240	2569	62070	63090	57350	58370	64600	81570	74230	78740	69560	63100	87670	95050	89110	89490	88130	89080	89550	83410	79670	79950	105000	100200	93460	90880	95420
M871.0874_T2.54	871.087	2.5431	45030	36420	39630	41160	609.1	30880	31380	30810	28680	31440	38540	38110	37710	32460	29050	43800	48130	46100	43120	43070	43170	45000	40190	40490	38050	50870	49590	43380	45500	47020
M1155.4387_T2.55	1155.44	2.5458	49020	46840	45910	48560	119.9	33530	34370	33090	32290	35340	47190	43580	43510	40380	37210	59680	69260	62030	60700	60000	46990	53350	46170	43730	40640	69660	67070	65800	60840	62450
M871.3385_T2.55	871.339	2.5462	85430	71930	74360	79510	1663	58240	57420	55070	55890	59990	76660	69330	70680	63720	56150	80910	89220	84430	81580	82320	83110	85900	76660	75050	72640	96640	91710	84500	84200	88480
M1178.7771_T2.48	1178.78	2.4831	2921	3953	2358	2202	18.49	2610	1643	1550	2034	1835	2008	1255	1854	2148	1240	2124	1525	4105	1631	5832	1212	2123	2677	1296	1975	5613	1930	2341	2842	2758
M1086.7445_T2.55	1086.74	2.5542	19150	20310	20030	22400	35.33	17970	15670	19730	17650	20710	18600	18940	20520	19360	17230	24140	26620	24710	24500	24660	18650	20860	21320	19220	18200	25480	25210	28210	25150	26570
M1484.1115_T2.55	1484.11	2.5526	63440	67810	76070	73650	NA	77770	78810	79980	63980	84480	86230	79410	72790	74630	81590	65940	109200	111200	97900	102500	19860	75640	76130	74500	71690	83210	103800	104800	103200	97270
M1087.2464_T2.56	1087.25	2.5591	25300	24960	25170	27300	54.92	23510	21080	24000	23120	25540	23670	24080	25100	25000	20760	31280	32750	31160	31330	30940	23120	26210	27040	24300	23030	31750	30870	35200	31820	32760
M1190.0359_T2.56	1190.04	2.5558	2014	1986	2020	3506	NA	1103	1666	321	251.9	774.2	1218	1762	1790	1079	1999	5194	6246	5797	4449	4613	1954	3361	1450	2734	2016	6274	5615	4670	4344	5314
M1702.63_T2.57	1702.63	2.5687	15080	15970	14400	14850	NA	8550	9157	8323	7545	9613	14580	12580	12780	11340	11470	23130	27790	24180	22480	22240	13100	16820	13110	11990	11480	26710	26200	26300	22020	23910
M731.5081_T2.57	731.508	2.5654	6700	6687	6703	7557	NA	6386	5447	6769	6244	7033	6209	6513	6678	6811	5581	6496	7675	6903	5262	6075	7271	7384	7348	7403	7083	7974	6845	7137	6762	7126
M1506.0929_T2.57	1506.09	2.5673	17090	10260	15460	15040	NA	19310	21020	20370	21060	19780	18230	18310	16270	20030	12990	16900	18900	20780	21720	22760	10730	15870	17940	19110	19270	16980	18830	17520	21810	19840
M731.1765_T2.57	731.176	2.5682	11570	10660	10490	12080	NA	9953	8311	9521	10120	10800	10240	10310	11030	11160	8161	9969	10290	9535	9691	9590	11610	11170	11590	10790	10510	11600	10240	11190	10340	11270
M1703.1317_T2.57	1703.13	2.5714	16150	16940	15250	15910	NA	9088	9623	8995	8112	9971	15210	13050	13560	12090	12500	23810	28800	25400	23710	23630	11100	17690	14220	12640	11870	28040	27600	27730	22840	25260
M1141.767_T2.57	1141.77	2.5746	81010	76150	73990	78690	589	54840	58040	51010	49960	57920	76500	69090	71110	65750	63060	95550	116500	101900	97170	96910	76550	85980	74960	72770	70180	115500	111600	108800	97970	104500
M1141.4327_T2.57	1141.43	2.5738	109900	102600	101700	106500	1036	71760	76270	68680	69050	77010	103400	91740	94640	84920	82830	133200	152800	142600	133700	134400	104900	118200	101100	95090	91170	157000	153100	148500	136800	142700
M1702.1281_T2.57	1702.13	2.5737	7607	8050	7556	7464	NA	4361	4426	4091	3698	4911	7407	5742	6361	5903	5763	11800	14140	12070	11780	11390	5591	8318	6396	5673	5647	14100	13610	13750	11460	12310
M1141.0982_T2.58	1141.1	2.5773	105000	97580	94160	99900	1016	70720	72940	64800	64540	74250	97340	88380	89200	81110	77860	125100	145200	133300	126700	128800	98480	111400	94690	91770	88090	146800	143600	138000	127700	136700
M1140.7634_T2.58	1140.76	2.5769	55740	51680	50380	53390	242.9	41210	38500	38690	33670	38910	54870	51220	48450	44960	41800	67290	76550	70830	66280	67480	51180	56810	51680	49160	47710	76140	72670	73180	65700	72450
M1179.2804_T2.58	1179.28	2.5844	6365	3855	4720	7977	52.99	3350	4476	1732	3240	4345	6902	5353	6375	2757	5863	11230	13060	12660	10290	10870	7539	9109	6353	3340	4281	13150	12750	12210	7591	11360
M1680.617_T2.59	1680.62	2.5861	16500	16620	15400	16080	NA	9829	10490	9361	8411	10470	15430	13170	13700	12580	13070	24090	29740	26140	24100	24160	12160	17900	14300	12710	12130	28430	27980	28170	24100	25580
M1065.2333_T2.58	1065.23	2.5829	19500	19240	19840	21060	NA	19300	15690	20030	17730	19790	18650	18630	20160	19810	16430	22060	24600	24040	24120	23880	16790	19330	19730	18540	17290	23830	23520	27600	23930	24090
M1064.7311_T2.58	1064.73	2.5847	14330	17470	19890	18500	NA	15290	13720	16640	17810	17440	15720	17030	17290	17240	13610	18890	20290	19570	20500	19800	14190	16040	20300	18370	14240	19860	20670	23250	20170	21220
M1704.1345_T2.57	1704.13	2.5687	7072	7377	6712	6769	NA	3903	4456	3771	3365	4654	6516	5841	5901	5082	5426	10480	12730	11160	10710	10640	4865	7638	6136	5858	5289	12560	12290	12500	10300	11280
M1681.1186_T2.59	1681.12	2.5893	16860	18040	16100	16810	NA	10080	10700	9399	8826	11020	16130	14060	14300	12750	13240	24670	30360	27110	25450	24840	12580	18310	15090	13440	12890	29630	29650	30010	25030	27170
M847.9113_T2.3	847.911	2.301	105800	102300	101300	99460	3168	85750	85740	84080	84190	93140	92360	2675	92920	82040	74050	110700	123100	113000	113200	111400	99890	108500	103000	102000	96040	121700	121100	120800	114600	117200
M955.8366_T2.58	955.837	2.5779	5019	878.8	763.1	1713	NA	1490	1628	1226	611.2	1706	3942	1722	1581	1648	1505	5094	7020	6512	4153	4897	5521	5767	3901	3766	1003	7966	7382	6550	1855	6845
M1167.7796_T2.58	1167.78	2.5763	3989	1641	NA	1799	18.99	2764	3723	5732	2383	3987	4523	3539	3676	1282	2968	6865	9264	8851	6582	7657	4161	4990	5055	4529	3190	8259	9209	8111	7430	8891
M947.0312_T2.61	947.031	2.6137	7024	3106	5524	4477	NA	3529	4333	825.8	1372	3002	5979	4753	4409	2430	893.6	5714	9920	8981	5131	6611	7835	7016	3738	7297	3607	10880	9766	8961	5439	4313
M1179.0297_T2.6	1179.03	2.5981	3880	3962	3426	5299	NA	2003	1640	683.1	634.5	2228	4685	3610	3862	2371	3310	7377	8518	7556	7135	7542	5540	4519	3537	3539	2591	8193	8254	7787	6622	7348
M956.2376_T2.57	956.238	2.5663	790.9	1882	1413	3206	NA	636.6	1666	466.4	NA	1246	2718	2631	876.8	2115	2167	3832	5512	5265	1885	3670	4060	3104	1760	1618	1210	5251	3949	2868	1145	5086
M946.6325_T2.29	946.632	2.2886	2786	2298	944.6	2228	31.22	3682	2063	3345	2829	2105	3967	1230	1095	760.3	457.1	2675	922.7	2183	1814	1359	2187	1298	1594	957.7	1118	4810	1968	2450	2411	3291
M427.3723_T2.65	427.372	2.6468	377.8	7219	805.3	415	NA	174.2	437.8	223.5	712.8	631.1	241.3	337.6	2581	1346	21490	535.5	1136	293.6	1003	432.4	317.1	500.5	589.9	855.6	3159	493.4	236.1	671.9	275.9	230.1
M1126.088_T2.6	1126.09	2.6045	57360	55320	52450	55870	NA	41870	40820	39790	39580	44030	55270	51120	53100	48030	45020	67930	77360	72500	69090	67920	52180	60510	53060	48740	48230	76930	75850	73820	69250	72750
M1507.0962_T2.56	1507.1	2.5627	14560	8158	13020	12490	NA	16310	17670	17600	17700	16680	14920	15950	14210	16580	10920	14200	15750	16950	18240	19520	8842	13250	15040	16340	15930	14550	15900	14770	18340	17010
M1126.7573_T2.6	1126.76	2.6035	113400	107100	103800	111800	1416	75520	79230	73800	71850	82640	109200	95750	101200	90770	86900	137300	159400	144700	138800	140800	108100	119600	105200	101300	95570	160900	155400	150700	139300	147600
M1126.4229_T2.6	1126.42	2.604	110300	103600	100300	107600	859.9	75630	75550	70790	69910	79390	103900	92350	94000	88030	83900	130300	152700	139800	136600	134900	101600	115000	98900	96140	91090	153700	152300	144500	135000	142700
M860.332_T2.6	860.332	2.604	86980	74290	74700	82610	1305	59930	60550	54160	57090	62750	80490	74380	74220	69970	61060	85030	91320	87050	84670	85040	86720	87820	80490	78310	74950	104200	96410	89440	87210	93600
M1127.0916_T2.61	1127.09	2.6053	83240	78150	76410	79730	719.5	55160	59180	54140	52680	59730	79120	70470	73650	66130	63400	95770	114400	103500	97930	98350	76360	86750	77450	73180	70260	116500	112200	107600	98780	107100
M1168.2776_T2.6	1168.28	2.6017	7629	9095	11130	12090	34.54	5496	6170	4290	7648	5103	8032	10310	8200	6331	8347	15830	18680	17010	15650	16210	12390	13770	11120	11160	6661	19800	18850	17410	16040	15580
M860.0811_T2.6	860.081	2.6049	46730	41000	40670	44530	428.3	35030	31970	31580	31450	32080	41240	39210	39580	39900	32430	45400	51030	47530	45420	46020	47750	47170	43280	42210	39620	55100	53250	48470	47980	51190
M946.8306_T2.62	946.831	2.6151	2593	3326	5186	1266	NA	1542	2598	1281	475.8	2131	4326	3238	2646	2278	1991	5984	7147	6863	5794	4448	5104	5401	1655	3604	2311	7367	5489	6188	4519	6423
M860.5828_T2.61	860.583	2.6062	93510	81290	78760	86900	2431	62250	63960	58290	60170	67230	84490	78180	79020	71690	66510	89590	97400	91150	91330	86150	93210	92320	85240	81830	81390	108100	101200	94170	94490	97270
M848.5802_T2.3	848.58	2.3024	127200	120600	119500	117800	3957	101400	101600	97750	98950	110400	108000	101000	111000	99440	87450	132300	145500	137200	136100	135500	120300	130400	124000	119700	114700	147000	3300	141100	141000	141000
M1658.6039_T2.61	1658.6	2.6096	16410	17670	15860	16320	NA	10340	10950	10080	8682	11270	15260	13460	14590	12990	13420	24070	29760	26490	25190	25110	11290	18220	14780	13320	12720	28890	28830	29160	24780	26110
M692.4745_T2.6	692.474	2.5969	10360	9959	8951	9491	37.41	6783	5569	6427	5819	7315	9075	7861	8622	7172	6324	6998	8354	8679	5524	8361	9173	10890	9187	7884	8737	9922	8938	8547	7234	8177
M1168.0232_T2.61	1168.02	2.61	7760	6663	4854	7113	NA	1230	3897	3550	2760	3507	7486	5550	5734	4568	4953	10060	11900	10260	9617	9884	4112	8488	3449	4784	3448	12150	10280	10830	9358	10680
M1133.7452_T2.52	1133.75	2.5236	2798	1952	1674	1407	38.11	946.4	1532	1292	1848	1683	4315	1403	2976	1382	1785	1366	3066	1465	2715	3925	1309	1758	1095	1550	1320	4277	1219	2196	3378	2754
M1659.1056_T2.61	1659.11	2.6114	17320	18460	16500	17320	NA	10750	11040	10150	7487	11590	15990	14080	14860	13280	14270	25210	30760	27800	26140	26090	11910	18760	15030	13500	13100	29610	29930	29970	25430	26240
M716.8347_T2.62	716.835	2.6229	4009	3876	3912	4618	NA	1980	1684	3722	3623	3774	3955	3778	4042	4200	3284	3809	3071	3493	3486	3512	4382	3916	4103	3668	3891	4452	3593	4042	3965	3851
M878.5976_T2.3	878.598	2.3028	40250	37770	3480	2990	1209	31250	32380	30000	30220	33690	37980	35830	35370	32150	30370	41370	46590	2654	42160	42110	39440	41290	38840	37990	36940	3168	3953	44960	42330	44590
M1043.22_T2.64	1043.22	2.6357	15860	15370	14920	16870	NA	15070	12450	16280	14640	16580	14860	15660	19720	15420	13770	17900	18800	19240	18910	18580	12740	15470	16340	14870	13120	18520	23020	20670	19690	24550
M716.5002_T2.63	716.5	2.6256	8238	7942	8006	8689	NA	7751	6466	7677	7520	8214	7662	8107	8552	8307	7030	7839	7295	6988	7581	6887	8706	8001	8850	8720	7923	9117	8730	8382	8591	8424
M765.5443_T2.53	765.544	2.5342	4505	6491	4425	6492	1138	4840	4637	9313	4285	4405	5878	8353	1639	7077	3481	2768	4526	4533	4891	6146	6226	4682	4239	8819	6061	4340	3842	5023	5474	9440
M849.3255_T2.62	849.325	2.6248	86110	77460	75290	83160	1420	60640	61690	57230	57960	63560	82420	76670	77170	72650	63840	83300	99490	92640	87620	87790	91040	92490	82180	80050	78600	110800	101800	95710	91370	98960
M338.3413_T2.31	338.341	2.3095	71610	129900	175100	618200	947	168400	240900	214700	133300	57650	64950	70270	172400	203100	84330	74490	79020	5195	96950	127000	343400	163900	190700	130600	136700	107000	131800	125500	49320	3738
M849.5765_T2.63	849.576	2.6257	92300	81330	81390	86670	1896	61350	63010	58100	60960	64220	87000	80400	81500	76080	66430	89560	106200	96780	92720	90780	97180	96710	84480	83180	92490	114300	108800	102500	111000	103700
M849.0743_T2.63	849.074	2.6271	47260	42850	40880	44840	876.8	36030	34450	28880	32520	36650	45350	42290	40140	39930	33880	48870	53330	48910	47020	47550	47950	48230	43390	43930	40470	57060	54290	50590	48940	51350
M1043.7171_T2.63	1043.72	2.6293	12230	11400	11810	14720	NA	13500	11390	11650	10880	12110	10810	10830	13900	11650	10240	16310	17480	15660	13040	15420	11420	12880	13260	12340	10390	15560	16060	15230	16100	16890
M938.0254_T2.64	938.025	2.6417	4151	2863	2770	6212	NA	3421	3343	2362	1352	2105	6224	2885	2875	4123	3736	6019	10370	6907	6122	7068	7936	7022	4987	4171	1982	11080	8002	7831	1730	7906
M1157.2677_T2.64	1157.27	2.6382	15760	13360	12470	14540	103.1	4985	8861	5902	8342	6924	15140	11810	5997	11240	9861	20140	23540	22210	20080	18860	15360	13070	12890	14430	9066	23740	22930	21080	19250	19430
M1157.518_T2.65	1157.52	2.6495	12970	11930	13100	13470	NA	6612	6994	2305	1865	8212	12090	11360	9615	9480	9612	17850	21000	19340	16230	18450	14490	15170	12610	10700	7124	21340	18770	19070	17650	19250
M702.1594_T2.65	702.159	2.6486	1186	2202	1544	2751	NA	1453	1789	1941	2113	2370	1657	1416	2640	2440	1834	2002	2543	2073	2426	1256	1342	2129	1590	2729	2424	2657	1369	1668	2845	2946
M862.5866_T2.28	862.587	2.2757	113000	108300	108400	107900	3959	91850	91920	87890	88140	101600	103000	97140	100000	90650	81820	119400	130000	119800	120200	118400	108600	115700	108300	107200	99450	129100	126800	125500	3219	124900
M1112.4162_T2.64	1112.42	2.6386	81920	79010	74930	79370	272.4	55630	57510	53230	53150	59690	77750	72650	74490	67160	65160	94780	115500	102300	96820	97730	74250	84690	76760	72560	70350	113200	110500	104100	98850	103900
M1111.4127_T2.64	1111.41	2.6408	58130	56650	55020	57860	NA	40420	42040	39200	38890	45450	56470	54880	53970	49800	46420	69620	80770	73070	70470	70590	54010	61140	55210	51740	50350	80580	77990	76310	72500	74590
M1111.7475_T2.64	1111.75	2.6404	114700	107000	101700	111100	984.3	76000	78220	76130	72270	81790	105900	95980	100900	91160	89060	134000	155000	140900	140700	137500	104000	119500	105300	97530	94730	158000	154900	146200	137900	146300
M1112.082_T2.64	1112.08	2.6408	112700	110600	104400	112100	1205	76760	80540	73300	72720	81230	107500	97090	101000	92770	88780	136900	160300	144000	139600	141800	106000	120500	105700	98780	95100	162400	157000	149600	141800	147500
M868.0973_T2.21	868.097	2.2094	1774	3592	3029	5315	69.68	5489	4473	4442	4373	4976	4347	4499	2059	2945	4843	7451	1607	6139	6967	3232	5227	5275	2362	4564	2687	4557	3686	4878	NA	5112
M850.8236_T2.64	850.824	2.6359	3773	2501	997.8	3222	186.5	950.3	2188	671.5	1826	2106	2714	2061	1429	3125	2350	3325	3875	3783	3485	3616	4118	3855	2255	3098	2045	4514	3704	4326	2169	3741
M848.2459_T2.3	848.246	2.3024	157700	147100	2956	147200	5194	125400	124800	121100	122000	134100	133700	125100	136100	119000	107000	163700	181200	171200	165700	167400	147700	161900	148800	147000	137900	181500	175800	173300	172600	171900
M1157.0163_T2.64	1157.02	2.6417	11160	9073	9783	10220	NA	4705	5813	4189	2611	5361	9199	7422	5660	5141	7032	11350	15570	15100	14120	11240	9628	11110	7546	7168	6643	17130	15920	15270	10680	15200
M838.319_T2.65	838.319	2.6488	86840	77760	77360	82900	1423	59550	61150	57580	56480	63690	81810	76350	73880	71980	64090	84810	99960	92920	89350	86710	90280	91670	81420	79000	76270	107300	102700	96340	89910	98280
M833.2357_T2.35	833.236	2.3525	93490	88290	89580	88590	3042	76740	74690	3341	73340	3249	75060	71300	81430	67410	57960	96390	107000	99330	99380	99160	89390	98320	2630	88440	85620	107100	106100	102400	103900	104800
M701.8255_T2.65	701.825	2.65	4936	4864	5168	5890	NA	4701	3319	5102	4806	5369	4516	4941	5398	5475	4205	4977	5164	5134	4775	4938	5694	5494	5582	5486	4518	5760	4953	6019	5312	5921
M838.5698_T2.65	838.57	2.6488	90660	81350	81140	86930	1601	63250	63180	62170	60910	67550	86900	79510	81060	76040	66970	91360	106600	98670	93070	92940	94870	96470	86600	84260	80370	114900	109200	104100	100700	105600
M838.068_T2.65	838.068	2.6509	48220	43600	42210	46780	NA	36550	33650	33280	32170	37600	46620	42580	42520	41020	34950	46920	53740	49900	49590	47370	48340	49560	44260	43720	41490	58590	56600	52220	49590	53120
M929.6215_T2.66	929.622	2.6583	10110	10380	13600	13250	NA	8421	6950	5310	6123	5201	11130	8830	6058	9640	7634	16880	17600	16020	17220	16530	14320	15210	13180	12620	11340	19900	18420	14840	12890	14770
M937.8249_T2.65	937.825	2.6457	1215	592.1	1015	2043	NA	702.3	966.1	749.1	NA	254.9	1966	1897	1183	831	388.5	1729	2513	1222	858.7	1922	2139	2155	1654	708.5	798.5	3179	2474	2442	2365	1188
M674.464_T2.32	674.464	2.3175	9761	9375	9926	13340	178.6	7407	6645	7398	6715	7728	9166	12060	10090	10640	9593	9087	9873	8875	7400	8589	12110	14230	9105	9304	8143	9337	9035	9251	8034	9370
M846.0836_T2.28	846.084	2.2841	3694	3362	5058	4325	28.69	5034	3299	4561	3968	4393	3289	2932	3646	3762	3586	4568	5933	4248	1715	5186	5091	4744	5391	4014	3869	5260	1065	4561	4985	5116
M843.5128_T2.3	843.513	2.2974	1253	4754	3693	1686	NA	1149	556	820.5	554.1	1034	NA	NA	602.7	413	1094	27330	26200	27000	26520	26700	3192	8140	4395	149.6	3122	5421	22380	6505	5913	5027
M920.8163_T2.67	920.816	2.6743	16360	8197	14760	15040	NA	7193	7655	6848	6026	7322	13480	11630	9390	5820	10610	18130	20620	12810	15420	15060	16730	17040	14300	12720	12420	21440	18190	18270	15850	17780
M818.8949_T2.37	818.895	2.365	118500	108700	110900	111100	3477	3213	91550	92270	90780	102300	87100	81570	99740	81610	67380	116500	130100	121400	123300	119500	109400	121400	116000	3442	107100	133600	128200	126600	125300	126800
M833.9047_T2.34	833.905	2.3423	110800	103500	103200	104200	3403	85870	86060	85150	83940	93000	86700	82640	93350	77230	68490	112000	2871	115200	116200	114000	103300	112100	106700	102400	98260	124700	123000	3048	118300	121700
M818.5602_T2.38	818.56	2.377	80780	79120	76210	78150	2251	66600	62690	65220	63940	4238	60610	3807	67270	55480	3070	81150	90270	85330	83730	83340	74260	82460	78220	76360	73750	91370	88390	87860	86100	87560
M1146.5118_T2.67	1146.51	2.6725	17830	15840	16520	16080	NA	8742	12230	7344	7412	8853	18130	14260	15070	12960	13690	23270	25950	24150	19050	22430	18120	20260	14760	15420	11640	27310	25990	24460	22130	24530
M921.6209_T2.48	921.621	2.4849	3556	2899	879.9	5654	316.8	7001	2633	6098	2563	5749	2239	3505	2812	4071	4145	3314	3426	4687	4919	5150	3311	4478	3221	3222	4779	4443	2650	2961	4759	5555
M827.3125_T2.67	827.312	2.6715	82470	74970	74750	79880	1807	57980	59200	55260	53810	62270	80870	73680	72910	68760	63080	81520	101900	88130	84520	82450	85060	86880	79730	77060	73620	102900	98700	91430	85310	94230
M340.3529_T2.52	340.353	2.5187	2072	4467	5695	23340	20.83	5296	7079	6936	4439	1616	2208	2403	5425	6467	2843	2621	2596	8667	2945	4139	12580	5728	6141	4355	4783	3831	4558	4328	1615	6701
M920.6156_T2.68	920.616	2.6845	16000	15550	15420	14930	NA	10000	10100	3748	8110	12090	18900	17260	13400	10260	6353	20510	25600	21830	15740	18290	18250	19650	17060	18100	12640	28080	24900	22350	21260	23860
M1097.4066_T2.67	1097.41	2.675	111900	107400	101500	111100	848	76220	76920	74100	71410	80680	104700	96310	99270	93770	87800	132900	156300	143300	138600	137200	102700	119800	103500	97310	93160	156200	152100	148100	139000	146400
M1146.2631_T2.67	1146.26	2.6728	20620	19510	19190	20590	61.81	10160	14810	14820	8596	14670	19740	15730	15640	14620	14830	26370	28410	28510	25980	27180	17470	21600	18370	19280	15460	31750	29470	28680	26980	28330
M1097.0721_T2.67	1097.07	2.6746	110400	104200	99690	106900	1173	76420	75900	73490	72530	81860	103600	94680	99200	92000	86970	131500	153200	142700	135200	132300	100800	116700	101500	95010	93070	156800	147900	146800	134800	143400
M1146.7657_T2.67	1146.77	2.6734	17020	16280	15390	16390	NA	11200	12270	8857	9638	11240	14400	12580	12750	11180	12270	11160	24660	22720	15490	22010	15640	17740	15410	14570	14270	24260	23170	23060	15770	22510
M827.4586_T2.68	827.459	2.6791	NA	NA	NA	NA	NA	NA	NA	NA	NA	NA	3601	4613	16110	12330	8497	476.6	NA	NA	NA	NA	NA	NA	NA	NA	NA	NA	NA	NA	NA	233.4
M827.5633_T2.67	827.563	2.675	84060	78350	76720	82230	1554	58590	62620	55510	56950	62450	81440	75450	75800	71700	63680	83410	106200	90140	87650	86060	85360	87220	82310	79460	77040	106800	103000	93610	90020	97830
M827.0615_T2.68	827.061	2.6768	45610	42570	40750	44050	296.9	32290	31920	32890	31040	35770	45810	41110	41630	39100	34910	46500	51750	48790	46840	46310	45920	47960	44820	41800	39780	56090	52290	49660	47640	51620
M1097.7408_T2.68	1097.74	2.6773	79520	78830	74310	78800	411.6	55470	57370	53320	52850	59280	76640	71580	73750	65850	66310	91960	110300	100000	95540	97160	73850	84150	75780	73040	68580	112000	105600	106700	97420	102700
M955.6499_T2.46	955.65	2.463	4187	6363	7734	5896	NA	6568	6389	5782	5805	7065	6400	6550	4555	6107	9347	970.2	10500	4587	2896	2852	6475	3896	3923	1809	1248	7596	3580	6266	11580	17270
M1096.7369_T2.68	1096.74	2.6789	62280	58320	54440	58230	NA	42970	46020	44270	41000	43390	59660	53870	55780	52220	49510	73660	86430	77210	73660	76820	58920	67460	58570	56590	53280	83810	81420	78560	76670	77310
M1145.7643_T2.65	1145.76	2.6488	7464	6961	3945	4016	98.47	5766	7419	5053	2805	5084	7788	5532	7051	5907	2920	3132	11090	10600	9188	9003	7424	6774	6210	7023	1698	14290	13810	12710	8716	10350
M845.5791_T2.37	845.579	2.3694	5834	5216	4577	5511	33.56	4970	3096	6156	3414	4723	3414	1355	1596	3934	3714	5724	3861	4505	5168	5237	5961	4987	4158	4834	4124	3684	5379	5151	6851	5205
M298.3461_T2.67	298.346	2.6702	10250	11080	13290	12140	NA	12130	14280	13460	13990	12610	10800	10080	9201	9776	10500	13050	13590	12920	12840	12950	9187	13870	12180	13120	12720	11400	10810	12280	12790	12470
M367.3712_T2.68	367.371	2.6797	776.7	2585	1745	7014	NA	4349	2385	2104	2860	NA	1777	1480	23260	1936	41900	373.9	6702	2549	654.3	1167	3553	1813	1955	5069	3684	1734	394.4	812.2	494.2	2217
M1637.0923_T2.68	1637.09	2.6794	16940	17550	15750	16900	NA	10810	11300	10370	9001	11690	15420	13760	15400	13120	14250	24220	29990	27530	26090	25590	10810	18090	15070	12950	12920	29060	29410	30510	26430	27030
M1104.0482_T2.68	1104.05	2.6837	850.1	566.3	1432	729.4	12.87	178.4	303.5	694.9	273.4	513.1	1681	507.7	1560	1493	703	264.9	NA	1268	1559	3718	669.5	844.7	476	500.8	453.7	2355	717.7	397.3	2243	1095
M665.4568_T2.68	665.457	2.6844	10710	11460	9490	10530	142.1	6579	6239	6240	5228	5807	7599	8672	9346	6997	7591	6519	7952	7358	6671	6757	9096	10580	8992	8974	7610	8323	8441	7292	7072	7765
M1021.705_T2.68	1021.71	2.6849	8624	10240	10070	10310	NA	9006	7189	10110	8358	10080	9007	9195	10850	10150	8321	11130	10300	11900	10630	12630	6501	8389	10500	8219	8342	11130	10620	14610	13360	11670
M649.3807_T2.87	649.381	2.8706	NA	NA	NA	NA	NA	NA	NA	NA	NA	NA	NA	NA	4995	NA	10900	NA	NA	NA	NA	NA	NA	NA	NA	NA	NA	NA	NA	NA	NA	NA
M687.1501_T2.69	687.15	2.6872	2871	3482	3550	3938	NA	3360	1849	3220	3252	3567	3415	3375	3549	3500	2911	2911	3132	3193	3140	2957	3113	3342	3671	3347	1940	3117	2914	3358	2604	2499
M819.2294_T2.35	819.229	2.3526	91690	84190	85410	86470	2831	73100	71530	70070	71100	78120	65700	62050	76750	62960	51570	90580	103100	94500	96520	93810	86070	2877	88350	86000	81120	105000	100300	97130	95240	100100
M1636.5908_T2.68	1636.59	2.6803	16660	17430	15570	16040	NA	10480	10430	10350	8878	11280	14910	13720	14260	12690	13820	23900	29270	26510	25040	25040	11540	17650	13900	12920	12170	28130	28160	29230	24770	25750
M1107.7438_T2.73	1107.74	2.7299	3459	1071	3263	2310	16.9	5679	2924	5199	3231	4381	1847	1685	3294	2196	1616	3901	4708	4610	3278	3434	NA	2162	2763	2970	2450	5540	6128	5652	3673	3033
M912.2117_T2.7	912.212	2.7042	14490	9781	13540	13700	NA	5853	8976	5982	7880	4411	13310	11540	3923	7316	7936	16200	16330	15540	12900	15930	15780	15930	10360	12600	10460	20080	17290	15690	15310	17570
M551.5022_T2.69	551.502	2.6928	8656	9496	12570	10830	139.8	13880	13060	12350	6827	11500	5506	3885	7399	3883	10990	11100	11920	10630	8483	12340	2410	9709	7635	6508	8031	7717	8179	11150	8199	7850
M842.5712_T2.77	842.571	2.7681	4985	5203	4647	4100	NA	4346	3319	4803	2115	4249	4781	3803	5281	2994	7547	4588	6162	5198	4794	3042	1209	3971	4165	2151	3029	7319	6474	6292	5873	4935
M425.3621_T2.7	425.362	2.6992	11200	25540	14860	14050	NA	13660	14980	14700	16260	14450	12240	10810	10140	10460	17140	16190	16190	15390	15350	15130	11080	13660	13740	13280	14660	12910	13210	14450	14670	14690
M1089.7159_T2.66	1089.72	2.6578	1180	774.6	1163	868	NA	1689	171.8	611	756.3	742.2	1137	1432	1426	1293	443.9	882.1	2305	1541	3708	2750	235.8	1861	352.1	438.9	404.7	2173	427.2	2658	1513	2019
M912.011_T2.71	912.011	2.707	17990	15010	17450	18780	NA	9555	9819	7072	9426	9320	19790	17110	15390	12840	13420	21490	25250	24340	20380	21470	20940	21620	18420	16440	14430	26760	25620	22050	20600	22870
M1135.5053_T2.7	1135.51	2.7042	22610	20840	21050	21300	NA	9831	13040	11660	6861	8220	22800	19000	19690	16650	17090	28290	32850	30520	28270	28890	21760	24800	20250	18810	14460	33990	32500	30550	27600	30430
M816.5567_T2.7	816.557	2.7044	76600	71110	69480	75690	1324	55410	54570	51890	53280	59090	75680	69480	69120	64350	59220	76960	91950	81800	79820	78950	75880	79510	74360	72700	67800	93580	88690	83370	79450	86050
M1135.2544_T2.71	1135.25	2.707	24380	22570	22170	23780	73.81	12850	15720	12320	12110	12500	22300	20390	19490	10560	18520	31320	36940	32970	31110	31160	23020	25920	21970	20240	19620	37090	34920	32090	31490	33820
M552.5054_T2.69	552.505	2.6901	3297	3979	4987	4405	79.67	5563	5253	4815	2516	4704	2231	1456	2914	1461	4572	4542	4468	3999	3367	4717	541	3803	3088	2427	3095	3043	3052	4328	3091	3214
M1135.0037_T2.71	1135	2.7061	14870	15060	16270	17370	NA	9082	11520	5972	4433	9664	17020	7134	14630	11810	12470	19120	26750	24630	22350	23090	16780	19570	16030	15650	12620	27110	25830	24010	22580	23780
M816.306_T2.71	816.306	2.7066	75850	70070	68560	75350	1399	53340	54580	50430	53080	58380	74960	68730	67920	63220	58270	74890	87880	81460	78260	79060	75220	78960	74500	71420	66900	91480	86590	82520	78500	84410
M911.613_T2.7	911.613	2.7039	21710	19420	19010	20420	45.67	18200	17060	11420	8683	17210	20380	18920	16120	18140	15920	23400	27020	25440	24790	24900	20020	22390	22630	20250	14060	27800	29530	27160	24310	24570
M911.8104_T2.71	911.81	2.7084	17700	8440	16590	17310	NA	12110	14130	11720	9884	12640	16440	18230	16960	14990	14410	22170	27360	25240	22930	23800	22820	22360	19650	18690	16930	27830	26280	23930	23020	24570
M816.055_T2.71	816.055	2.7097	42620	39580	38860	43490	222.2	30550	31300	27790	30730	34770	41880	40610	40040	36490	32460	41750	50780	45590	44190	42240	42790	45090	42510	40880	36730	51640	49720	47390	44290	48340
M1083.0654_T2.71	1083.07	2.7115	74610	73480	69800	73890	527.1	52420	53180	50860	50370	55540	73170	66170	69510	61920	60430	86480	101600	94120	91510	90580	68740	79400	70420	67270	65140	103100	99170	97600	91410	95760
M366.3721_T2.62	366.372	2.6183	2099	281600	6013	25760	NA	15190	8745	7088	10010	1710	2056	2127	7889	6529	153400	2382	26550	8403	3323	4432	13110	6168	7097	18780	12570	6383	5020	4737	3307	7716
M1082.7311_T2.71	1082.73	2.7124	103800	102800	97750	106100	1339	73440	74720	69520	70970	78930	99490	93060	97230	90450	83510	125300	152500	138200	133200	132000	97420	112100	98320	94580	91170	151500	145000	141000	133300	141300
M1082.3967_T2.71	1082.4	2.7124	102800	100400	95420	105400	1208	76070	75450	72710	68400	80900	99690	93330	97580	89970	82960	122800	146700	137300	131600	128100	95880	108900	97970	92390	88310	147700	143300	141500	131400	142100
M1507.3266_T2.72	1507.33	2.7198	5462	6503	5235	5359	NA	1569	1729	752.4	790.5	2700	4451	4195	3336	3765	4610	8347	11060	9239	9233	8886	4011	3858	3446	3819	1837	10820	9790	10290	8713	8545
M1082.0619_T2.72	1082.06	2.7152	56690	55530	53630	58080	NA	42760	41420	38950	38940	47840	54880	54210	53930	49160	45100	66500	78670	71720	70980	70090	52900	59770	54760	50980	47740	79200	74650	75330	70610	73110
M1506.9934_T2.75	1506.99	2.7532	533.3	1528	715.2	904.4	NA	NA	NA	193.8	254.4	438.4	1054	440.7	835.7	493.4	486.5	970.4	5872	3869	1502	4015	1054	1133	641.9	307.4	306.3	6211	5646	2011	4490	2538
M834.5699_T2.45	834.57	2.4529	4445	4602	26040	3089	902.8	3282	21120	20770	20940	23150	21160	19870	23120	18050	17090	27230	31040	4237	28170	27320	26350	27490	25780	2961	3604	29970	4601	5216	28400	3636
M1508.3298_T2.71	1508.33	2.7093	4263	4013	4066	5075	NA	1695	2028	814.6	1407	2340	3817	3850	3809	1649	2659	8555	10700	6671	7475	8135	3157	6044	2620	1595	2608	10020	10100	9755	5725	7164
M824.0713_T2.31	824.071	2.3077	2172	3240	2737	3512	45.34	5669	2065	4056	3428	3802	2271	2468	2921	2813	2717	3589	3915	4488	3306	3097	4130	4154	4229	4580	2952	4349	4544	4183	3966	4626
M762.6805_T2.72	762.68	2.7203	4104	2252	3444	4021	NA	782.7	1450	960.6	708.9	1566	4099	3024	525.2	1107	1642	2041	4308	3656	1238	1137	1509	3069	2390	2597	920.8	3450	3536	3141	1995	505.2
M823.4447_T2.73	823.445	2.7252	NA	NA	NA	NA	NA	NA	NA	NA	NA	NA	11920	20390	9015	27640	38490	NA	NA	NA	NA	NA	NA	NA	NA	NA	NA	NA	NA	NA	NA	NA
M1107.0734_T2.78	1107.07	2.7791	3929	4307	4899	4213	NA	5510	3552	4392	3388	5414	3234	1603	1417	1583	1196	1638	3946	6150	4576	1490	990.4	2060	2852	2631	3844	6456	6577	6962	4687	4684
M903.4065_T2.74	903.407	2.7408	17250	11860	15370	16560	NA	6090	11220	NA	6933	9113	17220	14060	11000	10840	11760	18770	21980	20350	18630	19370	17070	18810	15300	15060	13740	22860	20360	19510	18980	19540
M999.6889_T2.73	999.689	2.7258	7727	11400	7532	11990	NA	8322	5792	7538	8216	7311	9431	9814	11750	10240	7807	13330	10190	10130	9666	12040	6277	11780	7429	7623	6496	9067	6541	14290	10390	13900
M672.4744_T2.72	672.474	2.7244	2088	2418	2977	2792	NA	2260	1280	2877	571.9	1858	1464	2166	1911	2611	2530	2400	1121	2419	1852	1982	442.3	2413	2245	1253	2574	1520	1324	1435	1317	1452
M854.5729_T2.74	854.573	2.7372	3525	4856	4386	4772	21.63	5259	4762	4785	2691	4863	5106	3548	6142	4017	7919	6034	7012	7508	7188	6132	3636	10440	7783	5860	7310	4981	5286	6170	5496	4600
M1614.5778_T2.73	1614.58	2.7295	15360	15760	14680	15620	NA	10300	9836	9846	8754	10780	14400	12840	14870	11960	13680	22860	27710	25860	24350	24070	9786	16840	13970	12230	12110	26970	27390	28890	23580	25250
M837.5482_T2.73	837.548	2.7286	3941	4347	4804	4298	NA	6092	5710	5546	3094	5838	5657	4414	6922	4606	7659	6517	7250	7781	7288	6613	2534	11300	8621	6409	7879	5137	5804	6064	5410	4328
M1615.0797_T2.73	1615.08	2.7341	14160	17690	15240	16030	NA	10470	9802	10120	8574	11470	14990	13360	15090	10500	14070	23170	28380	26280	25540	25050	9640	17260	14000	12280	12390	28320	28060	29730	25700	26510
M894.8016_T2.78	894.802	2.781	7717	10310	11280	11790	NA	4100	5270	3953	3187	4950	10770	5293	8347	4526	5090	13240	15770	14890	13730	13370	11510	13230	11190	3520	8600	16440	15460	11860	12860	15290
M765.4398_T2.4	765.44	2.397	4568	12590	4483	6617	NA	NA	NA	NA	NA	NA	1658000	1767000	50890	1837000	2195000	296.1	377.5	454.7	NA	NA	3710	3886	4647	744.9	4187	NA	NA	NA	NA	NA
M1124.2495_T2.74	1124.25	2.743	31340	29980	30060	30800	91.52	15050	19630	18700	18700	16410	30630	27600	28100	22590	23420	39130	47830	43470	40330	40590	31080	34500	29260	28440	26430	46810	46640	44090	40630	43550
M903.0053_T2.74	903.005	2.7391	24670	19900	22470	23430	NA	10930	15240	10640	13390	14810	25590	17900	20520	16380	16110	26330	32290	29630	27370	27220	25890	26750	23410	22590	17110	33530	30710	28440	27340	29510
M805.0482_T2.74	805.048	2.7426	37610	35370	34650	36950	119.9	28530	26450	26560	26350	29980	37520	34790	34470	33300	27060	36860	44800	39990	38450	38580	36830	39600	37120	35440	32370	43760	43000	41260	39770	41270
M1106.7385_T2.76	1106.74	2.7625	4896	5167	5176	4808	30.74	4601	1580	3357	2003	4022	3526	3689	2081	1999	2181	1459	3760	5628	4437	2227	645.6	3954	5574	4722	2301	5687	6784	6713	5173	5916
M1124.4988_T2.75	1124.5	2.7456	28350	26230	25900	26760	NA	12110	18690	14400	15420	16040	27940	23660	23380	20540	22140	34530	41860	38300	35570	35930	27180	31120	25070	24600	22790	41680	39850	37700	33450	38260
M902.8045_T2.74	902.805	2.7433	12100	14890	17060	18030	NA	10590	12770	10070	9644	11550	18670	16370	14970	14480	12600	20180	24620	21930	20220	20510	19530	18730	8120	15520	15670	25990	24480	21060	19560	22270
M1123.9972_T2.74	1124	2.741	21110	19690	20360	20290	NA	12670	11620	12460	11060	11060	22820	18670	17600	14870	10570	27800	34420	30340	27750	28870	21570	24460	19790	19810	16340	33900	32140	30690	28320	30390
M805.5502_T2.75	805.55	2.7457	66960	63380	62390	66210	284.1	47980	49310	46570	47020	51210	67860	62300	61580	59090	52040	67130	78890	71640	70310	69440	65180	69030	66070	66350	59520	80500	77920	73570	70770	75070
M903.2059_T2.75	903.206	2.7465	21590	20170	20780	22460	NA	11570	13940	7843	12430	13490	23910	19980	18340	16610	15920	24700	30480	27450	25100	26190	24960	26260	19770	20900	18530	30880	29290	26380	25600	28010
M805.2994_T2.75	805.299	2.747	67540	63050	62320	66210	1149	47010	48560	45910	46620	51880	67270	63410	61960	57560	51580	65470	78440	70930	69150	67700	65270	70760	65690	63770	58270	80020	77420	72980	69500	75180
M877.5941_T2.66	877.594	2.6622	4265	7053	2567	3254	269.7	6786	652.7	3809	1885	946.7	5556	9764	6936	7114	6703	3746	3688	9906	1303	5678	6766	4972	4215	7112	1771	6689	7579	3912	1200	7276
M1068.39_T2.75	1068.39	2.7488	67420	67040	62380	69240	291.8	49180	48980	47440	46540	51120	66050	61920	64660	58300	55690	79150	93460	86610	85110	83930	63200	71680	64870	61880	59080	92520	91190	89510	85730	89730
M1067.3866_T2.75	1067.39	2.7515	52630	51970	50380	53700	NA	39060	40880	40910	37470	42400	54070	47550	50130	44830	42300	63830	72810	69090	68270	66350	49020	56860	52390	48370	45600	73210	71940	68530	65510	70990
M1067.7212_T2.75	1067.72	2.7506	98520	94900	93420	96230	603.4	71800	72610	69460	68260	79580	94090	87810	92480	85400	82280	117600	138800	127600	124900	120800	92380	103700	93750	91160	84170	139800	139100	136800	127600	133000
M1068.0558_T2.75	1068.06	2.751	96080	93810	89200	94770	527.4	67920	68830	67170	66490	73810	93130	88090	88710	85340	78160	115600	136700	124200	122500	121900	87810	101700	91500	87660	82500	138600	133700	132400	121700	128600
M1592.5647_T2.77	1592.56	2.7658	14670	16450	14620	14780	NA	9652	9101	9380	8185	9205	13070	12000	13720	11790	12900	20690	26170	24000	22410	22280	7542	15550	12450	9938	10790	24990	24430	27030	23050	22400
M802.0584_T2.33	802.058	2.3329	3214	2677	3191	3447	49.71	4643	NA	3093	3050	3278	2005	2209	2451	2687	1709	3099	3000	3654	2951	3360	3888	3257	3039	3168	2659	3715	3314	3467	3335	3433
M659.3652_T2.76	659.365	2.764	NA	NA	NA	NA	NA	NA	NA	NA	NA	NA	NA	NA	27640	NA	26270	NA	NA	NA	NA	NA	NA	NA	NA	NA	NA	NA	NA	NA	NA	NA
M1153.286_T2.47	1153.29	2.468	46720	49840	46640	50020	164.9	38870	36920	38430	36560	40400	43770	39720	46850	39050	35430	60990	62940	63440	62380	4662	58780	50650	46350	43370	43300	67530	66730	65660	63480	66030
M1478.3108_T2.79	1478.31	2.7892	10600	14220	10530	12320	NA	2802	5760	4801	4141	4990	11620	7078	11080	7542	11310	18540	22820	19540	19070	15050	10590	13960	10600	10050	9140	21030	22350	21960	18670	20210
M1593.0663_T2.77	1593.07	2.7658	15140	16280	14240	14800	NA	8803	9288	9365	8489	10360	13120	12140	14030	11960	12890	20200	25650	24570	22850	22900	8440	15760	12780	11240	11100	26070	25820	27260	23330	23770
M1123.7491_T2.74	1123.75	2.7372	11470	10760	3778	7108	50.92	10840	7950	7582	5857	7458	12950	11760	4191	8526	7221	15860	16600	17640	15290	12810	10190	11780	9195	8942	6737	13760	15790	8494	14000	17430
M1113.4922_T2.77	1113.49	2.7745	35040	32620	32210	34040	NA	19280	22890	18100	18900	21420	34510	29300	29810	27280	26660	43150	52860	47840	44210	44570	34420	38160	31610	31110	28530	52970	49760	46670	43210	47010
M1112.9906_T2.78	1112.99	2.7759	28220	26740	25730	28130	NA	14530	18840	13510	9714	18320	28920	25320	24350	21650	21760	35140	43370	39180	36280	36030	28060	31720	24810	24990	19150	43250	41830	38390	36200	39180
M894.4007_T2.78	894.401	2.7796	27250	23730	25010	26400	NA	15790	17810	13440	12560	15390	28710	24760	22820	20300	19570	29350	35390	32380	31320	31670	28860	30680	24600	25870	20550	37380	34280	32640	27870	32940
M857.5284_T2.79	857.528	2.7924	728.5	3351	2345	2122	NA	2077	5583	9546	7886	11290	1835	1552	1734	2217	2450	6593	18440	12180	11450	13860	757.6	5893	2776	630.9	1965	12780	14640	22080	13870	12700
M894.6014_T2.76	894.601	2.7648	25030	20210	21810	21280	376	8571	12700	19070	11090	14640	24140	18930	26600	23440	16070	36550	31690	32860	38170	34420	19620	26920	24040	23140	12970	40040	40020	34910	32500	38720
M893.9994_T2.78	893.999	2.7759	22900	19080	20640	19770	NA	9471	13910	8811	10580	13680	22580	8953	18290	16290	16620	24240	28750	27920	25710	25100	22620	25460	19670	18830	9088	29550	29950	26500	25300	26880
M977.6784_T2.78	977.678	2.7764	5817	6403	6752	7260	NA	5556	3595	6275	5476	6703	5067	5621	5992	6243	5241	6730	7844	7756	8712	7332	5263	6026	6672	6003	4126	8809	8350	8027	7420	7833
M531.4064_T2.78	531.406	2.7795	77790	57990	72590	77550	1206	1122	799.6	848.3	1056	807.3	1002	201.2	424.4	936.1	513.6	NA	317.5	1507	626.4	755.8	1185	1861	6361	7059	1523	1071	920	719.8	NA	1013
M843.5718_T2.46	843.572	2.4596	3867	1917	3474	1768	50.41	5826	2708	5197	3428	5297	4818	2277	4459	3726	3922	1478	3724	3961	3747	3922	984.4	3038	1273	2539	2842	4343	4400	4473	3883	3922
M1113.2416_T2.78	1113.24	2.7834	38160	35030	35780	38220	190.4	22860	25790	20010	21880	23580	38230	33380	33040	29950	30010	45740	56730	52940	47610	48910	37660	42490	34980	36250	32090	57630	55020	51120	47890	50800
M894.2001_T2.79	894.2	2.7851	27710	23130	26120	27090	NA	14950	18610	13760	14680	17300	29250	25380	23090	20430	20270	31820	37610	33900	31820	31180	29680	32290	26560	26240	22730	38270	35550	33020	31300	34380
M1479.3125_T2.78	1479.31	2.7814	5628	5871	5170	5404	NA	2376	1440	1513	2093	656.9	5003	3625	4745	2719	4824	8102	9566	8701	7972	8578	3394	6141	2842	4349	1714	9583	9597	9671	8231	8792
M794.2928_T2.79	794.293	2.7883	56640	52930	52210	57080	388.6	40950	41590	39600	41870	42960	55970	51700	52050	49690	42780	55910	67370	59440	57910	59390	53710	60780	55930	54530	48990	67460	65510	62560	60190	62840
M1570.5515_T2.8	1570.55	2.8039	13810	15390	13800	13620	NA	8911	8327	8555	7357	9673	11950	11120	13050	10970	12130	19700	24010	22510	21260	20810	10580	14600	12440	10340	9707	22490	23680	25450	21450	20530
M794.5435_T2.79	794.544	2.7901	57010	53580	52170	57010	NA	41470	42930	41190	42330	45370	58790	53390	54620	50170	44470	54750	66610	60330	58710	59470	54100	61880	56430	54170	50040	68260	63810	62850	62340	63760
M577.5176_T2.79	577.518	2.7924	44280	61160	64210	57790	NA	53450	45420	51560	36010	60040	40960	30620	46590	36080	55260	44920	66930	69850	63780	64220	14830	68720	57980	47460	52270	58040	66830	86460	77520	65400
M1571.0531_T2.81	1571.05	2.8076	12560	15780	12380	14120	NA	8966	8431	8842	7519	9548	11840	10930	13190	11170	12680	18010	24140	22390	21390	20890	11150	13920	12270	10510	10130	23620	23790	25530	21360	21960
M1053.7144_T2.79	1053.71	2.7936	62530	60510	57000	62720	120.8	46020	45090	42990	42380	46500	59260	55830	58580	53640	49840	71970	84800	78750	79470	75300	56750	64800	59770	58930	53350	84270	80760	79700	76290	80190
M1053.3803_T2.79	1053.38	2.7927	89060	83680	81390	87470	480.4	61660	63430	61630	60480	71140	83990	79670	82270	75050	69650	99310	122400	111300	109800	104300	80250	89830	83990	78880	75620	122300	116900	117300	105400	113900
M494.5649_T2.79	494.565	2.7941	112700	206700	141700	134400	1837	141400	135200	123400	148700	118800	115100	104200	126500	102400	178700	142200	176400	153200	149800	152100	91780	123000	121900	136700	152200	149300	133200	147600	144900	150500
M1052.7109_T2.8	1052.71	2.7952	50200	49420	46610	49440	NA	38140	38750	38790	36520	40410	48110	46990	49200	43950	40560	58740	69360	63980	62370	62890	45640	52210	47560	46010	43830	69290	66940	66640	62340	66740
M794.0418_T2.8	794.042	2.7957	31840	30030	29840	32310	NA	23150	23450	24170	21950	25270	31180	30780	30010	29290	23210	31590	37580	34350	32160	32480	30010	33380	31800	30580	28120	39400	36290	34300	32160	34980
M1053.0459_T2.8	1053.05	2.7957	86910	85790	83310	88150	NA	63920	63630	62620	61430	69920	87300	81150	83690	79100	70690	101400	124000	111400	111500	111200	81660	90780	84570	81100	75110	122800	117900	121500	109200	116400
M1463.9697_T2.82	1463.97	2.8159	15430	16580	14460	13110	NA	5200	9029	6791	5753	7667	13730	11710	13590	10860	11710	21270	26180	24640	21310	16970	11890	15950	11860	10920	9523	25600	26120	22750	22440	23520
M1092.061_T2.84	1092.06	2.8372	3547	2179	3262	2142	NA	2448	3675	1237	3028	2829	2745	2243	2796	2492	850.6	952.6	4953	4854	2175	2481	NA	2401	3257	4919	2937	5855	6436	5384	4749	4665
M825.5467_T2.79	825.547	2.787	6512	7919	6174	6310	39.46	5396	5857	6004	2715	5739	7660	5582	7952	5813	10730	6266	6962	6422	7225	6722	1057	4532	2591	2445	2914	6857	7790	7942	7204	6818
M565.5176_T2.8	565.518	2.8049	29580	29980	30400	29340	NA	29050	26440	27240	12740	26180	33720	24670	41180	24730	48370	24740	32040	34400	31010	29720	4080	21410	12810	9898	12300	29430	35370	37920	32960	29500
M1463.6353_T2.82	1463.64	2.8232	13140	17390	13540	15870	NA	7266	6345	5698	7144	9138	11160	12140	13850	10530	11630	22640	27710	25610	23490	23670	12570	17020	13270	9650	11770	26780	27200	26450	23000	24750
M1548.5384_T2.84	1548.54	2.837	11090	14220	12530	11750	NA	8471	7609	8283	7041	8091	11070	10170	12220	9684	10940	17740	22160	19550	19190	18920	9678	12610	10980	9930	9083	21500	21070	23240	19410	19590
M749.5306_T2.82	749.531	2.8159	6980	9965	10440	9207	NA	7086	5751	7342	5631	7684	5114	4613	6119	5028	6355	5881	8466	9141	8524	8301	1823	5962	6328	6124	5836	8742	9644	13230	11850	10890
M750.5321_T2.84	750.532	2.8439	5849	3540	4706	3294	NA	4229	3483	4510	3195	6204	2147	2494	3026	2936	2260	2842	3257	4379	4248	3993	255.1	1875	2965	3252	2926	4572	4080	6019	5683	5390
M736.5008_T2.43	736.501	2.4313	10640	8949	8013	10520	NA	5713	7099	6336	5970	6902	7200	6354	7104	6355	7106	7960	9090	8810	8412	7786	9392	10100	9036	8350	6770	8328	8492	8545	8577	8360
M1102.7378_T2.82	1102.74	2.8181	33370	31810	29860	31840	179.4	22410	22520	20210	19270	21990	30370	22320	27590	25440	26180	39670	49900	46160	41430	41260	30350	33210	28630	29320	26910	49500	47070	44980	40940	45570
M766.5568_T2.81	766.557	2.8087	23440	32900	33850	32240	331.9	24710	18960	26480	18740	27480	17690	15330	20050	17110	21540	19720	33000	33340	31630	32710	5211	21210	22630	19210	18650	33970	35530	49470	44500	39420
M774.8686_T2.45	774.869	2.4516	53320	44960	48210	51920	1201	42620	38150	41800	39380	42840	41100	38500	48710	41910	30940	45360	51380	45420	46010	45510	3094	51100	49070	48500	46220	51280	47090	49830	47230	49310
M1102.236_T2.82	1102.24	2.8209	46790	42620	43450	45750	NA	30670	31860	26300	27180	30680	45980	40530	40290	35220	34840	56980	70000	62810	58240	58470	45080	51080	42970	41740	38280	67770	65500	63320	57490	62860
M1101.9842_T2.82	1101.98	2.8205	34350	31620	31550	33440	NA	19930	21720	18400	18610	21960	34320	27810	29860	27420	25880	41290	51060	46510	43200	43190	31910	37180	30350	30420	28100	51950	48290	45830	42450	45680
M1102.4858_T2.82	1102.49	2.8223	41290	37830	37860	39400	NA	24430	27690	22710	22550	25650	41580	36290	34980	31790	31980	50480	61070	55270	51690	53050	40030	45390	37400	37010	33540	62560	59300	55160	50790	55430
M416.3876_T2.82	416.388	2.8234	13700	12670	16350	13940	350.3	7025	13800	7514	6380	7122	4175	3065	3719	6278	4186	7554	13960	13470	14240	20200	10410	16650	13670	15850	10230	11260	11180	12270	10060	12910
M885.7961_T2.83	885.796	2.8338	21990	19300	20080	21250	NA	13170	15200	11670	12500	13990	23990	19620	19180	16590	14590	23970	29490	26280	24780	24950	22760	24100	20760	20870	17410	30320	27520	26000	25200	26430
M885.5955_T2.83	885.596	2.8274	31530	26850	27970	31640	NA	20670	21120	18520	19500	20990	32330	29160	26860	26870	23070	35570	39950	40150	35110	35510	25260	35770	29560	31860	28870	42630	38770	36690	34920	39180
M885.3948_T2.83	885.395	2.8292	33810	28560	29950	31940	NA	18940	19290	15330	19150	14550	34610	29180	28920	27100	23290	34330	44260	40540	36650	37780	26330	36740	31140	30490	27170	44120	42230	37970	35200	40990
M885.1942_T2.83	885.194	2.8278	24940	21130	23170	24500	NA	12630	16930	13070	14060	16140	26140	20580	19930	17640	17770	25780	33400	30430	27560	28290	20600	27910	23410	22270	17740	35200	31800	27530	27070	30750
M955.6519_T2.62	955.652	2.6163	3004	2159	4016	6105	19.88	3279	1013	3732	2545	3619	881.4	2196	879.4	4579	2777	2911	419.6	NA	6952	2929	3877	2340	3923	1533	2802	5863	2343	4222	5947	413.1
M1462.966_T2.83	1462.97	2.832	3122	5374	5290	4724	NA	1030	1108	505.5	478.1	1037	3919	3428	4493	3622	3920	7272	8353	7978	7382	8692	4131	4584	695	3622	993.9	8537	7757	8447	6975	7625
M1038.0358_T2.84	1038.04	2.8375	44060	42840	40850	44310	NA	33850	33480	34610	29830	38690	42360	40550	41960	41780	34250	51860	60500	57090	54820	53520	40300	45900	41650	41360	36840	61690	56740	56160	55430	58040
M1039.0392_T2.84	1039.04	2.8379	53140	50850	49700	53760	NA	38850	37570	37700	36720	41160	51570	48690	50450	47150	42410	60520	72170	69060	65880	64910	48940	54800	51200	48710	45500	71820	69350	71950	65920	67970
M1078.0574_T2.85	1078.06	2.8511	2237	2013	2196	2500	NA	6364	NA	5502	3422	5018	1877	3475	1227	2490	442.9	1430	3654	3094	1661	1572	196.8	2944	3288	NA	807.6	5138	1275	5025	1840	2555
M1038.3705_T2.84	1038.37	2.8384	78370	74190	74080	78280	NA	58160	54710	56450	55850	62100	75030	72200	74530	69730	62370	90610	107900	99310	95400	93490	72520	83230	74880	72330	68600	106700	105200	104000	94890	100400
M1549.5415_T2.84	1549.54	2.843	8599	9790	8581	8769	NA	5588	5008	5329	4319	5863	7363	6364	8305	6400	7515	10020	13420	13510	12970	12550	6358	8624	7408	6565	5417	14350	13980	15290	12850	13060
M1038.7048_T2.84	1038.7	2.8389	76370	74460	73540	78360	NA	57400	55670	55890	54400	61900	77020	70760	74080	67270	64010	88030	108400	98430	94790	95790	70260	79330	73630	70930	66030	103000	99170	101200	94370	101100
M1065.733_T2.61	1065.73	2.61	14650	14780	15070	16060	NA	13530	11440	14490	13370	15320	13030	12820	14580	13180	12310	15960	18740	18040	18120	17220	12460	3392	15410	13660	13650	18600	5884	19020	17580	18730
M783.2862_T2.84	783.286	2.8407	46370	42480	42330	45410	180.7	33950	32710	31490	34140	36870	45830	44280	42760	41200	34820	42520	54410	50380	46680	45260	41930	48240	45760	43260	39700	54020	51840	50840	47700	50580
M783.5368_T2.83	783.537	2.8292	45110	41200	42570	47130	16.45	34460	34450	31910	32770	36110	46490	44150	44060	41320	37150	45820	53650	49500	46080	46230	41480	49770	44710	43140	41340	54050	52830	50230	45200	49920
M1550.0427_T2.84	1550.04	2.8439	4118	5244	2728	2754	NA	3192	1671	2893	2752	3143	3781	3015	4037	3637	2148	5992	8287	3754	7400	7094	3114	4080	3685	1321	3447	7978	3867	8790	7305	6682
M783.0352_T2.84	783.035	2.8412	23950	23720	23340	26030	NA	18740	16920	17140	18760	19820	25760	25230	23820	22550	18690	25520	29380	28460	26250	27380	23160	28160	24800	23750	22270	31290	30210	27750	26470	28830
M740.6676_T2.84	740.668	2.8358	5294	4602	4089	5127	NA	1955	557	1107	1175	1792	5248	3927	3777	923.9	3597	3039	3641	NA	2472	1131	4179	5091	3642	3518	2468	4063	4218	3151	1406	NA
M760.1931_T2.5	760.193	2.4987	38040	3036	35090	37260	398.3	31650	26450	30010	27900	32050	31280	30250	34180	31820	24340	31620	2717	32030	31620	30200	34530	35580	34910	33780	31180	37240	32200	3309	31910	33670
M1131.2724_T2.58	1131.27	2.5769	40540	43450	39630	42310	58.43	33850	29290	4009	30560	3909	35450	34750	36620	35550	30740	48900	5053	48580	48310	51910	3800	41300	3453	3619	38460	5390	50760	60960	53720	50780
M1091.2285_T2.85	1091.23	2.8532	51460	48390	49460	51760	150.2	31460	36050	29410	30320	34040	53050	47370	46100	42960	39750	63330	77990	71330	67800	66700	50540	56830	48070	47950	42970	77830	74950	69690	65280	71800
M760.5274_T2.48	760.527	2.4849	27600	24010	26380	28220	334.4	22530	20330	22920	21550	23150	22750	22540	25170	22810	18010	24210	25340	22400	22770	21720	26090	25960	27300	24880	22500	27510	25380	25350	2841	2872
M1090.7265_T2.87	1090.73	2.8669	17460	16090	17080	16030	35.08	5699	12080	10850	11520	11870	20170	17640	12930	12050	14970	21880	27740	25280	23770	21840	15840	20540	17170	17420	12430	27920	26790	23680	18900	25680
M876.9908_T2.86	876.991	2.86	23950	19800	21600	23220	NA	11980	14450	10250	10620	11590	25700	21340	17810	18340	15490	26140	32290	27650	27350	27420	23140	25930	22980	22830	15770	32710	31420	28210	25510	29860
M1131.7735_T2.5	1131.77	2.5036	28500	30930	32370	31130	91	25400	20670	27140	23420	27610	29570	25740	31450	26660	22380	38920	37810	37010	4244	36210	38050	31370	30030	26820	29410	44890	37570	41310	40670	38950
M1091.4793_T2.86	1091.48	2.8595	48510	43320	44380	46300	NA	27950	31650	26080	26440	29340	47890	41860	41700	38230	37190	56940	71490	65390	60090	61250	46550	51910	43990	42410	38670	70830	68410	64260	58880	64790
M876.3889_T2.86	876.389	2.8628	26780	23370	25370	27360	NA	16510	17840	13240	9623	17230	28480	24140	25080	19220	18700	31170	37660	34550	31860	32380	28160	31670	24870	26100	23290	38160	34470	33330	31650	34350
M876.7903_T2.86	876.79	2.86	33060	28720	29130	33260	NA	19250	23390	18620	19420	21950	36910	30470	29600	26370	23860	35200	44550	39980	38400	38590	22620	35350	30180	30670	28120	46050	43850	36010	37480	40810
M1090.9777_T2.86	1090.98	2.8609	39450	37060	37150	39770	NA	22180	26380	21730	22290	26820	40670	34900	34490	32570	30710	48960	59990	55080	51220	51130	38550	44050	36400	35950	31840	59960	58000	54130	49060	56050
M876.5896_T2.87	876.59	2.8664	38500	34310	35200	35710	NA	26190	28040	24320	22630	28650	42380	37200	32910	34240	28300	41670	49980	48210	40480	43700	25360	42760	34860	36080	34150	52240	50090	45950	41880	47260
M1024.6928_T2.9	1024.69	2.9011	46620	44340	43690	48310	52.62	21340	17720	33320	32080	37500	27160	44050	42930	41670	38080	54240	69660	39970	59900	58590	44390	50800	45680	44320	39560	68820	65040	63730	58700	62530
M1091.7299_T2.86	1091.73	2.86	38530	36500	36930	38290	NA	18980	26500	20920	22480	25070	37390	32010	29770	29570	30210	46050	55830	52090	48600	48010	34710	41870	37260	35590	33370	57370	56140	52320	48630	50670
M1108.7576_T2.55	1108.76	2.5467	28490	25130	29180	27270	27.41	22220	19080	3307	21670	24820	23510	23050	24190	22970	20200	29430	34530	35680	29680	35100	3603	25540	25330	25350	25420	38520	32150	34870	31470	33570
M772.5297_T2.87	772.53	2.8669	35750	32660	33340	35020	40.29	28800	27070	27660	27090	30580	37860	34790	34710	32300	28830	32750	42360	35900	35340	36820	32360	37560	37200	34480	31290	41610	41640	39360	37650	39970
M933.646_T2.79	933.646	2.7915	2200	2042	2905	5827	NA	2319	1025	1977	938.8	4408	4539	1908	4925	2587	3768	4850	4908	6046	6471	5675	3331	3675	3669	2919	3568	6436	4319	7616	5276	6422
M1023.3604_T2.88	1023.36	2.8802	36770	35810	35780	39230	NA	31200	27600	29700	27290	32350	37270	35430	39010	34130	29720	43720	53450	49820	46800	45750	34740	39630	36820	36600	32430	54720	51660	51830	45900	49250
M745.5168_T2.71	745.517	2.7084	3358	3285	22520	3732	166.7	21560	17630	20210	21250	20910	22350	22280	3543	21830	17440	21330	3239	2970	3184	3296	25470	3695	2815	3429	2745	4120	3178	3641	3099	3057
M772.0288_T2.87	772.029	2.8709	18810	18260	17760	21130	14.44	11210	13670	15330	13210	15170	20360	19570	20090	18890	14570	18380	24120	22240	21380	20700	18910	21460	20310	19140	15190	23810	22520	22940	21400	21790
M1024.0294_T2.88	1024.03	2.8807	63650	60660	60210	66300	188.5	50660	46790	47450	47240	53470	62770	59080	62370	57650	50590	74750	87690	82730	81450	78700	58940	66420	63520	61130	55720	88160	85060	85740	79340	81720
M772.2796_T2.88	772.28	2.883	35570	31540	32900	36130	NA	26600	25800	25910	25770	28400	36350	34290	33960	33470	27280	34790	41860	37690	36180	36250	32030	36870	34880	33410	30960	42180	39960	38830	36300	39750
M1023.695_T2.88	1023.7	2.8834	66430	66240	65950	69670	178.7	50160	49110	50480	48350	55770	67630	63750	64860	60720	54360	77950	94510	89030	85600	80550	62090	69680	67020	63620	58100	93810	90020	90870	84340	88060
M1077.0518_T2.85	1077.05	2.8549	3991	2830	3258	1855	NA	932.2	1635	770.4	344.3	622.1	2845	1050	907.1	1066	1891	1761	2371	4662	641.7	1288	289.8	1513	3628	2065	2173	2606	5069	5044	2635	2876
M1448.6256_T2.88	1448.63	2.8798	14600	13420	14070	14520	NA	5637	8090	5824	6974	8124	10680	11250	10250	9726	9817	20720	25480	23160	15640	21040	13420	15620	12350	11590	8678	21830	24810	24830	21120	22480
M1080.7241_T2.89	1080.72	2.894	40270	37370	38360	40870	NA	22200	27270	23090	22020	26500	41230	34410	36080	32620	31050	50030	60230	56520	52800	51910	38790	43480	38240	38550	33350	60800	58060	55950	52280	55180
M867.7844_T2.88	867.784	2.8758	37060	33650	36320	39310	12.72	24560	28160	22130	16350	26070	42170	36910	33630	32260	28870	41910	52860	48010	44600	44870	34470	44400	37150	37730	33600	53660	51290	46820	43770	48120
M1024.3637_T2.89	1024.36	2.8871	45680	42130	41810	44810	NA	33940	31960	32660	32400	37750	43380	42220	41050	38610	34810	51700	60970	55760	55470	54220	40750	45210	42830	41450	37170	60660	59350	57820	54200	57300
M868.1857_T2.89	868.186	2.8866	23180	21880	23520	25320	NA	13290	16520	13600	8065	16900	27740	19580	21020	19580	19160	25080	34530	30890	29530	30210	25280	29060	23330	24260	16740	35320	33610	26870	29210	28350
M867.9851_T2.89	867.985	2.8871	33610	30870	30810	34670	NA	18250	25160	20060	19230	23530	38810	32550	31240	29310	26380	34860	48870	43340	41230	40040	34930	40760	33480	33830	30160	48820	46520	42550	39380	44150
M1063.0473_T2.92	1063.05	2.9165	4342	2255	3942	4085	NA	6524	1440	6256	3342	6093	1415	3865	1874	1915	1093	1025	4006	5491	3337	3648	250.2	1179	3725	1688	2255	5994	6401	5856	4645	5687
M1079.7213_T2.9	1079.72	2.8977	23370	16160	21530	23220	NA	15120	14580	16460	11010	17130	21740	17730	15770	18850	18220	29830	37240	34090	26600	31450	19840	22780	23290	22200	17410	37560	34300	34130	30960	33880
M867.5847_T2.89	867.585	2.8889	36330	28250	32830	37700	NA	28830	28450	22930	26250	26250	39790	35300	34200	33280	27670	32310	47450	38570	41220	42740	27910	41010	34440	34760	28590	50760	47680	45240	36300	45350
M664.5236_T2.99	664.524	2.9854	NA	435.9	1725	274.4	NA	1180	503.4	NA	1173	1361	NA	1222	739.3	487.8	463.5	NA	4540	1630	2309	NA	174.4	2050	1744	NA	NA	3022	2842	3989	1286	3113
M1109.2584_T2.7	1109.26	2.6996	32090	4165	4803	5103	NA	27310	24640	29330	26560	4397	29740	3724	32560	30520	3939	4675	5625	39350	41140	5370	4956	33700	32600	31270	4534	41140	6280	6467	38740	5797
M637.3808_T2.89	637.381	2.8906	NA	NA	NA	NA	NA	NA	NA	NA	NA	NA	NA	NA	34910	NA	33770	NA	NA	NA	NA	NA	NA	NA	NA	NA	NA	NA	NA	NA	NA	NA
M1079.9711_T2.89	1079.97	2.8908	46820	42870	42630	45120	NA	28010	31580	24150	26750	31060	46100	42020	39790	37540	34810	56220	69240	63100	60130	59550	44600	51280	43300	42280	38270	70070	66990	61830	58320	63490
M1526.5253_T2.9	1526.53	2.8977	11890	13140	11380	11860	NA	7352	6700	7418	3103	7854	9596	8954	11110	8686	9957	16040	19610	17800	17480	16470	8421	11240	8554	8718	7272	19370	18820	20750	16950	17530
M1014.6852_T3.13	1014.69	3.133	43860	38260	41170	43930	83.43	27930	29930	26870	27370	30200	44060	39470	38240	36760	32480	2168	62750	61440	55290	2971	40890	46810	43300	40160	35540	66160	60750	57670	53900	58230
M1080.2228_T2.9	1080.22	2.8954	61790	54920	55510	61510	NA	39960	39750	36990	35940	41230	62090	53500	54470	48180	47200	70610	91600	82220	76900	78750	59480	68300	57210	53360	51520	91630	87530	83100	76740	82270
M1448.9599_T2.88	1448.96	2.8839	19710	21510	18720	16840	NA	9926	11130	9652	8941	10990	17030	14660	16790	12790	9591	27310	33700	31120	28770	28560	15480	20230	15440	14630	14360	33400	33090	33530	27860	30240
M1109.7597_T2.59	1109.76	2.5939	23650	23710	23150	24970	NA	20400	17620	21350	19660	23100	21530	23810	25560	25030	19320	27600	30740	4524	4943	27420	24200	3562	3062	21630	20010	4874	27910	33660	4713	29420
M1080.4728_T2.9	1080.47	2.8972	54060	49820	50180	53540	NA	32580	35660	30150	31200	34750	56030	47710	47200	44190	40820	65410	79580	73830	69120	69220	52950	59340	49040	49240	44750	80070	78010	72390	66370	74250
M1449.2945_T2.89	1449.29	2.8871	17480	18920	16650	17170	NA	3069	9728	2720	6681	9461	15300	12310	11360	11860	14370	24100	30380	27890	26010	25410	13620	18100	14520	13930	12480	30050	29270	29000	25120	26620
M1527.0269_T2.9	1527.03	2.9018	7680	12960	9464	11860	NA	7247	6674	7144	6328	7662	9557	8882	10740	8933	9816	15500	18780	17380	16620	15960	8602	10960	9387	8617	7908	18260	15350	20590	16610	16890
M638.4973_T2.9	638.497	2.9048	9834	13950	11400	12840	NA	8021	6115	7584	6419	8336	7249	6459	8643	6437	7150	2725	9479	8326	7394	7928	NA	15500	15280	12980	12200	10420	11270	16070	13430	12540
M833.5683_T2.71	833.568	2.7075	4876	2452	2872	1155	NA	4246	1776	NA	2497	3984	3680	2999	1733	4668	2246	NA	4389	4396	2455	2691	2771	3295	3649	2907	2337	6834	1693	7012	5068	5164
M761.0219_T2.91	761.022	2.9078	15520	13810	12820	15670	NA	11610	11730	12730	9819	13280	16680	15020	15870	15340	11910	14020	15240	16400	15490	14370	13710	16560	13290	12350	13820	17870	16620	17830	16100	14070
M761.5238_T2.91	761.524	2.9087	25190	24640	23890	26600	NA	21060	18440	20370	19840	22650	26880	25830	25850	23260	18260	25090	30120	27480	26020	25470	19720	23690	24970	24470	21990	29470	28620	27930	26160	23510
M1049.04_T2.97	1049.04	2.9698	1587	584.5	937	907.7	NA	4034	1496	3105	2115	2234	1042	1386	464	1007	441.6	887.1	1295	1177	923.7	518.8	448.8	784.7	1363	899.7	1013	1430	1906	1849	2486	2143
M1433.9502_T2.91	1433.95	2.9092	13410	19380	13270	17510	NA	9216	9816	7453	8114	9807	15100	13260	15750	12110	14970	18950	30860	27990	26510	19880	12550	18310	14640	13740	12590	30340	29390	29940	25640	27410
M1434.6191_T2.91	1434.62	2.9128	19900	22050	19510	17010	NA	10450	11030	9574	9561	11210	17930	15090	17080	13680	17230	29150	35790	32900	30860	29480	15490	21890	17150	16090	14180	34780	35090	34780	29660	31720
M1527.5283_T2.9	1527.53	2.9027	6366	8686	6188	7920	NA	4354	3944	4275	4146	5239	6324	5834	6971	5623	6676	8763	12730	11310	8894	8783	5846	7336	5583	5699	5419	12490	10190	13740	11170	11420
M869.59_T2.94	869.59	2.9413	2360	2375	2654	2568	NA	2446	2857	3565	1702	3328	5320	3500	5333	3407	5803	2526	3891	4295	4465	4209	722.3	3693	2190	1683	1416	4904	4730	5399	4871	4151
M551.5022_T2.7	551.502	2.6995	8656	9496	13340	11590	139.8	14990	13100	12360	6827	2963	5506	3885	7399	3883	11010	11470	11630	10680	8483	12150	2410	9709	7635	6508	8031	7717	8179	11670	8199	7850
M761.273_T2.91	761.273	2.9138	25880	23920	24300	26590	NA	18410	18750	17040	18250	21660	26810	24830	25250	24000	19670	24050	30370	27650	26340	25830	22820	27380	26360	24840	22350	30840	28570	28490	26090	28000
M1105.7331_T2.96	1105.73	2.962	2123	1821	426	2558	NA	1088	454.2	317.6	220.8	727.2	2792	2688	464.8	415	534.8	2414	4014	2479	2972	3608	2748	1698	878	1210	709.6	4039	3902	1441	1698	1098
M643.4526_T2.91	643.453	2.9078	2760	3072	3010	3243	NA	2604	2111	2292	2240	2871	2159	2489	2085	2247	1786	805.7	2199	2025	2569	2347	173.2	4611	4330	4022	3965	2523	2898	3382	3414	3332
M1434.2847_T2.91	1434.28	2.9133	22930	20350	21760	22630	NA	11520	10980	11000	7458	12300	20190	16920	19720	15460	18590	31480	39100	35430	33230	33060	15810	18730	18860	17090	16180	38330	37470	38880	32440	27430
M1009.354_T2.92	1009.35	2.9156	51260	50320	50560	54530	NA	42450	39000	41510	38580	43640	52210	49010	51600	49140	42840	60800	72900	66930	64730	64330	47800	55410	51840	49230	45010	72220	69220	70610	64540	67990
M859.5808_T2.92	859.581	2.9239	13060	15800	11810	15700	NA	11800	8159	13650	10550	12590	17770	9522	11210	15730	7945	16170	24070	21580	14990	13980	7779	16150	18400	15320	14700	24160	23330	13460	21270	20450
M1008.6847_T2.92	1008.68	2.9161	32680	29400	30040	32450	NA	25830	25110	23270	25140	26580	29840	30510	32820	28960	24870	34550	42230	37600	41970	36420	29430	32770	30540	30670	26310	43280	42020	42480	41960	34890
M1009.6879_T2.92	1009.69	2.9161	35980	35220	34530	36900	NA	29750	26900	29170	27620	30570	37070	35610	35160	35590	30730	41340	51760	47220	46300	44210	33390	38520	35500	33300	31280	49130	49190	48670	45300	48090
M761.7745_T2.91	761.774	2.9142	16720	13630	15040	15280	NA	13000	12690	12570	13060	14180	16350	16220	16320	15300	12650	15430	18790	18210	16450	17300	14080	17640	13440	14070	14710	19250	18460	18270	15930	16870
M1087.2439_T2.81	1087.24	2.8127	25160	4570	25390	5175	54.92	23450	20230	23990	3373	4000	3854	3830	25900	3699	4317	4589	6999	7410	6109	6005	4603	4509	4750	24260	4325	31830	6151	7866	5553	6105
M1009.0196_T2.92	1009.02	2.9202	55290	51820	52900	57940	NA	44530	40200	43320	42430	46220	54430	52950	54520	50880	43890	63450	74710	71190	67860	66420	50100	56250	54680	52080	46990	75380	72270	74120	68380	70880
M1505.0138_T2.93	1505.01	2.9262	9508	8562	9558	9923	NA	3367	4165	6199	5514	6785	6326	5950	8749	7155	7826	13720	16040	14980	14550	13420	7081	9185	7987	5713	6757	15510	15270	17140	14040	14460
M843.5123_T2.77	843.512	2.7679	245.2	1300	564.6	777	NA	70.81	NA	155.1	NA	NA	146.3	95.27	NA	NA	NA	3163	12340	9467	10520	6844	NA	4655	822.6	251	171.2	5491	10460	6689	5695	5290
M859.1798_T2.92	859.18	2.9239	36920	31800	33900	31720	NA	20090	26030	13400	19740	25430	40190	34530	32890	31980	26720	38880	49590	45000	36050	42920	29600	41730	35650	34890	31480	50030	48240	42990	41000	45390
M859.3804_T2.93	859.38	2.9271	26080	20050	20910	26170	NA	12880	18610	13840	13070	15080	28980	24580	22730	22130	16640	22800	34900	31810	30030	30050	20360	25240	20970	24930	19100	35270	34350	24820	29550	32170
M1506.0161_T2.93	1506.02	2.9257	2637	4068	2560	3786	NA	1275	1961	992.7	1059	2540	2789	1998	2478	2170	2878	4911	4493	4909	4611	4998	2373	2811	2952	1774	2013	5624	5526	6383	3737	5302
M858.9792_T2.92	858.979	2.9248	41500	35720	38070	41480	NA	26220	28330	13620	20300	27850	45030	39200	35600	35040	30560	43730	54960	42310	47030	46770	39190	46450	39470	38780	34460	55190	54080	48720	45130	50440
M1419.6094_T2.93	1419.61	2.9312	26460	27820	25610	19000	NA	13450	14200	13030	10210	14480	23220	19550	22770	16230	20220	37320	45490	41970	39290	38760	16910	27770	22180	20480	18970	45230	43340	45160	37340	40400
M1086.7438_T2.63	1086.74	2.6302	18820	20970	4659	3705	35.33	22290	18730	19160	20390	20560	19120	18630	20760	19930	17870	28460	26880	24540	24980	24710	4404	24820	3599	3311	18460	4872	25170	29170	24360	26050
M858.7785_T2.93	858.779	2.9262	32400	26920	29890	31720	NA	11290	23030	15530	18680	19240	35030	30370	28720	25710	23260	33460	43490	38760	30130	36630	25430	35800	30570	31160	26930	43450	41350	37620	35670	33260
M1419.2749_T2.93	1419.27	2.9331	20500	22000	20500	20860	NA	10270	10940	9454	7725	7580	17430	14360	18000	13890	16620	29080	35490	32280	30650	29290	13420	21180	17180	15730	11890	36230	34520	35230	29650	31550
M1069.4663_T2.93	1069.47	2.9294	58840	54440	55190	60260	NA	37160	39980	34490	35310	39650	61960	52460	52740	47660	46410	71180	89670	81040	77980	77970	57230	66190	56050	55860	50420	89080	85770	80720	75100	81580
M1418.9402_T2.94	1418.94	2.9418	9229	6294	9234	8912	NA	4529	3090	2868	1598	6034	6481	6412	8399	5910	6982	13760	15560	14060	13740	13720	6193	9702	4703	5972	3974	16310	14700	15030	13490	14560
M1068.9646_T2.93	1068.96	2.9312	52020	47670	48100	51800	NA	33330	36030	31830	30480	35160	54490	46130	46670	43510	40300	63080	77740	72290	68030	67590	49970	56970	48870	47580	43190	78130	75870	70500	66090	70920
M1069.2156_T2.93	1069.22	2.9305	66510	60640	62170	65640	88.74	41600	45510	37180	40020	43530	69200	60780	60330	53350	51990	80530	99120	90800	85420	85140	64230	74090	62390	61080	57310	99180	95660	90440	84380	90800
M1419.9437_T2.94	1419.94	2.9354	25050	26370	24370	16600	NA	11720	12940	6759	8626	11940	21100	18160	20400	16300	19930	34990	42330	38580	36040	34430	14350	26320	20780	18560	17440	40450	40020	40930	35130	36900
M851.5641_T2.93	851.564	2.9305	5116	5407	6828	5480	56.2	7504	6352	6270	3376	6014	10310	8398	9731	7789	12840	7515	9063	9184	8471	8089	1913	8261	5142	4135	4519	10430	10910	12710	10330	10510
M890.104_T2.55	890.104	2.553	1192	1715	691.5	809	NA	2522	773.6	3512	1089	2752	611.2	1331	1995	1725	2120	709.3	801.1	1336	2275	2460	859.4	851.4	2172	986	537.1	2548	1091	1922	1448	595.9
M1505.5152_T2.93	1505.52	2.9308	4279	5609	4368	6804	NA	4073	3219	2371	2713	4279	5165	4992	5956	4801	5454	9077	10730	9895	9783	9571	4464	4879	5139	4706	4458	10320	10080	8309	9653	10120
M591.5331_T2.94	591.533	2.9432	19790	20400	17170	15270	NA	23620	20710	23520	12340	24680	34350	23850	37810	23300	46830	19440	31360	34500	31020	22580	4666	25660	18110	13240	16360	25070	37340	33850	28500	23810
M750.2664_T2.96	750.266	2.9574	17500	14320	17550	18480	NA	14890	13850	14380	13840	13760	18180	17340	17340	14330	13600	14750	20830	18750	18740	17450	11810	15970	16300	13420	15320	22350	18650	20280	18600	19040
M779.5316_T3.27	779.532	3.2672	8574	8830	4494	9031	27.17	4944	4015	4239	6572	6191	9104	10350	8445	6257	3567	4490	8730	8571	6734	7445	6325	9769	9037	8154	3652	11030	8649	8890	8973	8380
M868.5872_T2.93	868.587	2.9326	14220	10740	11030	14770	NA	9686	10450	12050	11900	12100	16590	14750	14910	13200	19260	15530	20050	20640	16730	16000	9319	15420	13610	9248	9706	20320	19690	20380	18060	20050
M1012.7106_T2.96	1012.71	2.9565	1959	2842	928.5	2367	NA	1562	1823	812.4	1778	2340	1938	2369	2439	1989	1059	2321	3528	3228	3064	3173	2679	2029	1446	2195	1977	3554	3354	4046	3249	3095
M994.3441_T2.95	994.344	2.9528	43930	42550	42500	46320	NA	37140	33100	36330	35790	39760	43650	43050	44390	42510	34970	50550	60650	56100	54900	53140	40150	45610	43800	41580	37950	59960	57860	59880	54360	56800
M1065.2301_T2.86	1065.23	2.8637	4170	4679	3971	6403	NA	19300	15570	4518	3398	4946	3970	18100	4282	4473	16290	6264	6259	7082	6783	5805	4895	18480	4948	4883	21680	7492	22820	7494	7602	6164
M750.7679_T2.95	750.768	2.9537	10220	10830	10940	11690	NA	9559	8607	8886	7072	9876	9679	11570	11730	11470	8560	10810	13950	10400	11930	11490	7827	12490	11680	9803	9824	14040	12650	11730	8842	12730
M750.518_T2.95	750.518	2.9533	16840	15910	16420	14240	NA	13800	11710	10200	14470	19930	19110	19090	18120	18600	14850	11650	21520	18760	21340	12120	12650	19140	18500	16390	15750	21100	18950	19490	22130	19320
M849.7725_T2.98	849.772	2.9767	12020	8310	10670	10150	NA	6409	9065	1180	5925	7378	10410	13460	12050	7249	6112	12010	18680	12960	12790	12100	12200	15280	12030	11810	11300	17820	17760	10090	14860	12210
M1064.731_T2.6	1064.73	2.5976	14160	17190	19760	18130	NA	14860	13490	15980	18690	17090	15450	16720	16970	16900	13480	19700	6108	19190	19370	19480	14020	15620	20300	18760	13760	24810	19870	28780	19840	20940
M995.0128_T2.96	995.013	2.9574	27420	25640	26310	29360	NA	22190	20250	22040	21790	24820	27580	27460	27660	25820	22650	32150	37900	35460	33960	33480	25420	28740	28460	25880	23900	38640	36160	37770	34450	34840
M994.6781_T2.96	994.678	2.962	42360	40580	40670	43780	NA	35570	32530	35310	33480	38610	43150	41610	44070	40060	33880	49400	58100	53310	52960	52230	38690	44340	42220	40320	36200	56370	55780	56560	53370	55310
M994.0095_T2.96	994.009	2.9629	25260	24260	23300	26530	NA	20680	19330	21850	20790	22820	25730	25230	25600	25150	20270	30460	36330	33950	33150	31700	22930	24610	25250	24000	22640	36010	34240	35130	31910	33140
M1058.4598_T2.96	1058.46	2.9648	62780	57440	58970	62780	NA	39570	43030	36710	37790	42340	65610	57940	55540	53280	49640	75610	95430	86650	82520	82570	60770	68910	60380	59420	53510	94740	91710	84630	79590	86040
M1058.7112_T2.97	1058.71	2.9651	49120	44080	44800	48680	92.67	31430	33320	29280	28370	33420	48590	44010	42820	39020	37440	55800	71090	65390	61980	61420	44590	51990	44510	45010	39990	71750	67560	66030	61660	66250
M660.3066_T2.97	660.307	2.9651	37470	40510	47870	43360	405.9	36650	40710	41040	40470	39680	34500	31520	28030	29250	28460	17940	20550	18260	17070	17580	32480	40220	37580	40120	38190	14180	15940	17010	16160	17350
M1057.9582_T2.97	1057.96	2.9671	55820	51490	51580	55640	NA	36080	38190	33950	33930	38140	58340	51370	50820	47500	43520	67140	84520	76090	72240	72270	53640	63170	52850	51980	46900	84150	81220	75620	71060	76050
M677.3332_T2.97	677.333	2.9669	48160	50830	59510	54740	503.4	46860	50280	51120	51640	49710	43770	39360	34720	36150	36350	27050	29740	27000	26650	26130	40690	49810	47700	50700	48830	21070	23650	25520	24650	26080
M850.7756_T2.97	850.776	2.9703	15540	14020	11140	15870	NA	9478	11310	8299	7263	10710	16570	14790	13860	11930	10810	13190	20390	19500	14080	17800	14610	18040	14840	13840	10370	21460	20060	13290	13050	15870
M849.9732_T2.97	849.973	2.9689	34110	29930	29290	32180	NA	21370	24120	19140	20010	23320	37020	27680	29880	29030	21810	26860	45690	31860	38000	38470	22110	37400	26340	32340	28190	35260	43990	40100	29200	40820
M1059.2106_T2.96	1059.21	2.9638	12830	8069	14390	15000	30.97	5237	8811	8636	8173	6283	15280	7277	12330	12680	10630	17920	23000	21520	19810	19520	11170	16340	15050	14490	10100	23620	19840	19480	18720	16450
M916.779_T3.01	916.779	3.0135	538.7	810	867.5	1714	NA	743.4	383.6	420	191.7	274.5	1885	1287	454.9	1242	341.7	1875	2710	2113	1606	1627	1720	2449	510.3	1755	1007	2895	3607	951.6	361.4	1925
M850.5754_T2.96	850.575	2.9642	40070	31250	21190	21290	265	18240	20110	18410	18490	25880	32140	28960	36440	25130	25180	32570	37990	25530	31750	34530	19490	35720	27910	29520	15940	35960	48760	37930	32860	45670
M1483.5019_T2.99	1483.5	2.9859	5526	6220	5568	5827	NA	3544	3131	3632	787.3	1529	4350	3179	5341	2217	3927	7352	8516	8557	7663	7753	2747	5064	3031	3949	3582	8444	8410	9198	7687	8195
M751.0184_T2.96	751.018	2.9583	5164	3174	4949	2813	NA	2745	4106	706.9	2725	5702	4214	3356	2784	3428	3327	5128	5621	4242	5386	5239	4628	4431	3583	2150	2811	6879	5504	4268	4421	5681
M1057.7085_T2.97	1057.71	2.9735	28160	25080	25530	29080	40.9	21270	17240	19130	17230	20400	28730	26070	19220	21980	21100	33270	42750	39080	36620	34480	25610	31980	27770	16850	12660	42880	41380	40550	36700	39000
M850.174_T2.98	850.174	2.9753	41960	28250	37480	41540	NA	25850	28700	18650	25240	28810	45290	38760	35800	34620	30740	34010	54800	36640	46520	46950	39190	46360	40250	39780	34740	55870	53170	35250	45600	49560
M850.3747_T2.97	850.375	2.9735	37340	33300	26270	29200	NA	15400	26290	19210	22930	26000	41760	36820	33360	32820	28970	29260	50800	46540	43160	42540	25210	41420	26880	28300	32110	51370	48360	31890	41870	33320
M1058.2095_T2.97	1058.21	2.9722	71700	63920	69260	72270	112.3	47640	49490	44260	44430	48530	74370	63200	63650	59290	55420	86590	109300	98060	93610	93560	69730	79930	67600	67630	60170	108600	105100	95730	91400	97710
M1404.5995_T2.98	1404.6	2.9831	24200	24850	23460	23600	NA	12470	12550	12100	9762	11780	19940	16190	18820	16430	18940	33640	40290	38160	34750	34240	23530	24830	19510	18270	9990	40810	39840	40410	34360	36140
M770.5415_T3.4	770.541	3.3972	15060	12020	14300	13050	NA	6157	7885	8030	8520	7517	7522	7434	4629	5880	5653	3096	12230	10990	11110	10680	2655	12680	12600	14840	12710	11370	10870	11700	11430	11820
M682.2887_T2.97	682.289	2.9704	10990	7281	12880	11690	402.7	11560	14610	13360	15290	12780	11370	10000	6890	9723	5402	9171	9719	9030	9384	9968	12130	11710	12380	14380	13240	6404	7066	6957	8349	8852
M1405.2684_T2.98	1405.27	2.9795	27580	28270	26310	26990	NA	11720	14230	13040	12210	14660	22900	19160	23340	16340	21750	37670	46690	42270	40470	39350	26850	27640	22150	21030	18190	45730	44770	46110	37450	41350
M352.2993_T2.96	352.299	2.9624	NA	7230	NA	NA	NA	NA	NA	NA	NA	NA	NA	NA	NA	NA	1881	NA	NA	NA	NA	NA	NA	NA	NA	NA	NA	NA	NA	NA	NA	NA
M1483.0004_T2.99	1483	2.99	8182	9478	8258	8962	NA	5557	4744	5582	4874	5256	4281	6238	7534	6110	7319	11450	13510	12650	12430	11470	4100	7977	6996	3864	3299	13200	12510	14760	12190	12600
M1046.7004_T3.01	1046.7	3.0113	26850	25830	22540	27550	34.33	14110	19800	17420	15790	20240	29120	25390	25350	23870	21750	32650	41830	37510	35040	34520	24490	29620	26220	24540	15950	40430	39440	38420	34670	37400
M868.0877_T2.7	868.088	2.6986	2038	1751	1104	709	26.54	4548	1515	1564	3386	4759	1019	NA	1778	1406	999.3	1632	807.8	1445	1954	1786	545.2	1489	1416	1024	775.8	2157	766.9	2830	1307	1618
M1047.0188_T3.01	1047.02	3.0078	407.8	336.3	858.4	271.5	NA	240	348.1	348.7	272.6	199.4	NA	459.3	506.7	267.6	321	674.4	2706	421.2	448.3	1144	350.7	NA	865.4	624.5	452.6	2259	561	576.8	494.8	360.8
M386.251_T3.03	386.251	3.0313	NA	288	NA	NA	NA	NA	NA	NA	NA	NA	2741	491.2	14000	7365	7043	NA	NA	NA	NA	NA	NA	NA	NA	NA	NA	NA	NA	NA	NA	NA
M1404.9339_T3	1404.93	2.9992	30490	31640	29740	30430	NA	14780	16540	13770	12340	15820	26080	21020	27620	21100	25090	42960	51850	48970	45360	43850	30160	31830	26350	23870	20220	51840	50720	52120	44100	47770
M1087.728_T2.98	1087.73	2.9767	9819	8953	9237	9111	NA	10440	5898	12370	5165	16030	7896	9246	6533	6680	5509	12010	16720	15870	12220	12770	8364	11540	10210	7242	7084	17320	15670	14340	13490	14320
M739.5111_T3.01	739.511	3.0084	8568	8876	12100	13660	NA	9224	10030	11570	10150	11100	13610	12600	12590	13730	10030	11090	15710	13400	12360	12460	10850	13030	12670	12490	11430	14980	13520	14390	13730	13640
M1046.9516_T3.01	1046.95	3.0084	58990	53800	55840	59680	NA	37860	41180	35780	34750	40470	62080	55380	52770	49760	44490	69870	90110	80750	76590	76430	56600	65270	55900	55870	50030	90810	86510	80230	73610	83070
M841.1681_T3.01	841.168	3.0116	32790	27940	29930	21380	NA	13190	20820	19340	17190	21480	35930	31160	29210	28040	23600	32760	43850	38260	35870	36040	30150	36490	30880	30970	27110	43780	41380	37770	36100	38590
M980.3372_T3.01	980.337	3.0107	20860	19330	20210	21800	NA	18120	15890	17530	17230	19590	21160	20850	20580	21120	16350	23300	29320	27400	26390	25420	19230	21870	20870	19780	18230	28900	26830	28670	26240	27330
M841.3688_T3.01	841.369	3.0107	28980	36090	25670	40840	NA	25990	29010	15430	25530	28790	45630	39390	35980	35680	29870	41290	53870	49010	46220	46720	23660	46370	39790	38990	34390	55910	53000	48030	46150	49340
M867.8335_T2.8	867.833	2.7981	2530	1712	1543	1762	NA	5750	1699	4589	1522	3959	1282	1056	283.3	2360	505.5	412.3	1096	NA	1401	1080	192.6	NA	3044	1260	1648	569.7	3203	1178	1975	1440
M841.77_T3.02	841.77	3.0158	17520	22480	23850	17040	NA	12980	18130	11150	10280	16950	28220	24440	18220	21970	17220	15900	33710	29740	28370	28900	14600	29460	24250	24660	13400	35380	32660	30120	27250	30640
M841.5691_T3	841.569	2.9997	38610	34900	35810	40120	25.85	26310	27930	24890	25450	27810	42320	37230	35120	30890	31590	39760	52090	47600	44930	44770	21830	42920	37970	37140	32590	53060	49370	46190	43010	47160
M1047.2026_T3.01	1047.2	3.0126	74080	68400	69130	73320	173.6	46670	51660	44330	45230	50400	76800	68020	66910	63410	57080	87500	110300	103300	95000	94660	71150	81350	70260	69540	62980	111100	108300	97990	93490	101900
M979.3341_T3.01	979.334	3.0121	19610	16010	20220	20420	NA	17660	13250	18790	16260	19300	18880	20730	19780	20450	16150	23840	28200	26270	26170	24740	18310	17130	19500	19080	18110	28330	26300	27350	25480	26730
M1047.4533_T3.01	1047.45	3.0126	66070	59310	61220	65490	NA	41270	45360	38900	39640	45010	68440	59530	59910	55450	51640	79910	100700	91070	87080	84670	63790	73250	63340	61410	55890	98670	95030	88270	83330	89940
M739.7612_T3.01	739.761	3.013	7532	6571	4999	7887	NA	6356	5952	5502	4656	7159	8075	7687	7680	5922	4870	3772	9028	7981	5120	7946	3886	7784	7777	7520	5695	9115	8347	8446	5814	8117
M980.003_T3.01	980.003	3.0139	30830	29770	29920	33520	NA	26940	23870	27060	25340	29070	32180	31970	31770	31140	24520	35920	43770	40370	39260	37310	28570	32560	31130	29760	26940	43880	41090	43390	38700	40950
M979.6683_T3.01	979.668	3.0139	33200	33310	33900	37680	NA	31700	27110	30290	28960	33390	35100	35240	35210	33670	28630	40540	47930	45290	44380	42890	31940	37070	34940	33200	30390	47540	45490	48260	42760	45900
M1043.2198_T2.66	1043.22	2.6629	14970	14750	14510	16450	NA	14200	11740	15690	13910	15700	14120	14690	19940	14470	13330	17260	6808	18370	17790	17560	12510	15090	15010	14050	12290	17690	23650	6058	18860	25070
M1405.6027_T3	1405.6	2.9969	19030	19920	10490	10160	NA	5056	9926	5842	8134	10460	16220	13260	16110	12640	15080	26900	33390	27730	28370	26630	18040	20010	15870	14410	12260	31910	30510	31510	27440	26830
M385.2484_T3.01	385.248	3.0113	NA	78.39	NA	NA	NA	NA	NA	NA	NA	NA	23670	34250	59340	63250	46210	NA	NA	NA	NA	NA	NA	NA	NA	NA	NA	NA	NA	NA	NA	NA
M571.5493_T2.66	571.549	2.6639	68710	86470	68230	73810	1592	73760	66210	69800	70060	62670	11600	89110	33490	84190	24540	11510	16360	16000	19620	12190	3902	9064	12450	12010	5805	21850	14260	3559	16720	7471
M1036.1966_T3.06	1036.2	3.0584	77010	68410	71490	77530	73.85	51410	52530	49250	49640	55400	81590	70650	69730	65300	58750	89590	115300	106600	97480	100500	74590	85550	73070	71530	64390	115700	112600	102700	98030	104100
M1035.9451_T3.05	1035.95	3.0507	60160	56720	57350	62380	NA	38990	42280	38500	38880	43370	64640	57110	54950	53870	46430	72270	92550	82390	80530	78490	57830	68870	59470	57280	51770	95410	89540	82740	78840	82820
M692.5158_T3.31	692.516	3.3108	2587	4027	4976	3533	NA	1766	2861	594	466.7	969.1	1185	1521	445.1	998.6	1330	1965	5504	1360	1209	977.7	919.8	2374	1791	1810	1856	466.8	1085	1894	1422	601.9
M1390.2587_T3.05	1390.26	3.0493	33880	34540	32450	32930	NA	15670	16710	16520	15520	17220	28160	24580	28900	23190	27440	47800	58700	53060	49360	48490	32810	34240	28670	25790	23570	56430	55510	56510	43290	51560
M1036.4468_T3.05	1036.45	3.0544	67350	59800	62610	67600	NA	42600	46030	38850	42360	45480	70010	62060	60100	57050	50950	78100	102700	90880	88420	88530	64670	73300	64790	64390	56760	99260	96700	90990	85400	91950
M437.37_T2.83	437.37	2.8329	NA	13470	NA	NA	NA	NA	NA	NA	178.4	NA	NA	NA	275.8	65.07	5083	65.15	123.8	NA	69.42	NA	NA	74.58	NA	145	NA	NA	NA	NA	NA	NA
M1390.5931_T3.05	1390.59	3.0489	30520	30160	28280	29220	NA	13860	15310	13790	13360	9580	25780	21380	25710	19380	23320	41410	51850	46810	43980	42070	29160	30500	24420	22630	20860	49510	48900	49590	42000	45680
M1460.9872_T3.06	1460.99	3.0571	6717	7626	6604	7086	NA	4340	3389	4350	3700	4843	4839	5055	6424	4678	5451	10210	10720	10260	9906	9304	6109	6251	5597	4695	4582	10360	9712	11390	9905	9807
M401.2209_T3.08	401.221	3.085	NA	NA	NA	NA	NA	NA	NA	NA	NA	NA	579.1	930.7	30580	2867	1028	NA	NA	NA	NA	NA	NA	NA	NA	NA	NA	NA	NA	NA	NA	NA
M1036.6977_T3.06	1036.7	3.0602	46100	44380	44970	47890	56.81	27520	33850	27500	29420	31680	51540	43410	42620	41940	33150	55480	72590	64990	63360	62920	46480	52760	45520	44450	41270	70930	71330	65750	61050	64650
M1389.9241_T3.06	1389.92	3.0553	27510	27750	26230	26590	NA	13700	14420	12790	12740	15220	23130	19350	24180	17200	21720	37180	46890	42410	39910	38230	25860	27240	22700	20240	18730	45450	44460	45150	38140	41040
M1194.7095_T3.06	1194.71	3.0649	21510	18600	17520	15390	NA	3741	3478	4771	3551	3609	1025	1849	2189	1682	2549	15520	8514	9822	10720	8135	11620	9994	9305	6621	6117	9328	11120	12090	9866	9701
M965.6612_T3.06	965.661	3.0626	15800	17090	15820	16900	NA	14660	12980	14530	13740	15680	17260	16800	17070	16840	13620	18840	22050	21560	19420	20480	12810	16480	16640	12110	13790	22370	20570	23030	20510	21120
M853.5766_T3.14	853.577	3.1352	13410	12340	11000	10200	313.5	4021	3781	4316	3178	3830	40720	33500	42770	34300	47700	11570	6598	7439	7932	6007	7669	7818	7106	6081	5253	6880	8491	9254	7103	7341
M508.5802_T3.06	508.58	3.0649	29740	53960	38440	35420	NA	33870	33240	31210	36930	29620	29280	25310	30340	23920	42650	43610	38320	45240	43290	44180	17900	34980	33120	36730	41310	45730	40270	45650	42900	45520
M964.9932_T3.06	964.993	3.0636	24500	24850	24660	26420	NA	23140	15630	22280	21370	24580	26920	26750	25510	25690	19930	29110	35300	32800	31610	30110	22730	26520	26710	24780	21100	34280	32680	34560	30760	32720
M965.3275_T3.07	965.328	3.0672	23060	22050	22840	24820	NA	22070	17880	21520	20210	22480	24440	23950	23650	23630	18480	26920	32480	30630	29120	28490	20850	24270	23990	23380	19860	32060	30140	32070	28420	29970
M760.5888_T2.73	760.589	2.729	2743	6788	4471	5757	NA	4192	3214	4362	10340	8455	6519	12370	23120	13720	9715	1121	8188	8979	1514	7438	1673	3198	4453	7668	3575	4157	7751	5302	7366	7876
M965.9956_T3.08	965.996	3.0773	7108	2924	7135	7896	NA	7665	6349	7516	7128	8246	7250	8592	4429	4062	6452	7569	8486	9106	9290	10170	7068	8447	8306	7700	7116	11920	10540	11130	9835	11000
M620.4656_T3.07	620.466	3.0715	NA	7415	NA	NA	NA	NA	NA	NA	NA	NA	NA	NA	1549	NA	5653	NA	694.9	NA	NA	NA	NA	NA	NA	NA	NA	NA	NA	NA	NA	NA
M1035.6949_T3.07	1035.69	3.0704	30290	27340	30030	31730	40.59	23740	17990	8543	9018	20970	33600	30000	28120	22040	19510	37530	49730	44820	41020	42140	31010	37560	28720	31040	28280	48380	47520	44760	39040	43710
M780.5726_T3.08	780.573	3.0829	2479	4415	5332	5330	NA	2638	1868	2978	2221	3201	1969	1234	2237	1798	2532	1795	5042	5135	4892	5170	145.2	2493	2813	2634	2580	4975	5661	8405	7343	6801
M593.5489_T3.32	593.549	3.324	41520	37100	35150	194300	3406	207100	204600	215600	127200	201200	219600	180000	231000	186300	7588	33830	221300	250600	239900	227000	25950	164200	122700	94660	13110	211400	244000	262200	245100	217000
M1375.9176_T3.07	1375.92	3.0723	32490	33420	31170	31590	NA	15480	18140	14210	15090	18290	27000	22640	28620	19790	25700	38220	55400	50200	47750	45880	30110	33010	26060	24140	20620	52420	52920	53190	45750	49210
M1021.7036_T2.82	1021.7	2.82	7452	8512	8657	4173	NA	4148	6166	4787	7698	5646	5692	7197	9269	8674	6851	2766	8689	9380	4674	8554	3536	7115	7648	7688	6567	7453	10090	11600	3416	5007
M1374.914_T3.07	1374.91	3.0705	12590	10950	11760	11690	NA	6974	5650	4683	6232	7359	8533	9088	11710	8084	10330	17940	23270	18040	16520	16100	11890	12330	10550	9115	6996	18580	21520	22350	16100	16710
M1375.2488_T3.07	1375.25	3.0709	29210	28910	27500	28850	NA	15420	15740	11060	12500	15100	24900	21110	23670	19880	22750	39750	49150	45490	43120	40910	26480	29300	24080	20100	19420	48460	47320	47240	41610	43470
M832.3628_T3.07	832.363	3.0718	31780	26260	28470	31140	NA	20930	20650	14060	20140	21690	34340	30410	27920	27470	23150	30920	42060	36980	35540	35430	29320	34900	29970	30320	26710	42690	40130	36530	34470	37860
M384.3826_T3.07	384.383	3.0668	4004	4012	5245	4097	NA	2291	2119	1434	1894	1986	7494	6993	5262	5329	5628	3764	3972	3148	2971	2903	2483	3120	2833	2375	2364	7519	8204	10610	9069	9216
M399.2092_T2.87	399.209	2.8718	NA	NA	NA	NA	NA	NA	NA	NA	NA	NA	34380	28720	23990	29830	15530	NA	NA	NA	NA	NA	NA	NA	NA	NA	NA	NA	NA	NA	NA	NA
M1375.5833_T3.07	1375.58	3.0746	35990	36220	34810	35490	NA	19540	19120	18230	16370	20780	31070	26860	32090	24820	28530	49990	61840	56220	53550	51290	34020	36120	29390	27510	24910	60080	59260	59530	50820	54930
M964.6583_T3.07	964.658	3.07	15210	15620	16200	15810	NA	13480	10610	12010	15020	16670	13960	17180	14730	16190	10810	18280	22260	20900	20580	19200	13870	16230	17140	15910	13300	22360	21190	21610	20960	20390
M1360.2386_T3.08	1360.24	3.0847	12550	12910	12070	8411	NA	4215	6073	4231	5493	7046	11250	8482	11710	8076	9633	15480	22210	20640	19640	18300	11470	12800	8385	7562	7125	22870	18050	21610	18510	20120
M1438.9733_T3.08	1438.97	3.0778	5924	6187	5489	5762	NA	2280	2716	4751	3486	4252	4571	4531	5394	4789	2367	8742	8494	7698	7733	5913	5072	5425	4712	3747	3373	8064	7962	8828	6566	7377
M509.5836_T3.07	509.584	3.0672	11620	20930	15220	9302	NA	13480	13220	12320	14490	11760	11870	10070	12390	9800	16370	17010	15180	17970	17340	12290	7080	14210	13270	9897	15850	17960	11100	18250	16630	17690
M832.5634_T3.06	832.563	3.0633	41800	36960	37710	40990	15.66	21330	29900	25910	25020	29330	45300	39850	37780	37500	30950	41060	54010	49770	45790	46500	38110	45150	40800	39780	36540	55640	51600	48840	45180	48280
M832.9647_T3.07	832.965	3.0668	14240	19430	22210	24690	NA	12550	15930	12770	13710	16210	26360	22790	20870	11080	17850	17850	32030	28560	26210	26770	21780	25990	22840	22280	19560	33170	30540	28460	25670	28360
M843.5122_T2.79	843.512	2.7887	172.6	1300	NA	183.5	NA	70.81	254.3	155.1	NA	74.99	146.3	95.27	NA	211.3	118.6	4363	12870	4973	15520	14560	326.8	4655	941.2	251	171.2	7011	7367	7003	5931	10720
M728.7546_T3.08	728.755	3.0778	4450	2847	2759	5330	NA	3634	1148	2837	1486	4391	4217	4816	4834	3927	1878	1010	5626	5123	4662	4682	1041	5237	4237	3015	3745	5630	3428	4917	4802	2628
M832.7642_T3.08	832.764	3.0769	34250	29820	32260	34810	NA	18710	24150	12200	19510	23720	37500	33170	30590	29530	24470	34760	46460	40630	38760	38640	32350	38260	33050	33490	29210	46990	44090	40170	37500	41120
M1361.2423_T3.09	1361.24	3.087	32550	32790	31100	31650	NA	15180	17920	14270	15310	18480	27570	24150	28300	23380	24990	44300	55960	51170	48450	46300	29110	32710	26650	24440	20360	53950	53310	52630	46140	49000
M728.5037_T3.08	728.504	3.0847	7902	7241	7464	8879	NA	7663	5882	7513	7238	7419	8583	8504	8233	7796	6060	6706	9284	8009	7652	7596	5804	8207	8333	5544	6878	9273	8110	8529	7720	8204
M651.4583_T2.92	651.458	2.9246	NA	129.4	87.73	NA	NA	208.1	NA	151.9	245.6	NA	NA	NA	9724	NA	13260	NA	NA	169.1	NA	NA	67.03	528	145.7	NA	281	374.4	193	NA	181.6	178.8
M1360.5734_T3.09	1360.57	3.0879	30610	29530	27270	29700	NA	14450	17130	15790	12940	16800	26150	22600	27020	21570	24230	41350	51490	38280	45190	43110	27300	30570	24880	22870	20740	50050	49080	49580	42660	44980
M1360.9078_T3.09	1360.91	3.0865	37270	39200	36090	37400	NA	20620	19470	12930	18630	22590	32670	28640	34050	27390	30740	52390	65130	59750	56310	54410	33590	38610	31460	28770	26810	63200	62800	62740	54230	56420
M651.3966_T3.09	651.397	3.0905	NA	NA	NA	NA	NA	NA	NA	NA	NA	NA	NA	NA	184400	NA	164100	NA	NA	NA	NA	NA	NA	NA	NA	NA	NA	NA	NA	NA	NA	NA
M846.0727_T2.75	846.073	2.7497	2172	1989	2085	1560	NA	5743	662.3	5363	629.6	5021	422.6	2264	599.7	1357	892.3	803.2	1998	1166	1631	1832	453.7	690.8	571.6	643.3	2099	2852	1413	639.5	2359	464.7
M1416.9603_T3.09	1416.96	3.0943	3942	4858	3212	2627	NA	2859	1956	1847	2129	2790	2245	2086	4891	1569	3493	4768	7811	4658	4240	3985	2802	2932	3613	2333	2535	5096	5163	5888	4331	5041
M1107.744_T2.77	1107.74	2.7708	2779	1071	1989	2222	16.9	6160	2435	5875	1571	5820	1602	2279	2308	2196	1616	3011	3550	3663	1657	3366	NA	1785	2763	2665	2450	3718	4827	5355	3199	3033
M1010.6826_T2.97	1010.68	2.9652	4444	3415	3584	4179	NA	6908	3597	5069	3616	786.7	2766	3556	3776	3019	2503	3890	6476	6693	4444	5527	3676	2383	4437	2661	2210	4018	3924	5416	5652	5322
M844.5171_T2.83	844.517	2.825	74.23	534.4	251.4	132.3	NA	71.33	NA	94.94	55.02	NA	71.18	NA	NA	64.52	NA	2455	4045	2876	1962	3747	281.6	531.1	325.5	NA	380.7	5023	3556	3542	3104	2052
M1025.027_T2.94	1025.03	2.9434	1495	1018	NA	NA	NA	2260	743.9	462.4	NA	806.1	1557	1577	998.5	NA	NA	1709	2432	9121	8791	11910	960.2	1657	1808	1662	NA	9128	1974	NA	5155	11280
M1345.8981_T3.11	1345.9	3.1091	27180	30990	28450	24900	NA	13530	17970	16990	15920	18830	27330	22110	28110	22070	25170	41620	52910	46870	45280	43970	26360	31470	25100	23470	21350	50560	49760	49900	43880	45770
M1346.2326_T3.11	1346.23	3.11	37830	30180	34970	33070	NA	18620	21700	19910	18860	22510	33440	28960	34460	27520	29890	50360	63860	57920	55800	52150	21620	37860	30920	28850	25700	63140	61790	61200	53690	55900
M649.3807_T3.11	649.381	3.1105	NA	NA	NA	NA	NA	NA	NA	NA	NA	NA	NA	NA	24930	NA	12060	NA	NA	NA	NA	NA	NA	NA	NA	NA	NA	NA	NA	NA	NA	NA
M1322.3755_T3.14	1322.38	3.141	5161	6003	1637	2838	NA	887.6	3247	NA	NA	1070	2494	3554	2637	3120	1476	4420	12650	11170	7594	7660	3895	5909	1729	1495	2719	12180	8892	12180	7838	9180
M1346.5669_T3.11	1346.57	3.1123	32280	29420	30170	25830	NA	17620	18360	14560	15350	19360	28720	25230	29130	23670	26110	43770	55550	50740	48020	46410	27780	32380	26930	24550	21910	53900	52880	53470	45840	48740
M840.5651_T3.09	840.565	3.0916	1701	3752	2627	2503	NA	2841	2436	4623	1278	4452	2941	3420	3835	2524	4567	2292	3334	4117	3651	3575	667.2	1735	1335	1060	1475	2823	3003	4322	4114	3386
M1025.1895_T3.12	1025.19	3.1196	77320	69540	70830	76720	NA	51260	53180	45620	47010	53790	79330	73510	69120	64210	58560	86470	115700	101600	98330	97240	74360	85430	74970	71350	65110	114600	110100	104500	97950	104100
M1024.9386_T3.12	1024.94	3.1196	59990	55320	55650	61520	NA	38910	42490	37530	39250	42730	64940	57580	57510	55020	47370	72650	94230	85910	82100	81550	59250	67850	58180	57920	51880	95570	88280	82310	77520	83750
M950.6512_T3.12	950.651	3.1201	17720	18960	17540	19590	NA	20090	14080	17110	16610	18150	20040	19500	18730	18650	13410	20820	24200	23130	22970	21330	15930	18960	19510	16990	15680	25710	22450	23520	21910	23360
M1025.4403_T3.12	1025.44	3.121	64940	59230	61890	67480	NA	42830	47620	40310	41790	47100	68970	61240	59680	56240	50370	79040	102100	89550	83120	86530	63130	74590	65270	62380	56220	101500	97270	87260	83870	92090
M1025.6897_T3.12	1025.69	3.1247	61420	55630	54380	60320	NA	35030	38240	33600	35480	35220	64640	56360	50120	47480	43890	69990	80410	84890	79090	79470	58080	61970	57650	58360	49070	93060	79060	80400	76320	82690
M951.3198_T3.13	951.32	3.1274	6163	5551	4419	6648	NA	6704	4743	5597	4343	6523	6156	6481	6078	5103	4916	6917	3823	7283	7556	7067	5391	5831	6478	5383	4807	4371	7317	5073	7199	7700
M950.3177_T3.12	950.318	3.1242	18830	12800	19010	20770	NA	18710	11850	17300	16950	20090	19370	20340	18780	19840	14620	21300	25750	23720	23550	22140	16630	9039	19890	18130	16190	25460	23140	24790	21800	24330
M717.748_T3.14	717.748	3.138	2118	1743	1874	2141	NA	1084	1115	1452	1521	539.1	1325	1902	729.1	811.7	1249	1458	2178	2332	2164	2193	965.4	1367	2142	434.5	1402	2255	972.1	2301	1364	1961
M823.7583_T3.13	823.758	3.1334	36000	31610	33850	36700	NA	23180	25260	20960	19160	25000	40480	34250	33010	31150	25850	35570	47990	43710	40340	40710	35180	42130	35600	34380	30740	49400	46070	42450	40130	43300
M824.5595_T3.13	824.559	3.1312	6357	4150	4333	3905	30.84	2018	4218	3275	4578	3440	4770	8821	4367	4007	3751	4819	11290	7719	6000	5656	4413	5472	2941	8709	4102	6622	8146	4555	7817	9334
M824.0592_T2.86	824.059	2.8553	1014	1555	1615	1084	NA	4833	834.3	1526	1687	2287	740.9	NA	519.4	727.4	462.7	843.8	1938	689.1	907.8	970.7	692.2	643.9	1779	923.9	1288	2414	2334	673.7	1175	837.5
M1106.7383_T2.78	1106.74	2.7825	4882	4132	5782	4206	30.74	5157	1580	3357	1250	4673	2861	2806	1597	1156	1952	1459	1480	4643	2512	891.5	752.5	3468	2296	4473	1801	6037	5774	5509	4127	2314
M717.4969_T3.14	717.497	3.1389	4000	4148	4489	5279	NA	4617	1975	4496	2884	4620	5537	5426	5207	5322	1267	4768	6013	4610	4975	4343	4150	5499	5313	4983	2111	5476	5402	5486	4840	4516
M950.986_T3.14	950.986	3.1371	11550	11020	10900	11700	NA	10850	8838	10510	10090	11310	11150	12130	11320	12110	8602	13140	15320	14570	13680	13770	6964	11730	11110	10300	9647	16080	14450	15080	13850	13980
M823.9589_T3.14	823.959	3.138	31950	27990	30120	27110	NA	15440	21180	17210	19920	22730	34880	29580	28140	27620	22250	31290	41480	38640	35570	35170	30300	36650	31050	31210	26630	42010	39580	35970	33680	38610
M824.1595_T3.13	824.16	3.1306	22190	20060	19420	21780	NA	13440	10980	4942	12510	14520	23060	19730	18440	12290	14790	21720	28150	25650	23000	23630	20830	24110	20190	19670	18960	29240	27850	25020	23480	25780
M1014.6846_T3.15	1014.68	3.1494	48030	40280	43890	47950	83.43	28230	31460	27340	29110	30200	45880	42350	39570	38930	33790	51310	68960	62700	59380	56400	44850	49660	44310	42680	36440	69290	66270	60820	57730	62560
M977.6801_T2.8	977.68	2.7998	4988	2584	5387	3212	NA	5358	3595	4732	4955	5760	4924	2320	5289	5663	1716	3940	4294	6661	2866	4357	3288	5511	5511	3330	5064	6647	4859	4019	2727	6554
M823.5582_T3.15	823.558	3.1467	35790	31270	33630	34260	NA	3116	26740	25650	24360	29230	38880	33590	30340	31420	24950	34230	45330	40540	38570	37000	30600	39430	35680	33360	30330	46400	43500	40610	37900	41360
M1107.0734_T2.83	1107.07	2.8297	2478	3209	3775	3193	NA	7199	3181	6825	3748	5573	2357	1603	1417	1583	883.4	1638	2555	1655	2861	1490	428.1	1275	2852	2516	2680	3552	3813	3638	1248	2321
M1013.9321_T3.15	1013.93	3.1527	58660	57120	54800	59180	NA	40650	42620	37620	38240	42090	64490	56950	52960	53520	42100	70810	93120	84570	79490	77110	58760	68330	58860	57300	51340	83040	89220	82160	78070	83330
M1013.6816_T3.15	1013.68	3.1518	30220	27600	29840	31850	NA	21230	18730	22300	19910	22540	31240	27700	28820	26770	21660	36510	46260	38060	36510	36170	25490	30880	30710	26270	24900	46710	41020	40240	36420	41610
M1014.4338_T3.16	1014.43	3.1555	62540	58210	58490	66790	NA	40710	44860	37360	39420	45890	67410	58670	56680	55260	46320	75460	98720	88090	84310	83600	61920	71620	61680	61410	54570	94980	92940	88030	82420	86770
M894.7657_T3.16	894.766	3.1576	5335	5484	5791	6429	NA	NA	974.8	983.2	573.3	2521	6587	5590	3124	1632	728.8	4798	7689	8487	7236	7282	5278	3152	2591	2216	1755	9452	7830	7125	6006	7064
M815.3543_T3.16	815.354	3.1646	16700	16250	17590	18950	NA	11630	12830	11260	9490	9491	19770	10760	15670	15020	9882	17980	24470	22900	20600	19960	17410	22630	16870	18520	12460	25860	23350	21820	19620	20980
M1014.1833_T3.16	1014.18	3.1574	75370	67610	67120	72610	126.1	49920	53630	45010	47220	53540	79390	69790	67960	63700	57820	86670	112800	104100	98930	95950	72680	82020	73730	71780	60650	111200	107200	100100	95360	96460
M894.601_T2.79	894.601	2.7883	18500	17110	16810	18410	NA	6984	8943	10500	11090	10890	20760	15030	16080	14070	14810	21620	26200	5859	24320	20580	17310	20360	17490	17970	5154	32910	26300	23120	18780	24210
M815.1537_T3.16	815.154	3.1605	28020	26240	26550	29460	NA	15560	18360	9704	13420	17180	30720	26710	16830	23800	19090	26430	38850	32720	29910	30470	27770	29710	28910	27530	21150	38320	34120	31250	29650	34070
M814.953_T3.16	814.953	3.1642	33910	27330	29580	33080	NA	20100	21540	19410	20600	21700	34870	31450	28170	28400	16570	30370	41080	37720	34780	35510	28850	36850	32070	32220	27850	44860	38660	38730	33430	39240
M814.7524_T3.17	814.752	3.1702	26890	24430	24780	27210	NA	17550	17520	13830	10940	18230	28520	24000	22990	23140	17310	24870	34030	29910	27940	27500	26560	29000	26830	25250	21350	32790	33890	28360	26470	30510
M1322.876_T3.15	1322.88	3.1532	2689	4567	1258	2844	NA	342.7	666.2	461.5	959.9	430.3	2445	415.5	746.9	244.2	579	3036	7011	4896	5102	1881	2687	2235	1595	830.3	1028	6851	4783	5229	2450	5145
M936.3103_T3.17	936.31	3.1734	7964	7707	7632	8327	NA	7540	5812	8095	7577	8990	7968	8820	7831	8663	5388	8210	10930	9718	9565	9514	6041	8230	7784	7785	6895	11400	9635	11000	9424	10140
M824.758_T3.16	824.758	3.1555	946.6	855.6	405.8	1842	NA	1036	1544	689.2	255.4	1996	1082	656	1105	596.1	348.3	1173	3224	728.1	825.2	2809	2173	1969	1171	1771	2299	3603	2812	1512	1269	1391
M943.507_T3.18	943.507	3.1759	NA	15920	NA	NA	NA	NA	NA	NA	NA	NA	NA	NA	NA	NA	NA	NA	NA	NA	NA	NA	NA	NA	NA	NA	NA	NA	NA	NA	NA	NA
M935.6409_T3.18	935.641	3.1761	14700	15170	14750	15780	NA	15640	11280	18270	14260	15340	15710	17120	14570	14840	12360	18830	22120	18570	19040	17120	12310	14730	16490	15500	13120	19130	17470	18950	17130	17400
M1003.6778_T3.19	1003.68	3.1922	44010	39800	42660	43680	NA	26990	27670	25880	26230	29550	44080	41870	36030	37030	31470	45910	64690	60010	54030	54660	39840	48360	42950	40590	31910	64170	63200	60470	51670	51380
M935.9764_T3.18	935.976	3.1798	12660	11760	12520	13960	NA	12050	9766	12330	11780	13010	12250	13750	12860	11960	9372	13490	17660	15040	14920	13790	11490	12210	11570	11940	10720	15720	14130	15960	15530	15100
M706.4901_T3.18	706.49	3.1775	1173	1054	1983	960.5	NA	2300	1458	715.3	1986	2279	2153	2132	1329	1524	1600	1012	1891	2411	623.8	1791	1214	2399	1687	1081	1057	933.2	2140	1011	1738	2019
M520.5801_T3.16	520.58	3.1605	10810	14250	15630	14300	NA	13230	12930	14160	14630	13980	13610	11560	12750	9559	11780	16610	20670	17100	17080	17270	10220	14190	13480	14210	13570	16300	15470	17280	16910	17660
M806.549_T3.18	806.549	3.1779	16460	16600	13180	13110	88.83	4961	11070	5709	9336	8347	16730	15950	12830	14640	8868	12950	20830	18840	17810	16790	15720	20690	17720	14970	12140	21320	20350	16500	19900	19010
M490.3456_T3.19	490.346	3.1856	NA	6863	NA	NA	NA	NA	NA	NA	NA	NA	NA	NA	921.2	NA	3376	NA	NA	NA	NA	NA	NA	NA	NA	NA	NA	NA	NA	NA	NA	NA
M579.5331_T3.17	579.533	3.1748	12230	13190	18330	15500	NA	28230	27100	25130	13400	24240	12150	16050	31060	20940	24460	11790	17140	52080	31400	19270	2297	13730	10860	7398	9751	13610	25370	24220	30440	17660
M805.9471_T3.2	805.947	3.1991	23750	20360	20030	24660	NA	8940	14940	13240	13700	16350	23660	20210	19230	16250	15810	20970	26720	25030	23650	22500	23110	26950	20400	22580	17940	28370	26440	24630	22370	24570
M806.3485_T3.2	806.348	3.1968	24280	22130	21430	23540	NA	12050	15310	13040	14930	17080	25180	23110	20010	19990	16120	23510	29530	25110	24180	25410	24430	24450	24460	24250	12240	28670	28150	24900	23210	27210
M1002.9256_T3.2	1002.93	3.1954	59560	53070	55320	59190	NA	39110	40120	34550	36020	42650	55990	56620	51940	45540	37540	67210	85650	80610	69660	64790	56650	65570	56610	55290	49420	87360	78520	77540	72610	79370
M806.7494_T3.19	806.749	3.1931	9166	2299	8783	8917	NA	2672	3730	3336	2350	3577	7846	3850	2102	3032	3098	7447	10690	8900	9129	8115	7784	6215	9309	5819	4836	11360	11690	7399	8703	7129
M1002.6744_T3.2	1002.67	3.1964	26370	19170	24190	25690	NA	17550	17040	16150	16420	20080	29400	24950	24130	22900	19590	30010	37330	36250	31520	35700	26040	30860	23270	26300	22670	36710	39480	37360	35380	32970
M1003.4272_T3.2	1003.43	3.1973	62500	55520	58280	63440	NA	39020	41470	37020	36510	39450	64300	57410	52270	52910	44790	70620	91030	82380	78650	77270	59490	66280	59960	56620	50060	89520	86190	81780	75840	80210
M1003.1765_T3.2	1003.18	3.1982	66400	63630	62470	72270	NA	44170	48300	38750	45040	50800	75040	66590	59400	62160	50830	79860	107000	95160	91730	87890	70090	79320	69020	67910	59150	105800	98400	94740	88720	95210
M806.1478_T3.2	806.148	3.2	28880	25700	25960	29400	NA	17030	18800	16090	17150	18600	30340	27080	24200	24050	18000	28230	38040	30000	28000	27440	28980	31950	28430	27980	21320	38300	31780	28680	27470	29360
M579.5331_T3.14	579.533	3.1371	13510	12680	20420	19740	NA	3308	27950	4914	10050	18830	24530	16050	3146	29500	36300	17200	27080	52080	31700	30860	2297	18660	10970	7398	13030	25270	39790	34780	48040	26610
M1078.0573_T2.91	1078.06	2.9123	2237	1339	1754	2244	NA	6852	NA	6146	3422	6465	1877	2554	1227	2490	442.9	1270	2595	2027	1661	2051	425.8	2330	2567	NA	595.6	2010	1275	1054	736.8	1295
M1331.2226_T3.2	1331.22	3.1977	29850	29920	28100	29010	NA	16790	13130	17080	16180	19230	27920	23760	28060	22610	24550	40970	51650	47880	45250	44060	24310	29850	25100	22600	20660	50560	50060	50170	43520	45700
M1331.5572_T3.21	1331.56	3.2083	35630	36570	34210	36150	NA	20490	21650	20150	19530	23010	33530	29860	33850	27700	29960	49990	63260	57980	54690	52940	28710	36640	30460	28100	25060	62240	60520	60910	52700	55830
M1052.7086_T2.9	1052.71	2.8958	12990	42130	50480	15750	NA	31560	40810	35040	29430	32120	45540	52230	51430	40630	8582	17650	60400	18480	55610	58170	15620	16090	51960	39730	36650	83630	55670	74360	64150	72300
M1330.8879_T3.22	1330.89	3.2161	14090	14400	9343	13150	NA	8259	4352	6521	4781	9686	13390	12150	13960	8856	11920	19000	24340	20930	20180	18410	10630	13920	11710	10940	8349	23970	23380	24010	20100	21370
M1331.8915_T3.21	1331.89	3.2134	31050	32310	30360	31110	NA	17280	18840	17030	15220	19330	29170	22220	30110	21860	25640	42520	54580	49930	46380	45390	25440	32250	24600	25230	21800	52960	53040	53400	45520	48870
M840.5652_T3.11	840.565	3.1109	1701	3409	2554	2377	NA	2841	2453	2611	1278	2624	2782	3420	3835	2486	4567	2292	3813	4134	3651	2181	408.4	1735	1335	1060	1475	2842	3003	4538	4114	3386
M921.3007_T3.22	921.301	3.2216	8037	7904	8373	9287	NA	8731	5936	8938	7856	8189	8614	10300	8940	9440	6001	8511	10180	10120	9595	10270	7925	8975	6051	8640	7965	10500	8322	10170	8382	9004
M991.9846_T3.24	991.985	3.2359	478.6	229.3	NA	496.6	NA	183.5	305.9	370.4	154.6	400.3	615.9	NA	381.3	280.9	NA	NA	3002	893.8	1048	791.1	242.1	1558	255	231.6	NA	897.4	618.6	483.2	559.2	399.1
M797.7438_T3.23	797.744	3.2345	12400	11000	6845	13100	NA	7142	8004	2658	4599	7969	11720	11850	9429	7103	6736	10680	12660	13250	8394	12190	8408	13670	9862	10930	10840	15190	15510	13160	11490	12060
M921.968_T3.23	921.968	3.2317	539.9	629.5	2894	1393	NA	516.8	1249	1319	1197	1218	2725	1132	1926	1591	1380	2715	2650	3674	2621	1426	1657	1129	1933	409.8	1186	3794	3449	3014	2892	2788
M805.7464_T3.2	805.746	3.1991	7341	6435	9225	9992	NA	3264	3893	5877	2582	3868	9791	6558	7626	4339	4688	8042	12330	10910	11010	8575	10000	9998	6403	6449	5310	11960	10760	10230	6693	10520
M669.5758_T3.23	669.576	3.2313	39700	41980	36800	35210	NA	46600	40160	41320	32940	35080	41960	37490	35440	32620	40630	39620	47530	34710	37010	42830	25330	34750	31950	28380	28400	45350	32340	38190	34030	38090
M920.6177_T2.83	920.618	2.8264	2883	5086	2715	3309	NA	3248	3029	2216	2028	4860	6140	5147	4422	3712	2643	5945	8130	7041	3195	6722	6221	6164	7343	5472	5175	7962	6995	7796	6301	5941
M1043.4956_T3.25	1043.5	3.2515	16850	13670	11560	15290	NA	3988	5585	7907	4238	8199	17800	16710	6311	13160	6195	18590	24310	18460	19240	18280	18980	16990	14030	14550	14290	30030	26180	25950	22740	22220
M653.4013_T3.16	653.401	3.1638	NA	NA	NA	NA	NA	NA	NA	NA	NA	NA	NA	NA	19470	NA	38930	NA	NA	NA	NA	NA	NA	NA	NA	NA	NA	NA	NA	NA	NA	NA
M921.633_T3.23	921.633	3.2308	6851	6591	6026	6198	NA	5854	4715	6030	5295	6180	5732	6140	6249	6426	4579	6609	6991	7098	7150	6738	5247	6120	5243	5927	4083	6340	6763	7054	7087	7185
M797.1419_T3.23	797.142	3.2317	17470	16840	18520	17630	NA	10530	11420	7033	10430	11080	17500	16330	17270	14650	11040	14440	20750	18450	15180	16590	19510	22180	15700	17220	14420	25910	18700	16350	18570	17690
M797.5429_T3.24	797.543	3.2363	18990	21150	17060	20740	NA	15580	12440	11660	13880	14890	21760	17690	16920	15670	13680	18270	27030	20000	18540	19990	21250	20410	19140	17940	13110	22210	20540	19890	20170	19780
M797.3426_T3.24	797.343	3.2441	21520	16740	22810	24880	NA	14140	15130	13980	13070	15540	24920	18350	17690	17590	12120	19470	25660	20850	21270	19940	23430	21480	21740	22180	16880	24750	22270	21830	20610	21890
M992.6714_T3.23	992.671	3.2313	39340	35630	33930	34540	NA	21920	26450	14010	24070	27960	39740	35330	32780	34220	27080	39780	56320	43100	47190	47470	37680	42600	37200	34860	31560	58070	53770	43540	47560	51170
M872.7527_T3.25	872.753	3.2506	6414	3398	2262	7297	NA	1448	3736	628.4	1997	2842	7096	894.8	1049	2828	3184	5299	9438	4251	6935	6419	6780	6661	3397	3071	3878	10370	7424	7627	6253	7767
M992.4206_T3.24	992.421	3.2386	57450	50600	53480	57080	NA	37180	30480	28700	35290	34290	54090	52310	50430	46650	39910	53730	82520	60290	71700	69600	56140	59940	54270	53270	46710	81850	77440	73120	55090	73930
M992.1701_T3.24	992.17	3.2409	67620	60050	63080	67780	NA	40640	45170	35590	42070	45890	67120	61440	58150	47470	41120	75680	97790	88940	84270	81240	64740	71770	65520	63230	54410	96200	80440	70600	67800	69280
M992.9217_T3.24	992.922	3.2432	19920	17950	19960	21730	NA	12570	12060	10960	10620	12850	18150	17560	15610	18470	12370	20810	27620	24710	27590	22840	21650	19410	17020	20310	13700	31340	26680	28430	26370	25640
M882.5978_T3.04	882.598	3.0364	1021	NA	3215	2069	NA	4969	1947	1180	2155	4916	3145	NA	5441	1331	2961	3497	3166	6167	5560	5535	1902	3326	3259	3816	2583	5673	6430	6604	5802	6796
M1043.6979_T3.24	1043.7	3.2427	23130	17820	19490	20670	26.07	14310	15420	13070	15340	14260	20590	17410	18030	14950	13860	23880	32360	28930	26920	27050	20480	26880	19760	17950	17890	31040	31610	30130	26100	27190
M991.6685_T3.24	991.668	3.2437	22790	23760	21110	25470	NA	20280	16440	12120	15990	19360	25710	25520	20350	16170	16030	24370	31120	28960	30680	37470	26760	24140	23650	27880	19720	33380	32460	32250	29170	33010
M580.5365_T3.1	580.537	3.1031	5647	5339	9304	8199	NA	12190	11800	7998	4155	8306	10480	6920	7079	9487	15860	7447	11250	14970	19570	19990	995.4	5702	4292	2875	3970	9412	16510	24260	13100	11690
M865.7492_T3.28	865.749	3.2763	2827	1182	1724	1807	NA	878.9	1232	882.1	1187	868.9	1906	1074	585.2	1447	1725	3584	3991	4374	1421	1387	2546	3941	NA	2951	1131	3314	2415	4186	1719	4373
M991.919_T3.24	991.919	3.2396	48460	47810	51220	56510	NA	35780	33180	29210	35800	33430	54110	50810	47950	42720	38650	62840	80200	72860	69210	45720	52670	59260	46420	42800	45910	79380	75500	72620	66520	70520
M1034.8912_T3.28	1034.89	3.28	16970	18720	14140	21040	NA	5221	10390	5699	3196	11980	16380	17320	15410	2618	13930	25720	23190	30200	20440	29660	21040	16300	12300	16160	13700	24140	32670	26610	23190	30720
M906.9584_T3.28	906.958	3.2754	3235	2990	1677	3694	NA	2443	2222	2174	1603	3609	2641	4651	1327	2383	2100	785.5	3767	3522	3080	4480	1570	800	1067	1365	2465	3594	3778	2880	3487	3632
M980.6652_T3.27	980.665	3.2708	29980	27600	29890	31310	NA	21010	19500	19360	22080	20840	34100	28840	24140	24200	20220	32530	47910	33610	33420	28370	31450	28620	26210	28740	23010	48530	35950	32630	30600	35010
M857.7428_T3.34	857.743	3.3385	3762	2265	3003	2418	NA	NA	1484	611.6	782.3	1166	936.6	905.9	1939	774.4	1017	2843	3746	3928	1725	1103	4080	5527	747.8	2724	972.8	4650	2198	611	1582	2732
M1063.0472_T2.93	1063.05	2.9317	3246	1446	3203	1764	NA	7028	706.4	6724	3342	6367	1415	3619	1406	2276	1093	1025	1901	3667	2274	2011	250.2	1179	2275	791.7	2117	1929	4069	4774	3099	2575
M1026.0859_T3.3	1026.09	3.3048	23980	16150	22890	23790	NA	6288	14210	3862	12110	6063	26290	18240	20200	15920	8870	18720	39670	20720	32530	30880	24460	29180	18040	4728	12780	40200	37150	16190	18030	32650
M981.4141_T3.28	981.414	3.2759	38600	35720	46610	51060	NA	24860	31550	26180	32420	33180	38740	43690	42740	40970	25020	56980	70710	63330	62050	59380	49250	53730	48210	43620	40710	70830	51140	40870	59220	63740
M981.1633_T3.27	981.163	3.274	60090	53060	54400	61930	NA	39930	39530	37080	39270	41750	59740	42920	51120	49620	41010	67720	85050	55340	55470	52150	58750	65070	58190	56490	48330	85730	57870	50300	71530	77710
M1026.2863_T3.31	1026.29	3.3122	14680	14850	9724	16230	NA	5510	10550	3484	2533	10940	20700	14170	7665	4506	3313	16900	31670	16670	23220	11010	21830	22870	18880	15790	6135	31450	28740	15390	5479	27600
M906.6227_T3.28	906.623	3.2759	5500	5510	4713	5687	NA	5845	3689	5756	6897	5435	5711	10700	5045	7173	4485	6130	5205	5247	5482	5102	6205	5688	5808	4673	4675	5858	6551	7584	7055	5836
M980.9124_T3.28	980.912	3.2763	36070	36550	47000	51420	NA	29120	26330	24700	31220	23750	50520	43480	43280	44170	25980	54810	71340	63720	44650	40500	46790	54200	47610	45650	40070	71420	67040	45780	59860	64000
M1394.9452_T3.21	1394.95	3.2115	1510	2658	1327	1476	NA	2437	1672	1854	1119	1659	3014	2245	2709	1867	3357	6208	7074	6895	6981	5928	2372	2492	1955	772.7	1127	6730	6861	7692	6424	6615
M1034.6915_T3.28	1034.69	3.276	19590	18560	13270	12900	27.42	6826	5593	11150	6887	6937	22450	17150	17110	13100	9132	28540	24240	33940	27930	31970	23570	22840	15740	18020	8963	23250	25600	30310	18380	24540
M1044.2973_T3.25	1044.3	3.2515	2588	2220	5053	2773	NA	2546	1310	1408	1245	2098	5333	1139	932.9	3188	1556	7683	11170	5656	6163	3213	3828	4416	2439	5163	3415	2572	7057	6246	4978	8147
M850.7396_T3.44	850.74	3.4399	4966	3640	3407	4738	NA	1561	1330	344.2	2419	1043	3598	5658	4229	3375	2301	4112	11520	4869	3878	4203	9193	3915	6327	3284	1605	5190	3454	6909	6925	5956
M981.6632_T3.28	981.663	3.2804	52390	27450	26460	29620	NA	23900	25530	16910	26540	35260	50200	46640	25200	41200	20810	57480	73370	68030	64530	62360	39720	27320	47780	46450	40200	74530	36090	65850	59960	46710
M1049.0399_T2.98	1049.04	2.9831	1088	584.5	937	583.3	NA	4578	1496	4236	1873	2425	1042	1512	464	1007	441.6	821.8	1295	574.8	923.7	518.8	448.8	784.7	1363	690.6	661.7	679.1	1432	1524	1547	1828
M1035.0917_T3.28	1035.09	3.2809	14100	12560	12930	12570	NA	5354	5916	5759	3993	9071	16190	12890	8954	10190	9178	18910	24690	25880	20120	19800	19620	21040	11080	16470	9978	29110	28270	15700	12730	20380
M695.5917_T3.28	695.592	3.2818	95530	104000	97000	84940	888.6	59330	52690	57320	41600	44730	81120	72750	69800	65140	50970	48750	63820	41180	46660	46850	69120	70680	70930	72480	64520	51460	31600	37970	36420	41390
M882.5971_T2.97	882.597	2.9686	1021	NA	2577	1018	NA	2434	2396	1180	1887	2446	3143	3130	2446	3679	2960	1443	3452	2982	4648	2952	1618	3326	2932	2638	1821	3193	5909	5317	5208	1774
M605.5487_T3.32	605.549	3.3168	9339	8052	15840	14230	NA	9072	4650	9093	5160	12860	10110	10230	14470	10620	17280	8230	11100	16540	15600	10990	2334	15000	11310	7503	8521	10350	17750	21390	18050	15560
M1025.8853_T3.31	1025.89	3.3076	21910	14980	18470	23940	NA	5747	10370	3037	2812	8560	12640	19030	13760	12610	7999	28160	38350	16780	14150	19760	25060	19880	16550	13670	11830	37180	37770	32910	30140	16660
M1316.8816_T3.29	1316.88	3.285	36110	36340	33580	35270	NA	21970	22440	20530	20240	23980	34640	29360	33740	27260	30120	48710	61410	57520	54730	54180	27110	36770	31040	28460	24750	61250	61630	60370	53990	55360
M1317.2162_T3.28	1317.22	3.2823	29000	28880	28030	29470	NA	17520	11950	16580	15850	18800	28050	24530	28590	23190	22220	39860	52610	48020	44450	43940	22920	30510	19910	22790	20690	51120	51040	50690	44300	45460
M1316.5473_T3.28	1316.55	3.2841	28390	28370	27590	28740	NA	17610	17010	15950	15780	19070	27800	23920	28440	22860	24050	39650	51660	47400	44830	42250	22240	29810	23020	22410	19760	50440	48580	48460	42750	44900
M779.5316_T3.3	779.532	3.303	11160	10670	8458	9390	NA	6356	6402	6876	7641	7255	9243	15160	8445	7604	6081	7789	17130	15400	7927	7380	12420	15170	15110	12370	3652	18370	16020	13920	13290	12660
M970.1568_T3.31	970.157	3.3099	37510	45230	48010	37080	NA	32810	34520	31920	33850	36970	50800	46370	32230	42890	35800	56720	71750	65330	63860	61880	52160	55660	51450	49100	43140	74490	70410	66870	61090	66100
M969.9059_T3.31	969.906	3.3085	31290	38000	28910	44790	NA	26350	28400	27200	18340	29010	25780	35700	36410	26990	29860	49120	60900	56090	52040	50050	43470	47250	41950	41080	33430	61990	58620	56860	52370	56620
M779.7321_T3.32	779.732	3.3195	3842	9135	9355	9655	NA	3216	5559	2640	2908	5266	8881	12690	8562	8753	9848	12430	18060	13390	7452	14630	8992	13930	7527	12730	4768	17700	17080	16000	7417	16030
M664.4895_T3.31	664.489	3.3117	23580	28840	19860	21490	NA	8356	6862	8320	7493	8374	22760	21020	18550	16030	17980	11810	14620	11300	10010	10760	7970	20530	20180	19480	17430	19510	17790	17050	14550	15650
M970.4075_T3.31	970.407	3.3066	41810	38510	39370	43660	NA	28020	28530	24640	27230	30390	42330	27630	38270	36630	15740	47310	58360	54530	52130	50370	42470	46430	41980	29550	34170	60990	57520	55130	50740	51240
M969.655_T3.31	969.655	3.3053	22090	18780	21180	10480	NA	5660	11350	16200	15320	5674	21410	15100	14590	13110	10550	25100	31720	18930	27530	19680	19830	23090	21550	21580	14240	32530	30300	14950	28960	28560
M970.6582_T3.31	970.658	3.3066	28060	19150	22100	30200	NA	19140	17900	11840	16980	22100	20770	24490	19750	14550	18860	34570	36410	37500	37320	36770	27310	28000	29240	24370	24680	44760	41040	39280	36580	38980
M722.6104_T3.49	722.61	3.4909	7852	8779	8980	6487	NA	4646	6303	8613	2948	7631	12470	12640	11660	10980	11470	13500	19560	18070	16410	18560	13720	13470	16580	15200	15900	15750	17760	19710	18430	19310
M1372.9328_T3.33	1372.93	3.3273	2341	1618	1289	1934	NA	2548	471.4	2429	500.7	2990	2504	1576	3271	3013	720.6	4105	5357	5978	5462	5506	325.4	1512	1799	1796	585.6	6039	5942	6696	3844	5264
M1302.5407_T3.33	1302.54	3.3273	28120	26990	26170	27980	NA	15580	17600	16330	15640	18730	27950	23710	27340	22920	22680	36520	48850	44460	42990	41830	21190	28560	24240	22040	19660	48810	47550	45990	42110	44310
M1302.2063_T3.33	1302.21	3.3319	33370	33370	31600	33810	NA	18910	20650	19970	18940	12660	32520	28940	32060	27090	27470	44330	59000	55120	50620	50010	25320	34570	28120	26410	24210	58180	57130	56860	50010	51960
M1301.8717_T3.33	1301.87	3.3259	28840	29320	23700	27550	NA	17620	16670	15770	17090	19640	27850	24360	28400	23530	19830	37750	51310	47160	43550	40660	21300	29310	23930	22340	18620	47980	48090	49650	43320	43020
M879.2781_T3.32	879.278	3.3163	NA	NA	NA	80.82	NA	58.36	NA	50.45	NA	179.8	NA	NA	NA	NA	NA	NA	96.57	64.95	NA	NA	12210	614	2282	193.5	NA	91.38	293.7	NA	119.5	88.61
M1350.9183_T3.34	1350.92	3.3443	1448	1435	590.6	2455	NA	2231	1014	2065	1041	1850	2143	2385	2458	1878	1213	4319	4082	4590	4684	3279	213.5	1437	575.9	266.1	378.9	4202	4211	4946	2874	5093
M1017.8817_T3.45	1017.88	3.4473	1793	6912	4004	4459	NA	982	973.1	1910	2248	1878	5713	6795	2014	1589	1692	5764	10370	13190	6238	12420	4848	5345	7020	4930	1262	15780	9030	13130	7388	6984
M918.7006_T3.34	918.701	3.3439	6804	7473	6335	7157	NA	5237	4338	4811	4286	5556	6463	6029	6065	5420	5605	7212	9678	8114	7766	7685	4658	7604	6406	5482	5347	9720	9060	9743	8514	8664
M522.629_T3.38	522.629	3.3769	18280	31430	23560	22100	NA	22970	21220	18300	24690	17650	18020	8053	17300	14000	24810	22490	26410	24420	23270	24690	16520	21000	19970	22220	26450	23480	20220	11550	23610	14340
M1288.1996_T3.37	1288.2	3.3705	16970	16570	15320	14880	NA	11120	10180	9199	8602	11260	14270	12770	13830	12070	12710	23040	30040	26810	26590	24840	12500	16370	14740	11600	11600	27950	28490	29170	24600	26410
M1287.1965_T3.37	1287.2	3.371	26070	25610	24510	26480	NA	16730	15380	16270	14270	18520	26090	22850	25680	19250	21530	35380	45980	42960	41140	39070	20140	26990	22730	9534	10420	45950	44580	45050	39320	40940
M1287.531_T3.37	1287.53	3.3724	31510	30740	29670	31700	NA	19590	19530	18080	15250	19860	31040	27650	31280	24400	24740	41920	55120	49540	48250	45660	22370	31280	26370	24850	19980	53470	52990	53700	46360	48260
M1286.8616_T3.37	1286.86	3.3687	12710	12870	12200	10430	NA	8343	7132	8446	4806	7458	12350	10540	13150	6346	7675	16820	23050	19510	19550	18720	7660	11650	10660	9601	8539	20350	21720	21660	19150	18230
M1287.8652_T3.37	1287.87	3.3724	26300	26230	25750	25600	NA	17220	14550	16120	13210	17710	25920	23300	26040	22400	21930	34700	46270	42560	40740	38550	20140	27000	22940	20660	17940	45640	44120	44610	39060	40200
M606.552_T3.31	606.552	3.3149	2658	3813	3744	3597	NA	2228	1639	2582	918.9	4450	3106	2346	2789	1807	4797	3716	5221	3065	2867	2789	949.4	6081	4228	2096	3960	2331	3196	6505	4165	3376
M665.4204_T3.54	665.42	3.5435	NA	59.89	45.02	NA	NA	44.15	60.97	67.07	43.4	NA	147.3	35.75	74860	44.63	66120	84.84	201.1	NA	46.83	37.13	39.81	NA	NA	NA	38.39	78.97	NA	94.97	NA	71.53
M522.5963_T3.38	522.596	3.3791	284500	528100	356400	326100	4023	338200	322000	289500	369800	280400	276100	246500	282300	239900	387100	353300	442300	375900	372500	385200	247400	309400	300300	347500	388900	372200	334000	381000	370200	386200
M523.5995_T3.38	523.599	3.3786	115800	198700	140500	128200	1534	133700	130400	116000	144300	112300	106700	98500	112200	95840	151700	138700	172300	147600	147900	151200	99530	122100	119300	134900	150200	148200	132000	147900	144600	152600
M959.9019_T3.45	959.902	3.4532	12000	4429	8752	13590	NA	3803	2945	1452	4598	9776	10810	9767	5502	8037	8566	13070	19250	17150	16340	15640	11850	2079	6526	11590	9336	11310	13610	13300	10620	16700
M891.9493_T3.36	891.949	3.356	1644	2999	2499	820.3	NA	3602	1214	3099	1470	1856	1417	3540	2105	3078	983.9	3903	6917	2599	NA	1010	1567	1547	1393	1414	537	2868	5366	6863	3287	4715
M874.6744_T3.4	874.674	3.3958	7437	8207	7003	7547	NA	5802	5113	5181	4767	5872	7332	6211	6802	5964	6162	7547	9900	8392	7658	8086	5005	7970	7004	6044	5555	9736	9661	10020	8801	9198
M1706.1485_T3.4	1706.15	3.4022	9854	10430	10610	10030	NA	11660	11490	12430	5324	10930	11920	9519	14230	10060	15830	13290	15190	16530	15760	14450	902.4	7222	4320	2869	3917	13030	15970	18010	16550	13620
M1707.1519_T3.4	1707.15	3.4045	9983	10340	10590	10150	NA	11680	11320	12250	5380	11030	12240	9216	14140	10020	15690	12860	15000	18340	16820	15380	953.9	7035	4359	2863	3738	14610	15400	17490	16640	13270
M870.6041_T3.4	870.604	3.4004	24560	23790	25440	25300	NA	26210	24460	27410	15630	24420	29180	24410	31130	24700	33820	23880	25230	30070	29340	25960	5775	20100	14750	11700	11940	23940	28090	31580	28970	26490
M853.578_T3.39	853.578	3.3911	42150	42140	43220	41010	313.5	44690	42620	46320	26960	42050	49500	39880	53570	40840	55630	37800	38860	44880	42710	40800	7405	34490	25020	20040	22240	37570	43440	48210	43580	38750
M857.7428_T3.34_2	857.743	3.3399	3762	2265	3003	2418	NA	NA	1484	611.6	782.3	1166	936.6	905.9	1939	774.4	1017	2843	8500	3083	1725	2852	4080	5527	747.8	2724	972.8	4650	2198	611	1582	2732
M593.549_T3.4	593.549	3.4026	220200	219600	227800	222500	3406	253500	233700	264400	138900	246800	256700	226500	282800	223000	294200	172400	247600	223000	213700	252900	53610	183200	131600	102900	116800	179600	214900	234400	215600	189100
M593.5997_T3.4	593.6	3.4004	11090	10420	11590	11140	NA	12310	11960	12750	7049	11300	12630	10540	14520	11100	14850	10930	12520	14240	13660	12750	1986	8936	6453	4727	5620	12350	13450	15300	13590	12080
M891.6132_T3.39	891.613	3.3894	3948	3852	4285	4008	NA	3664	646.3	3704	5597	8027	3060	4093	7184	4046	863.1	6767	8964	8287	7528	597.6	5969	5054	3048	5322	1956	6973	5032	3601	6896	6751
M1278.8489_T3.4	1278.85	3.3995	7275	7352	5038	6768	NA	3333	2445	474.4	1244	1619	7134	24040	3583	2894	11840	8289	11150	12680	10470	10240	5653	7682	1695	3871	1248	11760	12870	10990	9782	11170
M1272.5211_T3.42	1272.52	3.4215	23870	23490	23010	22510	NA	16070	15070	13110	14600	16930	24220	21480	22440	20270	19190	31330	41620	38690	36670	36090	8664	24480	21080	18950	15170	41370	37640	41010	35410	36210
M1272.8552_T3.42	1272.86	3.4192	29510	28710	27240	31020	NA	18680	18430	19530	17480	21750	26900	25890	28940	24340	24450	36920	51100	48120	43840	43560	21860	29850	24910	23460	19870	50700	48100	48340	42330	44160
M794.588_T3.41	794.588	3.41	3978	3388	5886	4624	NA	3079	2460	3530	1904	4104	2048	1414	1514	1836	1905	2297	3670	4129	4197	4224	128	3316	2957	2410	2149	4036	4603	6710	6204	4963
M1266.5907_T3.43	1266.59	3.4293	7851	10370	11100	9875	NA	3327	2417	1969	3967	4780	10990	9000	10020	3194	4787	16760	22500	19340	17490	17690	10260	4897	5806	1343	3400	22380	20950	20210	13480	16360
M871.6069_T3.4	871.607	3.4022	13920	12330	11850	12490	NA	14140	12670	14750	7914	13150	15330	13610	13110	12550	14870	15220	17210	19230	14380	16400	3349	9727	7626	5772	6846	16480	17010	19770	17850	12610
M1273.1899_T3.42	1273.19	3.4215	22870	22080	22670	22690	NA	14440	13710	15060	13260	13240	22470	18070	19630	18150	18770	30470	41000	37750	35260	34830	17970	23960	20190	17790	16120	40880	38840	39220	33990	35160
M1266.8415_T3.42	1266.84	3.4238	10800	17620	16920	15620	NA	6171	10750	6713	2239	10120	17370	10750	14610	13770	12170	23110	34490	32220	29160	28130	11650	20570	10900	13980	7157	34630	31890	21250	14390	18240
M1273.5241_T3.42	1273.52	3.4174	15490	13760	14260	15970	NA	6204	7570	8768	6064	10570	15140	13260	15100	12410	9345	19690	27230	24010	23680	22530	11620	14800	13170	12160	10600	26700	23310	26250	21600	23510
M774.5398_T3.42	774.54	3.4183	4222	5786	3815	3303	NA	1243	1287	2036	2225	1083	1682	1544	1659	1563	1488	4041	2322	2098	2346	2369	4714	2335	2633	3352	2908	2128	1887	2281	2241	2121
M772.5408_T3.43	772.541	3.4325	14050	10610	12560	11770	NA	5773	6854	6374	7452	7837	6514	6269	4441	6662	4556	17440	9228	9172	9524	9848	19110	10860	9696	12520	11240	9656	8232	9508	9217	9056
M770.542_T3.43	770.542	3.4289	19120	14600	17630	17030	NA	7740	9566	9487	9823	9629	9091	8052	6138	7183	6970	25190	14280	13750	14480	13390	27840	15040	15150	18520	15840	14260	13360	13620	13010	14470
M1273.8566_T3.42	1273.86	3.4197	9445	6819	8495	8742	NA	2792	3221	3360	5387	6237	8916	7132	7420	6066	4157	11960	16110	14990	13860	13150	4864	6202	6048	6412	6487	14300	14940	12110	8441	13230
M776.4931_T3.8	776.493	3.8002	7361	6036	7187	6540	NA	3124	3582	3514	3685	3402	3949	3417	2966	2839	3085	12180	7248	6461	6251	6227	3381	6284	6164	7331	6810	7002	6057	6803	5981	6484
M1017.0801_T3.46	1017.08	3.4578	23830	22490	22550	26170	NA	6651	4844	9360	9561	13150	27830	8674	21450	11220	8019	30810	41500	38710	33980	33440	26910	27560	22800	23610	21230	42330	39600	34100	27980	35520
M1267.0924_T3.42	1267.09	3.4224	18410	9536	16310	18690	NA	7979	10520	6883	5619	7450	18170	14370	11800	13150	15890	22940	35130	31500	17950	29740	17060	21280	6215	15580	11460	34470	31630	30660	22460	28810
M850.7396_T3.45	850.74	3.4541	8794	8186	4977	8405	NA	1561	1330	344.2	2419	1043	9087	7612	4483	6798	2301	7954	15300	13010	5596	8416	9193	3915	6327	3284	1605	11540	12920	9766	8413	12210
M1258.1802_T3.46	1258.18	3.462	23620	24410	24210	26190	NA	15180	16220	15760	15290	16650	25150	21620	24610	20320	18190	28330	43840	39000	38650	36290	19220	25730	18230	19830	17580	43030	41050	41760	36190	37990
M831.6516_T3.44	831.652	3.445	4257	4386	3746	4329	NA	3279	2956	3088	2518	3579	3736	3355	3504	3040	3265	3789	4955	4279	4246	4379	2652	3986	3873	3261	3003	4768	4611	5119	4662	4794
M1258.5146_T3.46	1258.51	3.4564	20580	19920	19870	21130	NA	12690	12640	11850	11330	13950	20540	17620	20200	17740	15800	25830	35980	32760	27600	28310	15000	19540	16250	16170	13850	36340	33540	34800	29660	31000
M958.8993_T3.47	958.899	3.4656	37730	33400	35110	38510	NA	16870	24680	17850	24550	25130	35180	32400	31260	27650	22750	41890	52590	49470	46600	43980	37420	40360	34830	34620	29100	54890	51280	47530	44540	47630
M959.1501_T3.46	959.15	3.4606	44130	38540	41550	45560	NA	15890	27890	22040	14070	31970	44150	40580	39110	37930	29240	49940	64140	57810	53220	51770	45290	48100	43820	42480	36340	64000	60450	57350	52710	57020
M1016.8793_T3.45	1016.88	3.4491	11640	8271	4836	16070	NA	1374	4466	2661	1669	1405	17560	14620	14080	11710	10840	17640	27990	19660	23590	19280	18170	20730	7054	5091	4302	28780	26340	24530	20450	23770
M649.3806_T3.46	649.381	3.4636	NA	NA	NA	NA	NA	NA	NA	NA	NA	NA	NA	NA	8909	NA	6586	NA	NA	NA	NA	NA	NA	NA	NA	NA	NA	NA	NA	NA	NA	NA
M1018.0805_T3.47	1018.08	3.4698	2482	NA	4711	2787	NA	540.4	401.8	451.3	264.1	487.3	1478	1849	1164	1217	665.1	5420	7830	4704	1986	4668	2595	2049	1266	2610	3126	2635	5845	3295	5443	6153
M1257.8452_T3.47	1257.85	3.4656	22760	20640	21190	23050	NA	14540	14570	14450	14350	16130	23020	20350	22250	19600	19160	28280	40600	36090	34040	34410	15210	23060	17830	18640	15160	39150	31550	38180	31260	34400
M771.328_T3.47	771.328	3.4744	4593	2507	3609	3595	NA	840.9	825.9	286	1218	1000	1620	2492	1343	1260	2010	592.8	5469	1162	547.2	2668	4448	2648	2160	3831	2111	5714	1686	969.2	1564	1559
M1258.8484_T3.47	1258.85	3.4721	11730	13920	13030	13700	NA	5330	9423	5690	5417	9842	12920	12750	13640	11310	10170	17610	21440	21930	20830	17850	10450	13830	10030	11450	10310	23660	21730	21110	20200	18290
M1256.0859_T3.46	1256.09	3.4629	22150	14710	19940	18580	NA	9929	8253	7348	8243	10570	22540	16950	18190	16110	17510	29380	36980	36540	32990	32880	16940	23910	18770	18170	8419	39390	37920	35350	31530	33570
M1017.2807_T3.46	1017.28	3.4574	27160	17150	12690	15610	NA	12190	14820	2323	13970	15330	26870	15540	14030	10370	6905	30930	43570	40060	22890	36020	29340	28970	3916	20320	17750	44780	42010	37800	31330	39240
M843.5697_T3.49	843.57	3.4908	3297	4551	4351	3872	NA	1104	1440	NA	3116	2035	3560	1313	2591	579.8	2473	6722	9251	10400	3503	3849	3893	8163	2765	2484	2639	9740	9579	3890	9816	2768
M959.6516_T3.46	959.652	3.4601	19350	23950	12260	26720	NA	16390	6947	16740	16460	17700	24580	18820	22290	6824	18580	29050	36740	33970	29530	21390	25110	27630	25920	25980	21930	35300	36000	34000	29830	32020
M795.5903_T3.43	795.59	3.4316	1737	1696	2919	2208	NA	1417	1298	1976	2078	5336	1099	749.7	799.9	406.4	648.5	892.9	1677	1797	1847	1897	48.15	1356	1375	735	1009	1816	2168	3183	2899	2450
M1259.1822_T3.47	1259.18	3.4725	7390	7315	4427	7794	NA	2694	1289	541.6	2589	2396	7623	4206	5526	3878	2971	8791	13370	10160	10640	11030	5825	6627	6411	4707	3881	9976	8932	10100	7428	10980
M1255.8351_T3.48	1255.84	3.4785	21640	14020	19490	19090	NA	5456	8292	6911	5424	7937	22360	9683	18800	14090	16890	20140	32170	32860	31280	31270	15770	24370	16490	17840	14690	39280	25080	35900	26670	33780
M958.6483_T3.47	958.648	3.4716	10160	9278	17520	11920	NA	12670	12780	6112	8945	10680	16290	13060	11500	16700	11350	19120	26510	24080	22960	21740	16370	19470	18130	16950	12720	23010	26930	23290	22800	24250
M999.2689_T3.52	999.269	3.524	17370	16610	15480	16960	NA	3100	13130	4220	7970	7863	20120	13690	13340	14910	9103	23730	33640	30580	28860	22990	22350	24380	18450	17840	12940	34850	28550	23460	26050	18700
M1008.4755_T3.51	1008.48	3.5088	28890	16840	23140	21490	NA	6139	16410	5843	9934	16070	27940	25750	10750	17360	17850	36530	41500	42750	40160	37060	31320	35470	27700	27700	16870	48810	46030	42180	36960	41670
M1000.0712_T3.53	1000.07	3.5258	18160	6373	7929	15270	NA	7314	6621	3275	4844	4268	16500	7082	13070	10150	9427	19580	28200	25920	17750	18710	10310	20850	15920	12670	12710	28620	27040	21130	7559	22460
M1017.4813_T3.45	1017.48	3.4537	21630	18490	20740	22140	NA	6166	6137	3114	4006	7550	13870	18250	14280	13310	13240	26940	36280	30890	17060	23440	21020	26570	16260	20690	12510	37320	20860	20540	19790	31530
M959.4009_T3.48	959.401	3.4762	34470	31560	34140	38040	NA	23780	24240	21310	23650	26420	34830	33970	31480	29180	25290	40940	51760	45110	34040	44480	36450	37690	36020	34280	29730	52200	46720	43990	43150	45040
M994.6779_T3.07	994.678	3.07	18220	17110	17510	19400	NA	16760	13950	16130	14860	17670	18450	17540	18180	17250	15400	1919	25190	22910	22130	3190	3317	7106	19070	17680	15560	26970	24780	3082	23670	4673
M762.3221_T3.51	762.322	3.5093	1502	2593	5607	3832	NA	2436	1837	1046	1904	1814	2989	2621	1510	2373	2268	2346	6198	2275	1211	3815	2810	7050	1893	1163	3084	5812	1501	4611	3308	5682
M1008.2749_T3.5	1008.27	3.4992	19730	20910	25910	27510	NA	3320	7184	9562	8325	15820	26840	24000	17340	7921	16400	33090	45590	41010	37930	35180	31380	33530	23370	25780	12340	46340	44600	40260	36550	41180
M787.6254_T3.51	787.625	3.507	3463	3724	3277	3852	NA	2744	2405	2712	2372	2791	3416	2820	3055	2590	2796	3373	4396	3599	3582	3808	2574	3741	3275	3116	2864	4458	4288	4157	3761	3920
M401.2211_T3.28	401.221	3.2849	NA	NA	NA	NA	NA	NA	NA	NA	NA	NA	561	576.1	12760	2624	7127	NA	NA	NA	NA	NA	NA	NA	NA	NA	NA	NA	NA	NA	NA	NA
M762.5226_T3.53	762.523	3.526	1541	2297	1511	2378	NA	425.9	NA	1011	1990	968.6	2714	1379	2648	2768	2351	2574	3425	1350	1307	442.3	3241	823.3	1456	3770	937.7	5138	5387	2398	2488	3063
M999.8709_T3.53	999.871	3.53	22110	17820	23240	25150	NA	11650	7168	6736	3738	5156	13320	22130	13490	17260	9433	28920	41500	37670	34920	29060	17300	28670	22280	13820	8803	43420	40250	37430	26190	37160
M1244.5774_T3.52	1244.58	3.5231	15430	11040	14550	16170	NA	1700	2468	2546	3979	6063	15200	13200	13800	8682	10010	22150	30740	25130	15280	25070	12890	17640	12270	13740	12190	30780	29330	20140	21430	25970
M779.5318_T3.32	779.532	3.3163	9473	13600	4494	9031	NA	5668	4015	3512	8410	6678	12750	12710	8445	6257	3567	4490	8730	8571	6734	7101	6325	11040	12270	8154	3652	14310	8649	9668	8973	8380
M786.6222_T3.51	786.622	3.5061	6557	7051	6270	6820	NA	5173	4276	4741	4031	5303	5788	4905	5260	4987	5270	6079	7927	6719	6694	6774	4691	6650	5925	5448	5216	7474	7229	7999	6953	7068
M690.505_T3.52	690.505	3.5189	18090	20070	15430	17650	NA	9112	7417	8595	7366	9750	22020	20080	16900	16550	16030	13010	20690	16960	14430	16210	9522	29470	27340	25870	22280	23570	22910	22770	18240	19330
M1008.6778_T3.45	1008.68	3.4459	27450	19110	21710	23370	NA	5901	15080	1702	15210	10210	27440	22170	17860	20350	19600	35190	43330	37270	31570	43580	28930	30170	25300	18720	19340	44020	39660	36370	31810	39800
M938.1374_T3.55	938.137	3.5451	1106	1326	1850	3169	NA	1642	1902	798.9	1464	2074	2195	4091	1292	1499	1292	2654	3203	1847	2491	4957	3553	995.8	1525	2068	1929	2447	3541	3610	5399	1424
M850.5741_T3.18	850.574	3.1835	14000	10330	10970	16100	NA	9961	4232	5138	NA	7773	7604	13490	13620	10280	6406	10310	7195	9330	15990	5320	2749	14200	10000	5219	10430	7088	20170	6088	6838	9212
M947.8927_T3.51	947.893	3.513	33000	28330	29900	33190	NA	17050	17400	20690	13230	18200	31460	31190	27960	24130	18580	37060	45110	35840	38450	38870	30580	33820	31660	26740	26640	47270	44110	42920	35790	41600
M999.4696_T3.52	999.47	3.5199	19470	25880	29580	30070	NA	4709	14600	11040	14420	13970	32900	17810	21190	14220	6654	37710	49300	46110	42450	41710	31500	36340	21020	13550	19620	49420	49060	44960	34070	44180
M783.5916_T3.53	783.592	3.5313	1938	2549	3172	2627	NA	2222	1420	2169	1637	2477	345.9	268.1	424	348.4	480.9	1081	2619	2493	2312	2364	291.9	1698	607.9	1429	1074	2038	2240	3375	2839	2335
M948.1436_T3.51	948.144	3.5107	38060	33570	33700	38260	NA	24670	25330	24280	18860	27590	37800	36110	34020	33630	19820	42810	54920	48370	47890	44450	35160	41620	36720	36080	30880	55320	52770	51330	47450	48750
M1065.7165_T3.16	1065.72	3.1564	1589	1428	626.3	1635	NA	6812	727.9	6486	835.7	6248	1357	2390	306.8	2058	859.9	1742	2477	1174	1776	2022	816.1	637.1	1221	1261	1673	2855	2698	614.5	1551	1844
M721.6069_T3.52	721.607	3.5203	18600	18160	25940	32730	NA	24130	17090	24470	16640	21080	20510	19620	18990	18290	19940	25840	36390	35900	35090	35240	27040	26050	31350	31170	27880	33760	34060	38050	34040	36880
M948.6447_T3.52	948.645	3.5153	21660	11620	19110	21410	NA	15350	13250	12910	12050	15360	21030	18370	16480	17970	14190	21500	27580	27220	27090	25330	13550	21450	19700	13340	13490	28690	28140	22630	14180	25000
M948.3943_T3.52	948.394	3.5157	29500	26670	28540	30930	NA	18890	15970	19060	21120	20650	30650	27890	26750	27490	20720	33280	41150	39560	38030	35310	27060	32670	28740	28960	25700	44260	38810	41730	34700	35990
M1243.1703_T3.53	1243.17	3.5323	18620	14260	17400	15510	NA	8813	10860	11070	10570	13150	14160	16440	19020	14220	13920	22030	32590	30240	28580	26840	14210	18130	12410	15180	12530	32730	30100	31470	26460	29050
M1245.0793_T3.53	1245.08	3.5309	25160	23740	23140	21060	NA	6818	13920	8221	11690	12350	25280	18940	20370	18340	17950	31880	45190	40920	35070	37430	21880	27580	18060	18790	15800	42910	42120	39910	34930	38120
M999.6712_T3.53	999.671	3.5327	37530	29530	37250	22080	NA	24910	22930	19050	22380	27010	38640	30330	33170	33660	25170	44180	60230	55620	46690	40790	37600	44250	37090	34640	22620	63900	60150	55810	37140	52570
M1244.8292_T3.53	1244.83	3.529	26910	26900	22320	25300	NA	9748	14400	11830	13800	15280	15690	22090	23000	17340	22350	35370	48450	42830	40030	39040	22650	29710	22140	22260	14780	48460	45210	43090	37670	38880
M782.5882_T3.53	782.588	3.5318	4174	5242	6404	5723	NA	4525	4236	4491	3281	5012	1112	510.3	851.6	639.8	927.5	3089	5534	4998	4813	5121	604.5	3359	3252	3028	2590	3987	4464	7071	5975	4790
M1244.5066_T3.54	1244.51	3.5419	5848	5648	4491	6778	NA	2057	1660	748.8	1208	2139	5689	5223	4631	3086	3897	4831	7055	8657	9192	6038	4198	5570	2184	3263	2221	8751	10040	10900	8176	8565
M979.6675_T3.21	979.668	3.2074	17890	17040	17830	19840	NA	15130	14510	15330	15130	16910	17890	19190	17900	21870	1597	19740	5167	5638	5304	4572	17970	18360	19900	16440	14130	5358	5737	6042	3823	4845
M695.5914_T3.52	695.591	3.5159	39530	39220	40340	28140	888.6	34050	28620	22500	22630	28700	41610	41860	26190	37320	29800	45170	43580	39850	55190	39170	101200	55480	51880	28000	36570	47190	47340	49420	45680	50390
M1243.8387_T3.53	1243.84	3.5346	18550	17900	17540	19090	NA	12360	11680	12160	11410	9871	17480	16820	17830	15640	13530	23050	31550	27860	28470	25900	13330	18590	12230	11190	12890	30220	29150	30200	25750	27530
M937.1369_T3.54	937.137	3.5387	33110	28240	30410	33560	NA	20210	19120	10920	20810	24300	32640	27610	25060	28600	19210	37190	45990	41480	39830	35380	30190	34430	30980	29790	23410	44900	41050	42970	37620	40950
M1243.5048_T3.53	1243.5	3.5332	21230	18880	20350	22620	NA	14660	13920	14350	9683	14840	20790	18770	17350	17490	16600	28390	37290	32820	31290	30420	16500	13760	18590	13910	15180	37130	34720	37280	32140	33190
M937.3878_T3.54	937.388	3.5405	21720	21930	22610	26060	NA	16170	9240	13620	17490	15230	25370	22790	18860	21910	16000	29250	36830	32510	32350	30710	24670	26500	24300	24340	19140	36460	31280	31520	31400	29580
M1244.1732_T3.54	1244.17	3.5355	11310	11210	8829	11480	NA	6234	6914	5899	5793	6616	11180	8333	11320	6891	5265	14560	19360	14560	17210	16310	7559	11520	9729	9081	5234	17150	14870	19450	16030	15120
M835.7298_T3.54	835.73	3.5438	2186	2986	905.3	6585	NA	444.8	1011	468.1	493	1381	3512	2284	2217	1693	1407	2086	8423	3390	1639	1869	2389	1909	1745	823.4	1790	7768	8707	5825	5688	3309
M669.5758_T3.53	669.576	3.5304	8487	10000	7101	5382	NA	9224	8027	7091	6575	7355	9486	10630	6364	6629	9221	13320	11910	9669	9053	11460	25370	9444	10550	5908	7464	12080	13590	11700	11100	12010
M965.3274_T3.12	965.327	3.1155	16120	14740	15270	14290	NA	14540	12200	12890	12550	15380	16330	15380	15460	16180	10300	18270	21090	19730	19920	18010	15440	13570	15510	14450	13350	4281	18680	4775	17490	3717
M1242.8351_T3.54	1242.84	3.5387	9552	10310	6267	9668	NA	3119	3106	3472	1407	3525	8830	7561	6113	7000	4274	11770	11600	15150	10380	13940	5536	8737	7418	7124	5044	16210	13860	15070	13370	15230
M980.0028_T3.12	980.003	3.1242	13380	11430	14360	16850	NA	11960	10400	12500	11900	12960	15740	2453	15530	14840	10790	6347	3340	20540	17490	3344	12480	15440	15050	13910	2707	19040	17540	4852	3183	19160
M936.8861_T3.55	936.886	3.5474	27760	23050	19830	26170	NA	19570	18620	17510	18850	14830	27840	26420	23800	22540	15930	31540	38190	36090	31610	32440	26450	29320	27160	25120	20030	39520	36910	37510	33730	34310
M1000.6689_T3.57	1000.67	3.5653	2610	1306	1181	916.4	NA	437.4	849.7	665.7	482.7	388.9	978.1	2275	2045	1459	1118	1157	8563	5592	2483	2285	4585	1800	1993	1469	583.1	10150	8341	3737	2612	3821
M950.3178_T3.15	950.318	3.1527	14850	9422	15480	16960	NA	14370	8752	13510	13000	15680	15410	15950	14450	15980	11880	17430	3661	18820	18590	17070	14290	9039	15610	14510	12500	21230	17140	5985	17060	19800
M936.6366_T3.55	936.637	3.5502	5965	15630	12490	18890	NA	13020	11860	9988	10300	7770	15800	17550	14980	13580	12470	18530	21140	18540	21190	14350	13090	16410	16630	12360	7195	20590	19300	18750	16220	18820
M965.6615_T3.09	965.661	3.092	9622	9433	9076	9365	NA	8198	7668	8324	8562	9575	9909	9841	8983	8859	7866	10990	13310	12590	11120	11930	9377	9942	9540	5558	8005	11670	11400	12920	10990	5972
M1234.3236_T3.57	1234.32	3.5722	21870	19710	14810	20530	NA	4748	8441	9117	7811	9846	22010	17020	14500	12140	16090	26730	39090	33600	32750	30860	16310	18770	13550	11530	15090	35960	33720	34590	30470	34090
M691.5083_T3.52	691.508	3.5171	7975	8085	6799	7302	NA	3608	1802	3792	3205	3993	9605	8915	6812	7128	6932	3164	8960	7323	6363	7124	4221	12020	11460	10850	6584	9938	9872	9734	7986	8609
M964.993_T3.21	964.993	3.2097	16340	14440	16240	17570	NA	12960	7162	13120	12690	15520	16910	16420	16410	16180	11440	17520	4260	4827	5151	18550	15860	15730	16430	14580	12570	4306	3098	5509	3613	4110
M1233.5711_T3.57	1233.57	3.5741	17900	14490	16900	17470	NA	3519	1094	3529	6405	7306	9976	11810	13530	9487	9825	22820	27150	29160	13890	26250	15090	16100	10640	14630	5478	32860	30540	23490	22080	27850
M718.5292_T3.68	718.529	3.6793	1164	1430	792.9	1229	NA	649.4	333.5	772.4	488.2	923.6	3027	676.7	1813	683.6	2822	1504	2796	2025	1520	1435	484.3	3299	2473	2904	2491	2690	2779	1954	1778	1525
M716.5206_T3.57	716.521	3.5658	17970	21790	15370	16560	NA	8243	6427	7404	5767	9205	24130	20200	17270	14590	17830	12920	24540	19770	15560	15530	7487	28660	24960	22940	20190	23870	23230	22270	17510	18250
M1044.2021_T3.29	1044.2	3.2947	641.9	1388	490	748.6	NA	3656	739.2	2393	912.2	3527	1191	1450	665	428.5	161.5	255.8	306.3	661	712.3	358.9	250.5	567.3	643.1	276	495.2	956.3	1028	542.5	522.4	1250
M1054.9538_T3.24	1054.95	3.2436	387.9	266.2	257.2	392.1	NA	5510	843.9	3828	645.5	2502	NA	2105	417.4	1232	NA	419.2	1252	996.7	319.7	456	139.6	671	259	238.1	356	1211	1103	1005	277	435.4
M753.5167_T3.56	753.517	3.5635	3655	2206	3131	3984	NA	3014	1075	971.9	1147	1188	2112	1308	2943	3471	913.8	2470	5838	4289	1094	2471	3877	5098	3965	699.6	1312	4433	5581	4399	1059	4678
M838.5672_T3.21	838.567	3.2083	454.6	1293	1302	1034	NA	4653	2009	5422	1511	5006	NA	866.6	1405	729.8	1327	1537	1702	1724	732.7	1340	804.7	2341	1372	1616	2294	887.7	1604	2187	594.2	3042
M1233.8221_T3.57	1233.82	3.5695	26510	23620	23550	14040	NA	7896	11030	10370	10680	16630	25960	19220	24460	21100	21540	36170	49990	43120	38560	41180	23330	30290	20600	21520	16210	49260	46480	45970	37690	42280
M1234.0729_T3.57	1234.07	3.5658	18680	13830	20530	27130	NA	11040	14250	9303	8936	12920	27480	22650	24180	17980	20720	34560	36330	44350	40830	39960	23070	27690	22440	19260	19110	47570	46430	43020	38870	41650
M579.5331_T3.15	579.533	3.1513	10270	9550	14850	13530	NA	28920	27950	13970	6096	8461	15800	10430	21480	20950	23720	10970	17180	21590	19340	18270	1635	13880	6260	5011	8734	14470	15310	25780	32880	18860
M1043.697_T3.25	1043.7	3.2521	18600	19470	17790	18130	26.07	8993	11650	6319	10980	10130	18400	13850	12390	7559	7033	22860	36340	27290	26800	27900	21930	22770	14640	13250	16690	37680	30480	32220	22810	26080
M1343.9266_T3.57	1343.93	3.5695	20190	18120	25520	23760	NA	17440	22080	20570	20120	19260	18950	14270	10150	12920	11490	28480	42330	35510	33340	34550	13540	23120	20870	22410	20160	35210	28770	36160	30590	35050
M571.549_T3.13	571.549	3.1262	2130	3650	905.3	895.4	NA	3076	NA	1972	1113	3766	2700	6195	4209	5767	4300	1986	3473	3517	3775	1951	612.6	1303	1901	2614	1768	5061	681.8	1269	1592	3805
M664.4926_T3.36	664.493	3.3645	23430	29120	19770	21740	NA	8356	6095	8320	6233	8374	22560	21200	18720	16370	17750	11660	11050	8321	8011	8347	8106	20730	20500	19540	17060	19370	18000	17660	14370	16160
M823.5611_T3.28	823.561	3.2823	20070	17370	18830	2266	NA	14980	2467	12320	13150	15600	23780	20310	17200	18150	15430	3019	27790	4267	3273	3472	22050	23530	20060	19470	15300	29330	3339	4744	4307	3411
M570.5456_T3.39	570.546	3.3861	3364	6521	5785	5957	NA	4518	3325	4279	9779	4003	6387	15220	20900	20710	11070	7794	4854	8861	5062	5209	2449	4387	3226	4416	4481	11520	4475	3920	5487	6153
M1234.824_T3.57	1234.82	3.5672	8244	12810	8234	10070	NA	1895	2472	2108	3187	4731	10360	8831	7517	7955	7643	12400	15780	15520	13930	13340	7381	9424	7662	9290	7644	18300	16750	14400	12420	13840
M925.8796_T3.6	925.88	3.6007	16600	19540	19950	22660	NA	9939	12480	10170	11970	15830	20060	20860	17640	19720	14050	23720	31980	23060	27560	26110	21190	24030	18900	10970	16410	31890	30420	28400	21270	26250
M685.4338_T3.57	685.434	3.5737	10820	7609	11240	10620	281.3	9272	12150	10650	12080	10300	10030	8803	6767	8643	6612	15080	14550	13290	14430	15370	11670	11590	11890	12950	12360	12220	11920	12220	13490	13890
M1342.9231_T3.57	1342.92	3.5727	21600	19740	27130	25080	NA	18850	23330	22450	21070	20680	19670	15090	10970	13930	12280	31440	44650	38400	37100	36630	14190	24580	21850	24130	21290	37680	31410	39250	35500	37230
M843.5131_T3.24	843.513	3.2396	NA	255	73.43	NA	NA	NA	NA	NA	NA	NA	NA	NA	54.58	NA	NA	2011	6187	3432	4302	5300	NA	921.9	NA	NA	53.05	4398	5274	7152	7042	3378
M663.4525_T3.57	663.452	3.5714	243500	234300	274500	266200	6600	212600	242000	232500	231100	229700	227000	194600	174800	188100	187500	294500	360300	321500	305300	309800	185400	265200	245900	260600	239900	315700	286800	313400	294400	310900
M1325.8937_T3.57	1325.89	3.5713	3448	3177	4229	4948	NA	3410	4269	3590	3015	3207	3996	2497	2143	2380	2150	4961	7579	5621	5374	5875	2141	3830	3311	3696	3542	5380	6646	5211	5314	5572
M680.4787_T3.57	680.479	3.5728	64390	64410	73340	71370	1143	58150	65740	62910	62520	61690	61800	53900	47060	51880	51420	92910	111500	99020	95370	96690	48800	71420	66690	70600	65890	98260	88670	98320	92850	99450
M877.2739_T3.52	877.274	3.5231	873.9	990.4	2111	4175	NA	855.9	699.4	575.5	2025	2334	709.1	2526	1686	2913	780.9	1445	3765	1145	1281	2045	2173	1768	2038	566.4	1488	1632	1828	4177	3053	3644
M1047.7028_T3.19	1047.7	3.1916	17390	14760	15770	15510	27.8	10610	11700	9801	10930	10360	2775	11400	3658	4339	2925	19560	3070	23570	20390	1916	15840	18200	14560	4496	13690	2035	1161	24190	21320	24230
M759.5852_T3.21	759.585	3.212	2781	3525	1956	2944	NA	1544	1623	3832	4060	2467	1305	12020	8534	7281	5246	2485	5018	3054	3601	4110	499.3	2581	1997	1992	1654	6979	2804	3553	6654	3518
M1229.1636_T3.58	1229.16	3.5814	14830	12040	13060	15370	NA	7821	8299	8039	7342	9936	11510	12950	13660	10980	9413	18810	26200	23360	22140	21310	11480	13000	11010	10520	9668	25380	23460	24730	20090	22890
M1228.8282_T3.59	1228.83	3.5856	20070	20650	19660	20910	NA	14590	12780	11400	13010	9913	19870	15430	19350	13510	13720	25130	34240	29310	29630	25650	14980	20750	17580	13890	7226	33950	24120	33760	29680	29520
M1222.5646_T3.62	1222.56	3.6182	19520	15900	18030	16030	NA	6700	7299	4784	8089	7452	17920	12610	8113	7743	14130	23510	36350	31630	29320	27710	16360	8959	10030	14850	9663	36520	23670	32210	26900	27810
M1223.317_T3.61	1223.32	3.6141	19510	21120	21530	21400	NA	9640	13950	7581	10310	3546	22660	19100	14040	12790	15720	29110	42160	38130	34430	34030	12550	24100	13990	14840	13960	40940	39440	37200	30650	31320
M990.8651_T3.59	990.865	3.5902	36420	21220	32200	33990	NA	11800	19900	10400	6780	14690	35970	26490	21560	22400	18680	40390	53710	48840	46070	45280	35320	34000	30220	29840	25030	54870	52590	47730	41460	47510
M1043.9459_T3.31	1043.95	3.3117	1274	1366	2307	1199	NA	6871	1745	3183	1412	2301	466.5	1897	483.6	1892	1161	511.7	1441	2219	818.8	289.7	194.4	285.6	908.9	1397	519.8	432.4	1773	1482	798.8	1915
M1229.4976_T3.59	1229.5	3.5888	7442	7474	9197	7272	NA	5450	5855	6191	4617	6560	8341	8591	8905	7645	7496	12080	13350	13700	13740	11250	4126	9356	5897	7781	5971	16690	15220	16620	10710	14320
M950.6517_T3.18	950.652	3.1844	11360	11340	9174	7632	NA	10450	8803	11260	10440	11360	11710	12560	11620	11070	9548	13600	14750	3812	16510	12950	11050	12670	11990	11560	9712	3303	3083	15750	3530	14260
M683.5912_T3.58	683.591	3.5837	7828	8395	8944	9573	NA	14610	12660	13900	11480	11380	12920	12360	9158	10830	12620	13510	19540	14450	16430	19550	5562	10010	10800	9601	9478	14570	13990	17200	13890	14370
M915.8753_T3.67	915.875	3.6729	1255	1874	1772	2282	NA	1888	637.8	1867	1427	2434	2009	2958	3377	619.9	1035	3923	5478	4702	5975	4475	2198	4102	739.4	3842	2145	3331	4693	3149	5722	3396
M1223.0663_T3.61	1223.07	3.6062	27570	21810	27670	24730	NA	14040	10790	10040	7437	14720	26270	22080	24730	22160	12260	35910	53350	47390	43360	42780	25560	28360	11650	16740	19840	49350	50240	47270	40630	44890
M1222.8154_T3.62	1222.82	3.615	29170	18570	25420	27800	NA	7600	15930	15210	12820	7149	29230	23170	24350	18410	22090	32620	53830	45800	43830	41460	11640	27060	25200	24390	17320	52880	49680	46370	40290	45630
M926.1303_T3.61	926.13	3.6067	27570	22220	25400	26210	NA	16190	18040	13940	17140	17840	27070	23380	19590	21170	14140	27680	37090	30440	32470	30230	24580	27740	24670	24250	20030	36670	35490	34520	30770	32860
M694.5344_T3.81	694.534	3.811	1938	3305	4115	1960	NA	1628	3708	527.3	171.2	1084	1134	351.9	713.6	594.7	2691	1001	890.2	685.3	4824	1586	NA	581.3	655.3	605.1	643.4	7577	1236	1752	731.9	1088
M926.3812_T3.61	926.381	3.6108	20990	14220	19850	21520	NA	14900	11620	12200	14390	16080	20910	20060	13620	15880	10130	18170	29600	25070	26710	18120	16080	17780	16360	17560	13480	26940	23680	25540	25380	26050
M990.6647_T3.6	990.665	3.598	37340	31380	34730	36170	NA	16130	17370	7522	14700	16070	24140	32080	29150	15820	21970	33970	55070	50980	47200	45660	37250	37210	30180	33090	18590	45620	52500	49610	24990	47170
M991.0656_T3.6	991.066	3.6017	28030	11460	17890	28280	NA	12390	14450	3102	8869	12530	24650	18100	14230	16700	15160	31150	43710	39410	36170	30500	28690	28660	23510	24170	18650	44170	43020	38400	26550	38550
M990.4638_T3.61	990.464	3.6085	19170	16510	18620	21750	NA	9440	5447	8198	6075	9062	22610	20070	18610	14780	9375	23260	35050	29180	24650	26180	19610	25770	15740	18610	10320	36150	32890	25470	29420	28730
M982.2604_T3.64	982.26	3.6384	29240	21440	26070	27450	NA	12820	11250	3462	8028	11150	26500	22360	11760	17310	18200	33730	44010	39430	37360	35170	28100	31170	23550	23330	19130	43890	40620	39560	34610	35110
M565.5147_T3.61	565.515	3.6074	1358	3133	2508	1477	NA	NA	1303	NA	343.2	443.9	1531	NA	1081	NA	655.6	151.3	950.1	222.6	198.6	NA	242.9	981.8	285.3	NA	1060	460.1	93.95	NA	NA	NA
M982.0599_T3.64	982.06	3.6361	36920	29360	33890	35950	NA	8374	19150	15440	7931	18950	36110	26450	22830	22090	20920	39640	54870	49510	46690	45240	36250	34960	30130	29780	20220	56430	54180	50590	44870	49010
M711.6135_T3.65	711.614	3.6453	3709	3650	4879	4334	NA	3284	3442	4458	1746	3116	5804	4739	5050	4397	4593	3759	5751	6713	6280	6286	1516	2803	3610	3869	3491	3697	3643	4699	6490	5562
M981.8592_T3.64	981.859	3.6407	30240	21150	29140	34700	NA	11270	18130	8457	15380	19650	36260	24650	26790	22670	17510	40590	45550	48910	45560	42330	36390	39300	30640	29990	17230	55660	51790	47040	43780	48040
M1214.4881_T3.64	1214.49	3.643	12470	11770	11580	12800	NA	7902	7540	7576	6803	9048	12050	8270	12050	10480	8376	12900	21580	19540	17360	17290	6046	9884	9730	8226	6741	21530	19350	21890	17820	16160
M1214.1538_T3.65	1214.15	3.649	12010	14580	9994	16430	NA	8090	9319	8438	9177	11530	12690	9342	15310	12600	9369	17680	27300	24100	22740	21960	11750	15830	12000	11910	9425	24400	24160	26440	22550	23310
M709.607_T3.65	709.607	3.649	31730	33800	41500	38630	NA	31010	27580	33070	21440	30230	45990	41850	32340	39990	42350	38170	51110	53540	56530	53340	18650	33540	36220	32170	31960	40190	40950	52010	52850	51860
M1213.8185_T3.66	1213.82	3.6591	13310	16610	8078	15400	NA	9850	6388	8207	3472	11740	14620	9502	14140	12920	13160	14950	25890	23850	21010	21620	8966	15100	12440	9649	8968	24480	23360	16380	21020	22400
M915.3745_T3.65	915.375	3.6527	16110	13720	15000	15120	NA	11850	10810	10790	11580	10210	13250	14960	10970	14000	10650	18380	22760	21000	20080	14620	14900	17300	16120	14690	11160	23370	22370	22660	15420	20720
M1021.685_T3.35	1021.68	3.3533	2185	1882	1501	2152	NA	6623	1180	9248	2675	9242	371.7	4755	3445	2278	561.2	1313	929.8	2114	1977	453.6	437.3	NA	518.5	1276	677.8	1502	3172	2670	888.1	983.7
M1214.8217_T3.65	1214.82	3.6531	7765	8981	7915	8396	NA	6157	2139	1828	4759	6508	3513	3332	4624	1841	4919	10760	14360	11520	12450	11980	5068	8765	5347	5355	5621	11240	12850	10120	8799	11640
M915.1237_T3.66	915.124	3.6559	19830	18190	16410	21620	NA	14870	14720	14560	15250	16470	14220	19660	19450	19920	9441	22150	27510	21000	23670	21730	15260	14940	15000	19030	15830	28970	28320	21230	24820	26460
M1019.6821_T3.59	1019.68	3.5851	476.6	617.8	1966	698	NA	2503	379.5	2349	1245	1449	743.3	1171	1287	1760	1260	3329	3576	1871	1290	1607	1631	469.9	320.4	589.8	1003	4500	2986	2132	667.9	2296
M1213.0578_T3.69	1213.06	3.689	2236	3263	1311	4406	NA	1223	1602	859	1957	1071	4054	3289	2134	2926	1949	6407	2148	2835	6623	4705	4705	6042	1539	1195	1605	5648	4404	4284	3122	7347
M1212.0598_T3.67	1212.06	3.6692	29320	25190	28180	29500	NA	9298	15320	11160	7374	9582	28390	24730	25120	21520	23340	38980	55520	47610	45610	39040	18750	30980	15050	24350	17800	54050	48990	49480	40400	41380
M927.1301_T3.62	927.13	3.6168	2213	1512	409.9	2184	NA	789.4	1524	500.3	1464	731.3	1116	669.6	1773	2320	599.2	908.2	1643	2308	1759	1938	3005	2107	1947	1720	1056	4549	4868	3528	434.5	2025
M665.4204_T3.56	665.42	3.5581	NA	59.89	45.02	NA	NA	44.15	60.97	67.07	43.4	NA	147.3	35.75	74420	44.63	10380	84.84	201.1	NA	46.83	37.13	39.81	NA	NA	NA	38.39	78.97	NA	94.97	NA	71.53
M973.8554_T3.69	973.855	3.6853	7776	9742	9591	12220	NA	2326	4250	2017	2807	1511	10950	2846	1111	3937	4989	13280	14650	16740	15200	11750	10710	10840	5003	3110	4382	11990	11640	16260	12230	15990
M973.054_T3.68	973.054	3.6756	35160	23600	32490	34560	NA	10250	20960	7774	9358	11340	35140	29740	28190	19990	17380	41230	40570	47620	45600	43510	35340	39140	28720	29610	20050	54660	49600	47270	43530	45560
M1211.8089_T3.67	1211.81	3.6683	31520	26100	25580	31080	NA	11510	12570	4061	15270	11070	31840	27080	20950	19530	22050	40790	56240	50510	46560	44540	26210	34420	26720	26060	18540	55180	52280	50620	41540	48290
M972.6522_T3.68	972.652	3.6752	8459	2759	2669	6205	NA	4109	4013	3016	2221	4049	2739	1827	732.8	4087	2258	11300	15070	11670	14270	12520	8491	10130	9215	9466	7685	11710	10700	4639	6006	9292
M973.4552_T3.68	973.455	3.6839	26640	21480	23600	28190	NA	10350	6637	9504	12450	15480	29100	23860	22760	15610	14610	33570	42110	38560	36480	35090	25410	31750	25460	24500	16290	42410	42890	32390	34040	38340
M972.8533_T3.69	972.853	3.6894	23330	19500	21400	20020	NA	4268	7088	10280	9990	4437	24550	16120	14660	15100	14110	27000	37550	33090	30140	28740	23350	27260	13040	17460	17080	37190	37140	22030	29010	32350
M1211.5582_T3.68	1211.56	3.6779	18610	17440	16920	19710	NA	9288	10160	4070	7795	4977	9146	14120	18420	5360	13400	26220	38880	31920	30660	28690	18140	17680	13450	15910	9656	38240	35910	34090	26400	30150
M1011.8412_T3.74	1011.84	3.7441	1470	523.1	2079	3248	NA	450.1	873.4	496.1	569.7	1327	3179	NA	784	NA	809.8	1824	7327	2836	2515	3649	4324	767.1	2639	623.8	1370	7645	8129	3244	977.6	2602
[truncated: 1,844 more rows]

## Sheet: Negative
Feature	mz	rt	DMSO_TL1	DMSO_TL2	DMSO_TL3	DMSO_TL4	DMSO_TL5	INH_TL1	INH_TL2	INH_TL3	INH_TL4	INH_TL5	ISO_TL1	ISO_TL2	ISO_TL3	ISO_TL4	ISO_TL5	JSF-3285_TL1	JSF-3285_TL2	JSF-3285_TL3	JSF-3285_TL4	JSF-3285_TL5	sALT629_TL1	sALT629_TL2	sALT629_TL3	sALT629_TL4	sALT629_TL5	TAC_TL1	TAC_TL2	TAC_TL3	TAC_TL4	TAC_TL5
[truncated: 3,718 more rows]
