# Supplementary material for: Inhibition of de novo fatty acid synthesis in Mycobacterium tuberculosis
Source: J Biol Chem. 2025 Dec 8;302(1):111022. doi: 10.1016/j.jbc.2025.111022 (PMC12803843; doi:10.1016/j.jbc.2025.111022)
Supplement: Table S5 [file mmc4.xlsx]

## Sheet: Positive
Feature	mz	rt	PC1	PC2
M283.1497_T1.27	283.15	1.2656	0.0361123	-0.00990841
M537.2985_T1.32	537.299	1.321	0.0325176	0.0411357
M292.1539_T1.34	292.154	1.3352	0.0414106	-0.0123133
M291.1509_T1.34	291.151	1.3447	0.0398756	-0.0306884
M293.1414_T1.34	293.141	1.3398	0.0357079	-0.0334695
M546.3664_T1.35	546.366	1.3469	-0.00145941	0.0335804
M721.4784_T1.48	721.478	1.4788	-0.0305495	-0.0730146
M806.5391_T1.97	806.539	1.9671	-0.0349022	0.000734055
M480.3082_T1.57	480.308	1.5716	0.0271966	0.0369307
M295.2625_T1.99	295.262	1.9935	0.0327921	-0.00510441
M367.237_T1.66	367.237	1.6597	0.00785424	0.0526493
M385.2472_T1.86	385.247	1.8586	0.00272812	0.0438338
M575.5019_T1.86	575.502	1.8638	0.00480557	0.0390975
M380.2919_T2.03	380.292	2.0301	0.0348076	0.000579763
M295.2625_T2.01	295.262	2.0087	0.0347786	0.00194164
M1687.0211_T2.09	1687.02	2.0901	0.00614792	0.0506001
M871.5449_T2.45	871.545	2.4458	-0.00281971	0.0283873
M765.5002_T2.43	765.5	2.4283	0.0061856	0.0584713
M314.3046_T2.47	314.305	2.4685	0.0410471	-0.00838845
M565.5176_T2.8	565.518	2.8049	-0.0355597	-0.0167059
M843.5122_T2.79	843.512	2.7887	-0.00658505	0.047064
M840.5651_T3.09	840.565	3.0916	-0.0336482	-0.0239195
M840.5652_T3.11	840.565	3.1109	-0.0352168	-0.0103595
M1350.9183_T3.34	1350.92	3.3443	-0.0402051	0.00857713
M1706.1485_T3.4	1706.15	3.4022	-0.039523	-0.0195173
M1707.1519_T3.4	1707.15	3.4045	-0.0399811	-0.0188423
M884.6188_T3.78	884.619	3.7819	-0.0370115	-0.00339086
M867.5921_T3.76	867.592	3.7639	-0.032756	-0.0127403
M607.5643_T3.78	607.564	3.7822	-0.0362651	-0.0096861
M582.5076_T3.86	582.508	3.8614	-0.00684095	0.0472481
M1141.7567_T3.97	1141.76	3.9734	-0.00550167	0.0382588
M698.6636_T3.95	698.664	3.9495	-0.0360705	-0.0456215
M622.5832_T4.21	622.583	4.2108	-0.0400694	-0.0226971
M710.6005_T4.36	710.601	4.3649	-0.0362753	-0.00704218
M1026.3175_T4.58	1026.32	4.5818	0.0422825	0.0139267
M726.6417_T4.93	726.642	4.932	-0.0272361	-0.0174143
M1181.9839_T4.68	1181.98	4.6751	0.00417735	0.00249108
M758.5668_T4.76	758.567	4.7571	-0.032838	0.0573042
M339.2882_T4.8	339.288	4.7952	0.00847408	0.0567163
M1207.9992_T4.8	1208	4.7984	-0.0086035	0.041227
M610.5907_T4.82	610.591	4.8236	-0.0105731	0.0433633
M726.6953_T4.95	726.695	4.9489	-0.038624	-0.0488494
M552.5116_T5.38	552.512	5.3829	0.0371565	-0.0493941
M736.5741_T5.47	736.574	5.4744	-0.033702	0.0212012
M695.5959_T5.94	695.596	5.9379	-0.0423025	0.0071643
M811.6791_T6.31	811.679	6.3064	-0.0376356	-0.0322214
M627.5734_T6.5	627.573	6.5035	-0.00576746	0.0420993
M651.5732_T6.26	651.573	6.2551	-0.0413458	-0.0202331
M650.57_T6.25	650.57	6.2549	-0.0416193	-0.013242
M591.533_T6.37	591.533	6.3689	-0.00262103	0.0264028
M766.6561_T6.88	766.656	6.8809	-0.0398199	0.000355357
M630.5835_T6.81	630.584	6.8065	-0.0318806	0.049415
M810.6795_T6.79	810.679	6.791	-0.0416177	0.016637
M518.4916_T6.9	518.492	6.9028	-0.0426545	0.0261936
M766.6546_T7.02	766.655	7.0236	-0.0425472	0.00504608
M767.6564_T7.04	767.656	7.0355	-0.0436474	0.00820257
M612.5605_T7.4	612.561	7.4042	-0.00334092	0.0280942
M1256.0928_T7.24	1256.09	7.2369	-0.000115	0.0338806
M1237.8287_T7.35	1237.83	7.3547	-0.0339205	-0.0326006
M1416.9076_T7.32	1416.91	7.3174	-0.0349953	-0.0316237
M722.6273_T7.32	722.627	7.3186	-0.0428281	0.0115887
M1417.9121_T7.32	1417.91	7.3228	-0.0320725	-0.0112419
M678.6013_T7.52	678.601	7.5218	-0.0320928	-0.0282726
M565.517_T7.49	565.517	7.4883	-0.039993	-0.0202711
M1244.0934_T7.43	1244.09	7.4345	0.00147265	0.0227178
M1404.9072_T7.47	1404.91	7.4704	-0.0377137	-0.0118724
M781.7006_T7.53	781.701	7.5324	-0.0370934	-0.055186
M683.5566_T7.62	683.557	7.6218	-0.0434214	-0.000377
M678.6013_T7.59	678.601	7.5875	-0.042821	0.00609187
M807.716_T7.65	807.716	7.6495	-0.0360824	-0.011296
M926.763_T7.7	926.763	7.6968	-0.0434008	0.0120271
M838.7109_T8.07	838.711	8.0716	-0.0420359	0.00255617
M776.6142_T7.75	776.614	7.7474	-0.0414181	-0.02813
M795.7144_T7.85	795.714	7.8515	-0.040099	-0.0101633
M674.6274_T7.8	674.627	7.805	-0.042341	0.0297721
M794.6846_T7.84	794.685	7.8392	-0.0420709	0.0234396
M882.737_T7.92	882.737	7.9183	-0.0434762	0.0105165
M1240.8449_T8.07	1240.84	8.0714	-0.0371055	-0.0178119
M1418.9226_T8.09	1418.92	8.093	-0.0376418	-0.0243323
M1419.9265_T8.09	1419.93	8.0888	-0.0378294	-0.0235754
M838.7109_T8.16	838.711	8.1554	-0.0435049	0.00988533
M1050.0925_T8.16	1050.09	8.1624	-0.0363669	-0.0241204
M1049.5907_T8.17	1049.59	8.1665	-0.0364801	-0.0229894
M808.7031_T8.11	808.703	8.1124	-0.0367759	0.0374283
M546.5229_T8.36	546.523	8.362	-0.0431991	0.019588
M799.6399_T8.41	799.64	8.4119	-0.0434899	0.0114341
M794.6848_T8.42	794.685	8.4213	-0.0422545	0.0219114
M586.5752_T8.62	586.575	8.6185	-0.042968	0.0215451
M1433.013_T8.69	1433.01	8.6888	-0.0347936	-0.00561695
M1415.912_T8.69	1415.91	8.6883	-0.0342843	-0.0153632
M1235.847_T8.67	1235.85	8.6729	-0.0336493	-0.0363458
M593.5488_T8.67	593.549	8.671	-0.0356149	-0.0385693
M853.578_T8.69	853.578	8.6902	-0.0370271	-0.01981
M1253.8596_T8.69	1253.86	8.6894	-0.0366842	-0.0331824
M1432.939_T8.69	1432.94	8.6939	-0.0379187	-0.0297294
M750.6594_T8.7	750.659	8.6968	-0.0436972	0.0159553
M755.614_T8.7	755.614	8.6962	-0.0434852	0.010392
M594.5522_T8.69	594.552	8.6892	-0.0372903	-0.0308894
M590.5491_T8.73	590.549	8.7316	-0.0433167	-0.0181835
M1416.9154_T8.69	1416.92	8.6916	-0.0355177	-0.0166401
M591.549_T8.72	591.549	8.7192	-0.0436519	-0.0137323
M1434.0149_T8.69	1434.01	8.6888	-0.0386953	-0.0129932
M998.8202_T8.83	998.82	8.8292	-0.0427287	0.0218277
M852.7263_T8.84	852.726	8.8361	-0.0433162	0.017127
M810.7349_T8.87	810.735	8.87	-0.040896	-0.0250146
M778.6852_T8.95	778.685	8.9477	-0.0377835	0.055929
M809.7313_T8.87	809.731	8.8742	-0.035359	-0.0475568
M720.6435_T8.82	720.643	8.8222	-0.0403109	0.048245
M746.6842_T8.9	746.684	8.9039	-0.0430055	0.0219762
M748.6883_T8.92	748.688	8.9232	-0.0396878	0.0489439
M662.6046_T8.98	662.605	8.9807	-0.0407132	0.0238366
M711.5879_T9.02	711.588	9.0216	-0.043988	0.00727844
M706.6328_T9.02	706.633	9.0224	-0.0437938	0.0148502
M954.7944_T9.04	954.794	9.0371	-0.0434678	0.00953412
M805.6483_T9.06	805.648	9.0616	-0.0380046	-0.0157386
M804.6448_T9.06	804.645	9.063	-0.0388138	-0.0222333
M808.7004_T9.1	808.7	9.0988	-0.043428	0.0145087
M835.7456_T9.15_2	835.746	9.1476	-0.0351092	0.0340243
M702.6587_T9.22	702.659	9.2165	-0.0431509	0.0187468
M1448.9602_T9.3	1448.96	9.2951	-0.0386051	-0.0191015
M910.7686_T9.27	910.769	9.2689	-0.0426655	0.0235115
M1446.9541_T9.29	1446.95	9.2908	-0.0387247	-0.0191749
M880.755_T9.23	880.755	9.2271	-0.041603	0.0366543
M764.6747_T9.38	764.675	9.3822	-0.0424631	0.0178799
M836.7312_T9.49	836.731	9.4872	-0.0411688	0.0441181
M866.8002_T9.52	866.8	9.5152	-0.0433145	0.0171125
M871.6975_T9.51	871.697	9.5136	-0.0434406	0.0119236
M866.7426_T9.52	866.743	9.5183	-0.0381193	0.0384481
M867.8062_T9.52	867.806	9.5158	-0.0424155	0.0301614
M658.6322_T9.58	658.632	9.5829	-0.0427041	0.0219252
M720.6484_T9.72	720.648	9.7151	-0.0405066	0.00373704
M824.7798_T9.78	824.78	9.7845	-0.0422499	0.0312574
M822.7732_T9.78	822.773	9.7806	-0.0434787	0.0120887
M822.7168_T9.78	822.717	9.7848	-0.0398201	0.0372533
M827.6715_T9.79	827.671	9.7871	-0.043441	0.00929385
M804.7052_T10.06	804.705	10.0606	-0.0373148	0.0441776
M1465.925_T9.87	1465.92	9.8704	-0.0337347	-0.0379633
M574.5542_T9.9	574.554	9.9031	-0.0424847	0.019388
M575.5018_T9.9	575.502	9.9047	-0.0351525	-0.0253157
M1281.8904_T9.88	1281.89	9.881	-0.0337784	-0.0304766
M1460.9698_T9.87	1460.97	9.869	-0.0367198	-0.0270338
M793.7067_T9.83	793.707	9.8318	-0.0427934	0.0255726
M1419.0018_T9.91	1419	9.9119	-0.0360829	-0.0146855
M924.7836_T9.94	924.784	9.9367	-0.0425668	0.0288017
M783.6052_T10.25	783.605	10.2483	0.0336709	-0.0497733
M734.6646_T10.41	734.665	10.4135	-0.0432155	0.0158038
M850.7428_T9.94	850.743	9.9447	-0.0419236	0.0207197
M778.7472_T10.08	778.747	10.0799	-0.0434676	0.0120385
M778.6905_T10.08	778.691	10.0821	-0.043077	0.0168366
M614.6065_T10.09	614.606	10.0872	-0.0422611	0.0267516
M783.6455_T10.1	783.645	10.0998	-0.0434966	0.0180172
M836.7311_T10.23	836.731	10.2333	-0.0419573	-0.00958297
M624.5398_T10.19	624.54	10.1948	-0.0431392	-0.00313892
M880.7576_T10.19	880.758	10.1921	-0.0431125	0.0215401
M601.5554_T10.2	601.555	10.1965	-0.0435085	0.00335102
M618.5802_T10.2	618.58	10.197	-0.0428651	-0.00538111
M804.7053_T10.21	804.705	10.2091	-0.0377422	0.062632
M783.6052_T10.29	783.605	10.2853	0.0311479	-0.0552165
M738.668_T10.39	738.668	10.3909	-0.0427685	-0.0230998
M982.8254_T10.36	982.825	10.3627	-0.0413223	0.0374116
M734.6338_T10.43	734.634	10.4297	-0.0432034	0.0160429
M920.7887_T10.55	920.789	10.5469	-0.0412784	0.0260693
M739.6193_T10.43	739.619	10.4268	-0.0423299	0.0193514
M734.7213_T10.41	734.721	10.414	-0.0426642	0.00607093
M734.6646_T10.43	734.665	10.4286	-0.0432621	0.0145005
M792.705_T10.6	792.705	10.6046	-0.0418069	-0.00151367
M755.5927_T10.43	755.593	10.4322	-0.0430723	0.00663566
M764.6737_T10.44	764.674	10.4402	-0.0407249	-0.0302671
M836.7316_T10.47	836.732	10.468	-0.0432481	0.0193138
M804.7052_T10.36	804.705	10.3598	-0.0416521	0.021721
M938.7995_T10.6	938.799	10.6035	-0.0408914	0.0372479
M588.5692_T10.62	588.569	10.6234	-0.0423477	0.0215621
M762.69_T10.62	762.69	10.6248	-0.0293233	0.0708049
M876.7623_T10.72	876.762	10.7183	-0.0407847	0.0372209
M878.7741_T10.77	878.774	10.7731	-0.0415422	0.036896
M920.7887_T10.56	920.789	10.5585	-0.0414715	0.0224228
M792.7047_T10.74	792.705	10.7353	-0.04272	0.0220339
M553.5538_T10.78	553.554	10.7751	-0.0431502	0.0197344
M766.6106_T10.76	766.611	10.7577	0.00540172	0.0790416
M691.6436_T10.79	691.644	10.7885	-0.0389214	0.049785
M897.7841_T10.85	897.784	10.8517	-0.0399953	0.0491275
M894.7734_T10.86	894.773	10.8579	-0.0407614	0.0319994
M690.6403_T10.79	690.64	10.7871	-0.0400739	0.0448916
M1406.0718_T10.88	1406.07	10.8846	-0.0348982	-0.0301756
M865.766_T10.93	865.766	10.9284	-0.0377035	0.0307101
M832.7365_T10.98	832.737	10.9794	-0.0168396	0.1053
M864.7634_T10.91	864.763	10.9135	-0.0381707	0.0381738
M804.6268_T11.09	804.627	11.089	0.0316556	0.0374708
M748.6795_T11.12	748.679	11.1184	-0.0422873	0.0265235
M855.7017_T11.12	855.702	11.1244	-0.039752	0.0416122
M850.7476_T11.14	850.748	11.1423	-0.0399134	0.0343898
M698.6638_T11.18	698.664	11.1787	-0.0315618	-0.0406395
M876.7624_T11.14	876.762	11.1428	-0.0411387	0.0247193
M725.6824_T11.22	725.682	11.224	-0.0370396	0.0136323
M607.5408_T11.34	607.541	11.3426	-0.0432012	0.0182132
M602.5857_T11.35	602.586	11.3461	-0.042618	0.0112193
M878.7792_T11.39	878.779	11.3891	-0.0393367	0.0377657
M811.6754_T11.42	811.675	11.4155	-0.0397366	0.0487853
M806.7215_T11.45	806.721	11.4451	-0.0391338	0.0339104
M832.7364_T11.46	832.736	11.4571	-0.0222402	0.093625
M766.6928_T11.65	766.693	11.6546	-0.0358863	-0.0687914
M647.6666_T11.63	647.667	11.6335	-0.042812	0.0229862
M651.5669_T11.63	651.567	11.6338	-0.0436534	0.00178422
M629.5851_T11.64	629.585	11.6353	-0.0434841	0.00277603
M646.6117_T11.64	646.612	11.6354	-0.0433805	0.00766994
M767.6504_T11.78	767.65	11.7754	-0.039417	0.0257343
M762.6954_T11.8	762.695	11.7966	-0.0380321	0.023775
M994.8617_T11.88	994.862	11.8756	-0.0416049	-0.0100004
M790.7258_T12.1	790.726	12.1014	-0.0352941	0.0592045
M754.6892_T12.04	754.689	12.0421	-0.0265533	-0.0826124
M1411.0302_T12	1411.03	11.9957	-0.0353373	-0.0381098
M792.7056_T11.89	792.706	11.8857	-0.0382194	-0.0238437
M762.6954_T11.81	762.695	11.8053	-0.0380469	0.0240842
M575.5017_T12.08	575.502	12.084	-0.0379664	-0.0185276
M950.8357_T12.15	950.836	12.1515	-0.0420154	-0.00149162
M790.7258_T12.12	790.726	12.1219	-0.0357092	0.0565221
M780.7053_T12.15	780.705	12.1474	-0.0359702	-0.0426868
M726.6951_T12.48	726.695	12.4777	-0.0357233	-0.0416611
M753.7139_T12.5	753.714	12.5044	-0.0349044	0.0233446
M752.7106_T12.5	752.711	12.4961	-0.0337579	0.0331795
M911.7648_T12.45	911.765	12.4536	-0.0426812	0.00850559
M906.8098_T12.45	906.81	12.4511	-0.0421331	0.0208306
M878.7786_T12.45	878.779	12.4547	-0.0381464	0.0516943
M726.6951_T12.49	726.695	12.4851	-0.0358362	-0.0417679
M776.7105_T12.46	776.71	12.4603	-0.0400584	0.0441178
M727.6985_T12.48	727.698	12.4828	-0.037937	-0.0310146
M898.7736_T12.67	898.774	12.6715	-0.029674	-0.01674
M753.7139_T12.51	753.714	12.5103	-0.035	0.0240247
M752.7107_T12.5	752.711	12.5021	-0.0338742	0.0347344
M920.8244_T12.69	920.824	12.6856	-0.0418295	0.016094
M896.7683_T12.64	896.768	12.6405	-0.0326635	-0.0194996
M839.7052_T12.8	839.705	12.8001	-0.0327061	0.0775906
M834.7504_T12.77	834.75	12.771	-0.0333851	0.0790575
M768.7055_T12.79	768.706	12.7916	-0.0320362	-0.0796208
M834.674_T12.81	834.674	12.8063	0.00435387	0.046092
M796.729_T12.94	796.729	12.9409	-0.0306109	-0.0839379
M794.7213_T12.89	794.721	12.8917	-0.0344591	-0.0747618
M1038.8913_T13	1038.89	12.9996	-0.0375069	0.0421084
M802.7246_T13.03	802.725	13.0332	-0.0357301	0.0533763
M1440.9938_T13.06	1440.99	13.0586	-0.0362944	-0.033067
M1439.9895_T13.06	1439.99	13.0609	-0.0365167	-0.0300543
M1418.0055_T13.03	1418.01	13.0328	-0.030705	-0.02536
M796.685_T13.13	796.685	13.1328	-0.0382069	0.0527158
M795.6821_T13.13	795.682	13.1346	-0.0385369	0.056357
M794.7213_T12.9	794.721	12.9027	-0.0328755	-0.0736341
M956.8614_T13.22	956.861	13.2203	-0.0373536	0.0285574
M785.6189_T13.19	785.619	13.1938	0.00111567	0.0340784
M808.7364_T13.48	808.736	13.4765	-0.0383334	-0.0458417
M809.739_T13.48	809.739	13.4814	-0.0344071	-0.0529833
M1423.0418_T13.03	1423.04	13.0287	-0.0335338	-0.0389851
M950.8374_T13.46	950.837	13.4614	-0.0337818	0.0703921
M990.865_T13.42	990.865	13.4217	-0.0415653	0.01198
M874.7803_T13.71	874.78	13.7113	-0.0374817	0.0445027
M840.6303_T13.18	840.63	13.1791	0.00275962	-0.0502516
M808.7364_T13.49	808.736	13.487	-0.0385605	-0.0448549
M1436.0525_T13.5	1436.05	13.4978	-0.0319199	-0.0421766
M804.7391_T13.74	804.739	13.7417	-0.0347562	0.0670737
M1072.9448_T13.63	1072.94	13.6272	-0.0405674	0.0269778
M906.8102_T13.73	906.81	13.7252	-0.037862	0.0615022
M796.737_T14.03	796.737	14.0277	-0.0293893	-0.0684026
M874.7822_T13.95	874.782	13.9516	-0.0379017	0.0434133
M948.8566_T13.85	948.857	13.8462	-0.0416684	0.0325985
M1098.9605_T13.91	1098.96	13.913	-0.0383307	-0.00940729
M1442.0037_T13.89	1442	13.8851	-0.0399494	-0.0258903
M1424.0441_T13.68	1424.04	13.6765	-0.0372972	-0.0312526
M867.7403_T14.11	867.74	14.1125	-0.0359302	0.0669987
M862.7837_T14.17	862.784	14.1655	-0.0390632	0.0546214
M796.737_T14.05	796.737	14.0497	-0.0311922	-0.0830821
M1169.207_T14.04	1169.21	14.0438	0.0300988	-0.0593781
M1168.7052_T14.04	1168.71	14.0442	0.029595	-0.0604017
M1438.0677_T14.12	1438.07	14.122	-0.0284688	-0.0498578
M1439.0709_T14.12	1439.07	14.1215	-0.0296282	-0.0638554
M822.7525_T14.14	822.752	14.1352	-0.0323604	-0.08391
M823.7557_T14.13	823.756	14.1347	-0.0325026	-0.0822437
M850.7744_T14.29	850.774	14.2862	-0.0330172	-0.0719118
M853.7233_T14.29	853.723	14.2891	-0.032906	-0.0713758
M848.7681_T14.29	848.768	14.2895	-0.0323016	-0.0796943
M1004.8821_T14.33	1004.88	14.3254	-0.0424695	-0.000764
M876.7926_T14.45	876.793	14.4542	-0.0343789	-0.0350368
M823.7133_T14.37	823.713	14.3668	-0.0358172	0.0682971
M818.757_T14.39	818.757	14.3925	-0.0333967	0.0794673
M824.7158_T14.37	824.716	14.368	-0.0367548	0.0670938
M837.7707_T14.69	837.771	14.6949	-0.0342202	-0.0741934
M836.768_T14.65	836.768	14.6484	-0.0337638	-0.0761165
M978.8677_T14.59	978.868	14.5852	-0.0358152	0.069592
M1101.9793_T14.67	1101.98	14.6722	-0.0422047	0.0324223
M1100.9759_T14.67	1100.98	14.6699	-0.0421534	0.0342904
M824.7652_T14.6	824.765	14.6	-0.0292671	-0.0749635
M999.9111_T14.75	999.911	14.7515	-0.0364324	0.0391238
M837.7709_T14.72	837.771	14.7217	-0.032419	-0.0756419
M838.7742_T14.73	838.774	14.7341	-0.0346167	-0.0740238
M836.768_T14.74	836.768	14.7355	-0.0348478	-0.0746484
M832.7697_T14.65	832.77	14.6467	-0.0344337	0.0515487
M946.8369_T14.67	946.837	14.6691	-0.0354008	0.0640587
M998.9083_T14.73	998.908	14.7332	-0.0362006	0.0418022
M862.7837_T14.77	862.784	14.7734	-0.0359836	-0.0667744
M867.7403_T14.8	867.74	14.802	-0.0355821	-0.0573932
M934.8402_T14.99	934.84	14.9928	-0.0372679	0.0636013
M1116.9974_T14.96	1117	14.9566	-0.0409856	0.031926
M1114.992_T14.96	1114.99	14.9558	-0.0399037	0.0231822
M1056.9499_T14.97	1056.95	14.9672	-0.0420125	0.0336824
M892.8203_T15.42	892.82	15.4177	-0.041604	0.00426095
M829.7236_T15.24	829.724	15.2427	-0.0291308	-0.0879201
M890.8143_T15.43	890.814	15.4344	-0.0418089	-0.0088178
M895.7705_T15.44	895.77	15.4381	-0.0401673	-0.0198495
M1116.9199_T15.24	1116.92	15.2417	0.0309195	0.0215973
M824.7683_T15.25	824.768	15.25	-0.0295557	-0.0878358
M1012.9241_T15.28	1012.92	15.2824	-0.036272	0.0202899
M1072.9696_T15.26	1072.97	15.2639	-0.0396044	0.0357534
M1070.9658_T15.26	1070.97	15.2623	-0.0388811	0.0307107
M855.7393_T15.32	855.739	15.3217	-0.0347031	-0.076189
M857.7456_T15.32	857.746	15.3171	-0.034477	-0.0769721
M850.784_T15.33	850.784	15.33	-0.0320909	-0.0831397
M273.257_T15.36	273.257	15.3638	-0.0409589	0.0164217
M881.755_T15.4	881.755	15.3961	-0.0361846	-0.058642
M882.7582_T15.4	882.758	15.3989	-0.0363261	-0.0597952
M876.7995_T15.4	876.8	15.398	-0.0325143	-0.0802871
M1032.9137_T15.41	1032.91	15.4114	-0.0432257	0.00163336
M1060.9411_T15.39	1060.94	15.3948	-0.04274	0.0249191
M878.8061_T15.4	878.806	15.398	-0.0332205	-0.0760991
M858.7879_T15.47	858.788	15.4655	-0.0352282	0.0652131
M988.8524_T15.53	988.852	15.5291	-0.0435578	0.0112235
M864.7994_T15.61	864.799	15.6126	-0.0325215	-0.0802118
M846.7877_T15.56	846.788	15.5606	-0.0317782	0.0852034
M869.7547_T15.84	869.755	15.8425	-0.0302777	-0.0795798
M1046.9279_T15.77	1046.93	15.7689	-0.0426408	0.0154891
M1047.9319_T15.74	1047.93	15.7395	-0.0431346	0.0117576
M994.8458_T15.73	994.846	15.735	-0.0382147	0.0245286
M988.8867_T15.73	988.887	15.7339	-0.0426683	0.00526457
M1006.8989_T15.81	1006.9	15.8085	-0.0345872	0.0733615
M1014.9028_T15.78	1014.9	15.7789	-0.0419467	0.0227264
M1032.9121_T15.48	1032.91	15.4806	-0.0412994	-0.00115108
M838.7839_T15.64	838.784	15.6388	-0.0293773	-0.0856272
M1047.9316_T15.79	1047.93	15.7942	-0.0394988	0.02851
M869.7547_T15.88	869.755	15.8801	-0.0345546	-0.0769068
M864.7993_T15.75	864.799	15.7516	-0.0328147	-0.0820013
M1046.9279_T15.78	1046.93	15.7798	-0.0426316	0.0154463
M890.8147_T15.92	890.815	15.9181	-0.0340519	-0.0761818
M892.8208_T15.94	892.821	15.9354	-0.0302865	-0.0845826
M895.7702_T15.96	895.77	15.9595	-0.0312689	-0.0815418
M1072.9442_T16	1072.94	15.9958	-0.0397161	0.0361348
M880.8223_T16.42	880.822	16.4236	-0.0345184	-0.0702661
M962.8722_T16	962.872	15.9997	-0.0352018	0.0662251
M991.9017_T15.98	991.902	15.9776	-0.0416502	0.0280488
M1072.9437_T16.03	1072.94	16.0271	-0.0385854	0.0279104
M1088.9752_T16.36	1088.98	16.3576	-0.0427715	0.0274186
M857.7549_T16.37	857.755	16.374	-0.0347767	-0.0720961
M918.8459_T16.56	918.846	16.5643	-0.0350728	-0.0467336
M858.7584_T16.37	858.758	16.3735	-0.0341451	-0.075382
M852.7997_T16.39	852.8	16.3855	-0.0344266	-0.074653
M988.8877_T16.45	988.888	16.4523	-0.0423457	-0.0121291
M1060.9439_T16.45	1060.94	16.4474	-0.0428139	0.00831131
M878.8153_T16.45	878.815	16.4498	-0.0378884	-0.0631699
M883.7706_T16.46	883.771	16.4631	-0.0383715	-0.0580638
M885.7774_T16.48	885.777	16.4765	-0.0375842	-0.0614315
M1086.9595_T16.51	1086.96	16.5108	-0.0328982	0.0740522
M904.8306_T16.51	904.831	16.5063	-0.0378036	-0.057382
M910.7894_T16.52	910.789	16.5187	-0.0374292	-0.0466703
M906.8376_T16.51	906.838	16.5073	-0.0389294	-0.0523371
M653.6195_T16.53	653.62	16.531	0.0406917	0.00460455
M1016.8835_T16.59	1016.88	16.5938	-0.0421653	0.0191415
M273.2571_T16.57	273.257	16.5734	-0.0425506	0.0160469
M414.4296_T16.61	414.43	16.6126	-0.0423233	0.0168618
M691.6347_T16.61	691.635	16.612	-0.0430853	0.0113484
M866.8152_T16.64	866.815	16.6414	-0.0259497	-0.0990822
M1044.9495_T16.66	1044.95	16.6631	-0.0414461	0.0304567
M1074.9583_T16.78	1074.96	16.7843	-0.0392337	0.0433214
M894.8392_T16.72	894.839	16.7246	-0.0290055	-0.0925557
M885.7786_T16.53	885.779	16.5325	-0.0369712	-0.0652795
M892.8307_T16.72	892.831	16.72	-0.026935	-0.0979626
M893.8341_T16.72	893.834	16.7205	-0.0263949	-0.0982129
M899.7924_T16.79	899.792	16.7901	-0.0305905	-0.0806
M906.84_T16.65	906.84	16.6488	-0.038937	-0.0465307
M1116.9718_T16.74	1116.97	16.737	-0.0386862	0.0214534
M879.7761_T16.68	879.776	16.6762	-0.0345838	0.0602719
M1016.9158_T16.78	1016.92	16.7807	-0.0423285	0.0152814
M991.9055_T16.79	991.906	16.7935	-0.0362783	0.0622673
M1014.9036_T16.8	1014.9	16.7968	-0.0406358	0.011964
M938.8864_T16.8	938.886	16.8007	-0.0362769	0.0408245
M880.8254_T16.65	880.825	16.6474	-0.033347	-0.0715881
M1002.9117_T16.94	1002.91	16.939	-0.0399233	0.0436771
M892.8306_T16.86	892.831	16.8551	-0.0349888	-0.0654417
M893.8341_T16.82	893.834	16.8161	-0.0299004	-0.092312
M688.6949_T16.99	688.695	16.9896	-0.0400004	0.0107854
M1000.9238_T17.03	1000.92	17.0347	-0.0407576	0.0424246
M970.8774_T17.12	970.877	17.1244	-0.0382081	0.0167526
M908.8601_T17.2	908.86	17.2002	-0.0325363	-0.0614283
M991.9063_T16.89	991.906	16.8873	-0.0335766	0.0760475
M885.7862_T17.39	885.786	17.3854	-0.0369877	0.0098555
M911.8018_T17.45	911.802	17.447	-0.0342557	0.0213338
M1130.987_T17.24	1130.99	17.2389	-0.0404662	0.00736744
M958.8765_T17.32	958.877	17.3214	-0.041442	0.0416401
M966.9026_T17.35	966.903	17.353	-0.0415031	0.0235507
M1117.007_T17.33	1117.01	17.3282	-0.0424069	0.0216143
M1089.9781_T17.43	1089.98	17.4281	-0.0424712	0.0224835
M1088.9732_T17.44	1088.97	17.4447	-0.0424213	0.0231118
M1090.9817_T17.43	1090.98	17.4304	-0.0431181	0.0223538
M885.7862_T17.45	885.786	17.4529	-0.0386604	-0.0573821
M1016.9195_T17.49	1016.92	17.4872	-0.0417288	0.0126718
M946.8766_T17.64	946.877	17.6404	-0.0388395	0.041308
M947.8764_T17.53	947.876	17.5265	-0.0406627	0.038703
M1002.9337_T17.29	1002.93	17.2894	-0.0391463	0.0515371
M880.8309_T17.46	880.831	17.4562	-0.039146	-0.0529602
M882.8369_T17.46	882.837	17.4598	-0.0395597	-0.0535624
M1086.961_T17.52	1086.96	17.5159	-0.0401115	0.00839205
M906.8466_T17.51	906.847	17.5127	-0.0424436	-0.0289654
M911.8019_T17.52	911.802	17.5205	-0.0424679	-0.0295738
M913.8107_T17.58	913.811	17.583	-0.0419761	-0.030153
M932.8618_T17.56	932.862	17.5559	-0.0428408	-0.0228781
M937.8178_T17.57	937.818	17.5697	-0.0411203	-0.0139145
M1074.9844_T17.62	1074.98	17.6212	-0.040246	0.0434257
M922.8739_T17.71	922.874	17.7129	-0.0400209	-0.00480221
M899.8018_T17.7	899.802	17.6953	-0.0328089	-0.0817906
M894.8465_T17.71	894.846	17.7052	-0.0318826	-0.0852176
M900.8051_T17.7	900.805	17.7044	-0.0317481	-0.0834935
M915.8528_T17.72	915.853	17.7177	-0.0434507	0.0103715
M920.8618_T17.84	920.862	17.8448	-0.0324768	-0.0508636
M913.8128_T17.71	913.813	17.708	-0.0366143	-0.0660415
M980.9181_T17.82	980.918	17.8215	-0.0411011	0.0196718
M1042.9349_T17.81	1042.93	17.8137	-0.039545	0.0271362
M934.8723_T17.75	934.872	17.7489	-0.0389824	-0.0537776
M932.8618_T17.57	932.862	17.5683	-0.0421836	-0.0218124
M908.8594_T17.84	908.859	17.838	-0.0290158	-0.0864005
M1058.9582_T18.29	1058.96	18.2902	-0.0366517	0.0227064
M899.8018_T17.74	899.802	17.7443	-0.0262922	-0.08865
M894.8464_T17.87	894.846	17.8743	-0.040603	-0.0334033
M1033.9111_T17.98	1033.91	17.978	-0.0390245	0.0471211
M922.8722_T17.83	922.872	17.8267	-0.0398871	-0.0173043
M920.8619_T17.98	920.862	17.9842	-0.0433838	-0.0121144
M1100.9767_T18.02	1100.98	18.0232	-0.0421389	0.026808
M1101.9799_T18.02	1101.98	18.0241	-0.0412467	0.0302136
M947.8802_T18.29	947.88	18.2943	-0.0363478	0.0656007
M946.8774_T18.2	946.877	18.1987	-0.0377956	0.0108557
M936.8902_T18.28	936.89	18.2782	-0.0331055	-0.0470315
M913.8175_T18.43	913.818	18.4317	-0.0350082	-0.0294991
M909.8656_T18.46	909.866	18.457	-0.0407514	-0.0139758
M1145.0385_T18.23	1145.04	18.2344	-0.0428678	0.0240954
M986.9078_T18.37	986.908	18.3702	-0.0384902	0.0564445
M1056.9506_T18.32	1056.95	18.3196	-0.0410642	0.0418289
M1057.954_T18.32	1057.95	18.3201	-0.0405885	0.0447874
M1117.0065_T18.35	1117.01	18.3462	-0.0428626	0.0181599
M920.8616_T18.12	920.862	18.1174	-0.0372724	-0.0467687
M1044.9513_T18.38	1044.95	18.379	-0.0421287	0.0252913
M947.8802_T18.31	947.88	18.3063	-0.0356397	0.0685335
M946.8776_T18.29	946.878	18.2911	-0.0380208	0.0471827
M913.8176_T18.46	913.818	18.4593	-0.0420429	-0.0361889
M974.9056_T18.62	974.906	18.6179	-0.0356099	0.0555163
M908.8622_T18.47	908.862	18.4657	-0.0424977	-0.0294549
M1114.9918_T18.46	1114.99	18.4599	-0.0412687	0.00689797
M1072.9473_T18.52	1072.95	18.5197	-0.0390813	0.0412339
M934.8778_T18.52	934.878	18.5181	-0.0436108	-0.0134767
M1101.0099_T18.47	1101.01	18.4748	-0.0396016	0.0486806
M939.8335_T18.53	939.833	18.5264	-0.0426273	-0.0212254
M955.8064_T18.54	955.806	18.5446	-0.0414098	-0.0117127
M962.9004_T18.55	962.9	18.5487	-0.0430357	0.00238326
M960.8929_T18.56	960.893	18.5563	-0.0436976	-0.00155494
M966.8518_T18.64	966.852	18.6424	-0.0420262	-4.86e-05
M942.8803_T18.65	942.88	18.6548	-0.0412642	0.0305748
M1017.8797_T18.65	1017.88	18.6477	-0.0404536	0.0398816
M927.8346_T18.69	927.835	18.688	-0.039002	-0.0489087
M948.8925_T18.86	948.893	18.8586	-0.0367636	0.0186554
M922.8782_T18.69	922.878	18.69	-0.0381269	-0.0507629
M942.8796_T18.68	942.88	18.681	-0.0402325	0.0273868
M949.8966_T18.99	949.897	18.9882	-0.0422182	-0.00888736
M939.8335_T18.53_2	939.833	18.5347	-0.0395235	-0.0185712
M1070.9661_T18.77	1070.97	18.7733	-0.0399456	0.034737
M962.9003_T18.59	962.9	18.5853	-0.042785	0.00510661
M960.893_T18.58	960.893	18.5815	-0.0433739	0.000466174
M934.8778_T18.53	934.878	18.5278	-0.0406837	0.00660247
M966.8518_T18.66	966.852	18.66	-0.0421514	0.00107523
M950.9018_T18.94	950.902	18.9418	-0.0422747	-0.0248375
M1058.9699_T18.85	1058.97	18.8527	-0.039889	0.0379622
M936.8864_T18.65	936.886	18.6491	-0.0376622	0.0300328
M1189.0645_T18.92	1189.06	18.9247	-0.0426275	0.0269498
M983.8413_T19.1	983.841	19.104	-0.0284127	0.0121289
M1190.068_T18.92	1190.07	18.9236	-0.0425997	0.0266063
M986.908_T18.85	986.908	18.8499	-0.0399037	0.0372496
M927.8346_T18.74	927.835	18.7423	-0.0389986	-0.0437827
M922.878_T18.88	922.878	18.8766	-0.0426978	-0.016069
M955.8556_T19.03	955.856	19.0312	-0.0434175	-0.0130116
M948.8932_T19	948.893	18.9969	-0.0436993	-0.0050355
M950.9012_T18.98	950.901	18.9804	-0.0429102	-0.0179876
M974.9083_T19.16	974.908	19.1582	-0.0421877	0.00929726
M968.7927_T19.11	968.793	19.108	-0.0414494	-0.0155065
M1026.9399_T19.1	1026.94	19.099	-0.038033	0.0295495
M1173.0675_T19.1	1173.07	19.105	-0.0416412	0.0380712
M1046.9679_T19.26	1046.97	19.2609	-0.0364471	0.0568457
M1047.9706_T19.25	1047.97	19.2458	-0.0364331	0.056204
M941.8491_T19.37	941.849	19.3687	-0.0318795	-0.0129912
M1145.0389_T19.22	1145.04	19.2183	-0.0433832	0.0148849
M1014.9386_T19.26	1014.94	19.2584	-0.0396088	0.043898
M948.8932_T19.23	948.893	19.2272	-0.0363492	-0.0400669
M954.8976_T19.33	954.898	19.332	-0.0429028	-0.0237523
M976.9197_T19.52	976.92	19.523	-0.0405117	-0.0166564
M974.9085_T19.3	974.909	19.2988	-0.0389478	0.0534651
M979.8643_T19.29	979.864	19.2947	-0.0412882	0.0346544
M1026.8333_T19.39	1026.83	19.3905	-0.0423905	0.00359321
M941.8489_T19.41	941.849	19.4115	-0.0427912	-0.0265419
M1000.9225_T19.32	1000.92	19.3161	-0.0349307	0.0649235
M936.8936_T19.42	936.894	19.4229	-0.043415	-0.0174523
M1002.9378_T19.65	1002.94	19.6499	-0.0323571	0.0345235
M962.9707_T19.47	962.971	19.4671	-0.0427714	-0.00357738
M964.9775_T19.47	964.977	19.4663	-0.0417492	0.00286426
M964.9157_T19.47	964.916	19.4702	-0.0439125	-0.00646575
M962.9092_T19.47	962.909	19.4712	-0.0439535	-0.00684385
M992.9206_T19.48	992.921	19.4767	-0.041848	-0.023933
M963.9125_T19.47	963.913	19.4712	-0.0439881	-0.00584275
M967.8646_T19.48	967.865	19.4813	-0.0436806	-0.0142051
M983.8377_T19.5	983.838	19.5038	-0.0390708	-0.0213655
M969.8715_T19.48	969.872	19.4808	-0.0436293	-0.0140111
M988.9244_T19.51	988.924	19.5052	-0.0429617	-0.0114066
M990.9311_T19.5	990.931	19.5042	-0.043758	0.00840653
M1101.011_T19.54	1101.01	19.5394	-0.0430675	0.019779
M994.8832_T19.54	994.883	19.5438	-0.0425022	0.0027579
M971.8405_T19.65	971.841	19.6473	-0.0381543	-0.0489483
M950.9103_T19.64	950.91	19.6421	-0.0424422	-0.032408
M955.867_T19.64	955.867	19.6362	-0.0409148	-0.0392298
M956.8704_T19.65	956.87	19.6547	-0.0385833	-0.0381607
M977.9278_T19.88	977.928	19.8843	-0.0396919	0.027875
M976.9245_T19.9	976.925	19.9031	-0.0437357	-0.00794345
M970.9098_T19.73	970.91	19.7285	-0.041632	0.034992
M1217.096_T19.76	1217.1	19.7613	-0.0432123	0.0180651
M983.3089_T19.79	983.309	19.7924	-0.0433385	-0.00417996
M982.8063_T19.79	982.806	19.7864	-0.0431852	-0.00170051
M958.9077_T19.73	958.908	19.7327	-0.0271134	0.0704098
M978.9311_T19.91	978.931	19.9128	-0.0418969	-0.00994062
M955.8663_T19.8	955.866	19.8013	-0.0413223	-0.0340925
M950.9099_T19.84	950.91	19.8411	-0.0433154	-0.0149657
M983.8899_T20	983.89	19.9955	-0.042558	-0.00799002
M976.9246_T19.92	976.925	19.9197	-0.0437298	-0.00966176
M981.8798_T19.93	981.88	19.9261	-0.0423836	-0.0184591
M997.9319_T19.95	997.932	19.9546	-0.0407747	0.0272707
M1002.9398_T19.96	1002.94	19.956	-0.042633	-0.00660244
M1201.1005_T19.97	1201.1	19.9682	-0.0335795	0.0690192
M961.2958_T20.01	961.296	20.0123	-0.0431415	-0.00770557
M1178.0255_T20.05	1178.03	20.0528	-0.0433164	0.0171675
M1179.029_T20.06	1179.03	20.0556	-0.0433032	0.0174222
M1173.0703_T20.05	1173.07	20.0506	-0.0434507	0.0122263
M970.8837_T20.3	970.884	20.2965	-0.0398781	-0.0242353
M1004.9522_T20.36	1004.95	20.3585	-0.041492	-0.0109667
M969.8803_T20.26	969.88	20.2615	-0.0305591	-0.0131436
M1114.0159_T20.09	1114.02	20.0925	-0.0422688	0.0320269
M1113.0127_T20.1	1113.01	20.0954	-0.0423138	0.0313517
M1101.0129_T20.18	1101.01	20.1843	-0.0427096	0.0216437
M939.7842_T20.23	939.784	20.2311	-0.0431999	-0.00906542
M981.8798_T19.97	981.88	19.9679	-0.035721	-0.0425282
M1002.94_T20.15	1002.94	20.1549	-0.0400333	0.00446709
M965.9897_T20.32	965.99	20.3166	-0.0432684	-0.00880223
M964.9872_T20.32	964.987	20.3166	-0.0432285	-0.0103106
M966.9918_T20.31	966.992	20.3129	-0.0419921	-0.00125344
M969.8803_T20.31	969.88	20.3066	-0.04274	-0.0309733
M964.925_T20.32	964.925	20.3213	-0.043338	-0.0191535
M993.0071_T20.38	993.007	20.3785	-0.0427327	0.00574975
M992.0071_T20.36	992.007	20.3643	-0.043432	-0.00449007
M990.9405_T20.37	990.941	20.3654	-0.0438612	-0.0118481
M991.9438_T20.36	991.944	20.364	-0.0439114	-0.0108065
M1969.8047_T20.38	1969.8	20.3804	-0.0434384	-0.00265447
M1129.0433_T20.38	1129.04	20.3821	-0.0433241	0.0161945
M995.8957_T20.38	995.896	20.3787	-0.043519	-0.0180584
M1004.9546_T20.69	1004.95	20.6884	-0.0328201	-0.0451876
M1016.9556_T20.4	1016.96	20.3971	-0.0429757	-0.0118011
M1011.8695_T20.4	1011.87	20.4012	-0.0408208	-0.0158138
M1018.9626_T20.4	1018.96	20.3975	-0.0435178	-0.00881264
M1068.9871_T20.41	1068.99	20.4086	-0.0408531	0.041862
M1816.506_T20.48	1816.51	20.4782	-0.0432313	-0.0051916
M983.8962_T20.52	983.896	20.5195	-0.0428377	-0.0231281
M978.9408_T20.53	978.941	20.5271	-0.0433974	-0.0231706
M999.87_T20.54	999.87	20.5366	-0.0426882	-0.0217996
M984.9003_T20.53	984.9	20.5317	-0.0423119	-0.0298207
M1005.9591_T20.78	1005.96	20.7767	-0.0423323	-0.0210695
M1147.0539_T20.61	1147.05	20.6075	-0.035583	0.0633964
M1006.9624_T20.74	1006.96	20.7403	-0.0389184	-0.0186088
M1017.9589_T20.4	1017.96	20.4049	-0.0418727	-0.0102374
M992.9483_T20.47	992.948	20.4688	-0.0357782	-0.00588131
M1016.9557_T20.41	1016.96	20.4063	-0.0422355	-0.0130285
M1772.4798_T20.72	1772.48	20.7208	-0.0432658	-0.00559008
M983.8961_T20.66	983.896	20.6599	-0.0427784	-0.0214519
M978.9405_T20.72	978.94	20.7215	-0.0436017	-0.015492
M984.9002_T20.56	984.9	20.5625	-0.0419561	-0.0325365
M1229.1307_T20.78	1229.13	20.7848	-0.0372679	0.0557456
M1025.8857_T20.8	1025.89	20.7977	-0.0424583	-0.016302
M1009.9112_T20.79	1009.91	20.7863	-0.0433693	-0.0216339
M1004.9558_T20.78	1004.96	20.7845	-0.0436129	-0.0182134
M1024.9626_T21.01	1024.96	21.0138	-0.0359411	0.00891195
M1010.9147_T20.79	1010.91	20.7886	-0.0433271	-0.0205779
M1201.1005_T20.85	1201.1	20.8509	-0.0406644	0.044831
M1129.0438_T20.98	1129.04	20.9818	-0.0430651	0.0211693
M1010.9146_T20.82	1010.91	20.8185	-0.0385218	-0.0388631
M1004.9558_T20.97	1004.96	20.972	-0.0287018	-0.0690084
M997.9113_T21.16	997.911	21.165	-0.0428333	-0.0211305
M994.0208_T21.15	994.021	21.15	-0.04342	-0.00936378
M992.9562_T21.17	992.956	21.1709	-0.0434713	-0.0148049
M998.9148_T21.16	998.915	21.1645	-0.0432523	-0.0235085
M1018.9715_T21.21	1018.97	21.2058	-0.0440001	-0.00741412
M1023.9269_T21.22	1023.93	21.221	-0.0438872	-0.00929955
M1024.9304_T21.22	1024.93	21.2224	-0.0436625	-0.0125434
M1028.9048_T21.35	1028.9	21.3538	-0.0421221	-0.0330868
M1007.0336_T21.35	1007.03	21.353	-0.0426722	-0.0210294
M1011.9271_T21.35	1011.93	21.3543	-0.0418225	-0.0385194
M1006.9718_T21.36	1006.97	21.358	-0.0422842	-0.0349011
M1032.9867_T21.49	1032.99	21.4865	-0.0327905	0.0141718
M1034.9933_T21.51	1034.99	21.5133	-0.0430534	-0.00287841
M1032.935_T21.42	1032.94	21.4181	-0.0387586	0.0454688
M1011.9272_T21.46	1011.93	21.465	-0.0373968	-0.0530113
M1006.9716_T21.53	1006.97	21.5284	-0.0405626	-0.0177747
M1012.9306_T21.39	1012.93	21.3851	-0.0412771	-0.0177228
M1032.9868_T21.59	1032.99	21.5896	-0.0434904	0.00275474
M1008.9781_T21.36	1008.98	21.3635	-0.0418189	-0.0208792
M1034.9935_T21.56	1034.99	21.5597	-0.0434156	-0.00351149
M1021.9906_T21.94	1021.99	21.9429	-0.0369573	-0.00517222
M1020.9871_T21.89	1020.99	21.8887	-0.0289421	0.0152101
M1022.9937_T21.95	1022.99	21.953	-0.0416032	0.018289
M1032.9868_T21.69	1032.99	21.6913	-0.0380491	0.017619
M1035.001_T22.14	1035	22.142	-0.033329	-0.0466331
M1042.9204_T21.96	1042.92	21.9635	-0.0429321	-0.0128828
M1020.9873_T21.97	1020.99	21.9682	-0.0439126	-0.0014029
M1026.9461_T21.96	1026.95	21.965	-0.0435685	-0.00838483
M1025.9425_T21.97	1025.94	21.9696	-0.0436178	-0.0084139
M1049.0097_T21.98	1049.01	21.9829	-0.0438484	0.0042933
M1047.0027_T21.99	1047	21.9861	-0.0435753	-0.000102
M1053.965_T22	1053.96	21.9985	-0.0433231	0.00016548
M1051.0005_T21.97	1051	21.9677	-0.0433664	-0.0153093
M1035.0025_T22.14	1035	22.1433	-0.0426941	-0.0247994
M1060.966_T22.2	1060.97	22.1972	-0.0379213	0.0342372
M1049.0172_T22.53	1049.02	22.532	-0.0317	0.0577463
M1258.1698_T22.39	1258.17	22.3875	-0.0346798	0.076105
M1035.0025_T22.3	1035	22.2968	-0.04328	-0.00426323
M1061.0175_T22.39	1061.02	22.3875	-0.0429899	0.0186023
M1082.0201_T22.52	1082.02	22.5152	-0.0410424	0.0245524
M1063.025_T22.41	1063.03	22.4094	-0.0426206	0.023695
M1061.018_T22.49	1061.02	22.4856	-0.0377532	0.0279839
M1063.032_T22.95	1063.03	22.9506	-0.0405824	0.00320892
M1069.949_T22.71	1069.95	22.7129	-0.0430744	-0.00102821
M1053.9737_T22.72	1053.97	22.7203	-0.0433879	-0.00314438
M1049.0185_T22.72	1049.02	22.72	-0.0441399	0.00191451
M1077.0405_T22.73	1077.04	22.7297	-0.0437471	0.0120043
M1075.0338_T22.73	1075.03	22.7274	-0.0438772	0.00826188
M1079.9894_T22.73	1079.99	22.7326	-0.0424072	-0.00239014
M1063.032_T22.89	1063.03	22.8949	-0.0337556	-0.00927842
M1064.0375_T23.01	1064.04	23.0084	-0.0432678	-0.00466957
M1063.0336_T23.04	1063.03	23.0425	-0.0413811	0.00702241
M1091.0574_T23.21	1091.06	23.2129	-0.0435739	0.0083582
M1089.0493_T23.15	1089.05	23.1524	-0.0428422	0.015713
M1089.0499_T23.25	1089.05	23.2538	-0.0424701	0.0177316
M1091.0621_T23.61	1091.06	23.6117	-0.0417308	-0.0137089
M1082.0058_T23.44	1082.01	23.4372	-0.0432455	-0.00595005
M1105.0718_T23.44	1105.07	23.4414	-0.0437464	0.0111224
M1110.0279_T23.45	1110.03	23.4451	-0.043836	0.00224268
M1077.0497_T23.44	1077.05	23.4364	-0.0441438	0.00139352
M1103.0652_T23.44	1103.07	23.441	-0.0439019	0.00881204
M1097.0594_T23.55	1097.06	23.5497	-0.0433995	0.00727455
M1092.0677_T23.69	1092.07	23.6882	-0.043111	-0.00347676
M1091.065_T23.7	1091.07	23.6988	-0.0431728	0.00138218
M1119.0936_T24.04	1119.09	24.037	-0.0379127	0.000990212
M1091.0651_T23.75	1091.07	23.7506	-0.0438303	-0.000326
M1117.0806_T23.9	1117.08	23.8998	-0.0435698	0.006125
M1117.0806_T23.93	1117.08	23.9255	-0.0426073	0.00584463
M1131.0964_T24.1	1131.1	24.1031	-0.043822	0.0112367
M1105.081_T24.11	1105.08	24.1054	-0.0438485	-0.000204
M1110.0361_T24.11	1110.04	24.1095	-0.0432969	-0.00597663
M1133.1035_T24.11	1133.1	24.1082	-0.0437596	0.0119147
M1119.098_T24.31	1119.1	24.3143	-0.0433595	0.00186599
M1120.0996_T24.33	1120.1	24.3304	-0.0436472	-0.00165903
M1119.098_T24.33	1119.1	24.3324	-0.043449	0.00108504
M1161.1343_T24.7	1161.13	24.7001	-0.0415366	0.0359383
M1133.1121_T24.69	1133.11	24.687	-0.0423611	0.0116996
M1147.1278_T24.74	1147.13	24.7372	-0.0417989	0.00476787
M1161.1417_T25.13	1161.14	25.1329	-0.0434396	0.0110064
M1186.1463_T25.22	1186.15	25.2188	-0.0407611	-0.00960972

## Sheet: Negative
Feature	mz	rt	PC1	PC2
M357.1282_T1.36	357.128	1.3578	0.0426905	0.00103977
M275.1258_T1.35	275.126	1.3534	0.0577647	-0.0219914
M604.3749_T1.44	604.375	1.4422	0.00416025	-0.0802826
M681.3942_T1.41	681.394	1.4125	0.0483929	0.0539622
M749.468_T1.45	749.468	1.4453	0.0548556	0.0458896
M705.4421_T1.44	705.442	1.4449	0.0607331	0.0188277
M725.4212_T1.43	725.421	1.4253	0.0519803	0.0447081
M661.4156_T1.45	661.416	1.4542	0.0555375	0.03736
M443.243_T1.45	443.243	1.4493	0.0442169	-0.0427309
M384.2615_T1.49	384.261	1.4907	0.000395472	-0.0915686
M473.3077_T1.3	473.308	1.3037	-0.00638693	-0.101082
M383.2295_T1.49	383.229	1.4941	-0.0039929	-0.0916549
M443.2507_T1.46	443.251	1.4551	-0.00197584	-0.0866762
M655.4097_T1.46	655.41	1.4614	-0.0400533	-0.021689
M731.3989_T1.82	731.399	1.8248	0.0062424	-0.0940027
M813.3619_T1.38	813.362	1.3787	-0.0449583	-0.0171257
M815.3667_T1.46	815.367	1.4556	-0.040514	-0.0030078
M625.4569_T1.5	625.457	1.4988	0.00726387	-0.0891325
M477.1737_T1.47	477.174	1.4747	0.0477163	0.00480202
M477.3928_T1.51	477.393	1.508	-0.0503189	-0.0123732
M512.4754_T1.58	512.475	1.5837	-0.050155	-0.0361782
M639.4704_T1.54	639.47	1.545	0.00317841	-0.0893663
M566.5133_T1.59	566.513	1.5899	-0.0529847	-0.0467476
M370.2949_T1.6	370.295	1.5979	-0.0512065	-0.0374449
M287.2855_T1.61	287.286	1.6084	-0.0512597	-0.0412311
M288.2919_T1.61	288.292	1.6075	-0.0502628	-0.0414182
M443.2508_T1.5	443.251	1.5037	0.0165038	-0.0735396
M383.2294_T1.51	383.229	1.5075	0.00053482	-0.0854892
M255.2327_T1.59	255.233	1.5888	-0.0471956	-0.0416683
M284.3023_T1.77	284.302	1.7674	-0.0493688	-0.0568449
M589.5185_T2.01	589.518	2.0135	-0.0478083	-0.0478582
M603.5335_T2.06	603.533	2.0597	-0.0417148	-0.0457592
M813.4702_T1.88	813.47	1.8789	-0.0035927	0.104701
M596.5689_T1.83	596.569	1.8251	-0.0443348	-0.0393885
M643.5688_T1.83	643.569	1.835	-0.0431506	-0.0539437
M861.465_T1.81	861.465	1.8059	0.00130369	0.108237
M839.483_T1.84	839.483	1.8447	-0.00496044	0.113813
M829.4928_T2.06	829.493	2.065	-0.00419253	0.108441
M311.3331_T2.01	311.333	2.0128	-0.0616785	-0.022205
M311.2948_T2.01	311.295	2.0148	-0.0523411	-0.0456127
M275.1138_T2.03	275.114	2.0343	0.0607141	-0.00416476
M1684.0045_T2.07	1684	2.0669	0.013091	0.108353
M589.5189_T2.06	589.519	2.0632	-0.051473	-0.0544716
M841.4988_T2.07	841.499	2.0703	0.000769124	0.115071
M1710.0284_T2.07	1710.03	2.074	0.00414872	0.112352
M867.5142_T2.11	867.514	2.1116	-0.00211427	0.113788
M829.4962_T2.09	829.496	2.0851	-0.000101	0.113749
M351.3262_T2.26	351.326	2.2592	-0.0629458	-0.015433
M339.3261_T2.33	339.326	2.3302	-0.0491378	-0.0485173
M787.461_T2.45	787.461	2.4501	0.0483947	-0.0469357
M1201.683_T2.38	1201.68	2.375	0.0635855	-0.00283258
M397.1946_T2.37	397.195	2.365	0.00881068	-0.0910086
M747.5161_T2.72	747.516	2.7246	-0.0557226	0.0131549
M365.3423_T2.39	365.342	2.3901	-0.0452269	-0.0652107
M411.3834_T2.32	411.383	2.3186	-0.057561	-0.0239619
M409.4042_T2.42	409.404	2.4243	-0.0559757	-0.0533923
M489.4302_T2.4	489.43	2.3963	-0.0541826	0.00361991
M879.5109_T2.39	879.511	2.3894	0.00189154	0.112645
M869.5297_T2.43	869.53	2.4261	0.00276632	0.114444
M833.4851_T2.4	833.485	2.4037	0.0527445	-0.0317119
M740.5805_T2.51	740.58	2.5105	0.0548179	-0.0303103
M398.1978_T2.38	398.198	2.3824	0.0100715	-0.0895862
M487.4168_T2.47	487.417	2.4695	-0.0451581	-0.0193236
M399.2003_T2.4	399.2	2.4005	-0.000231	-0.0878743
M397.1944_T2.46	397.194	2.4583	0.01626	-0.0860832
M379.3573_T2.72	379.357	2.7242	-0.0542316	-0.0400751
M1489.0683_T2.74	1489.07	2.7415	-0.0461554	0.0727854
M823.5934_T2.77	823.593	2.7664	-0.0560887	-0.00591823
M577.4461_T2.78	577.446	2.7811	-0.0520859	-0.0119135
M447.3552_T2.48	447.355	2.4812	-0.044578	0.0450382
M381.3729_T3.02	381.373	3.0187	-0.0444549	-0.0524912
M439.4146_T2.88	439.415	2.8794	0.000151377	-0.0327564
M535.4114_T2.86	535.411	2.8595	-0.000372	-0.0233213
M517.4615_T2.9	517.462	2.9041	-0.056539	-0.0230723
M379.3573_T2.73	379.357	2.7313	-0.0541713	-0.04086
M361.3102_T2.92	361.31	2.9151	-0.0505693	0.0118652
M531.4768_T3.03	531.477	3.0325	-0.0487309	-0.0118703
M837.5484_T3.04	837.548	3.0436	-0.0579414	0.00925319
M381.3729_T3.05	381.373	3.049	-0.0522489	-0.0394194
M815.4905_T3.08	815.49	3.0844	0.050793	0.00657863
M779.515_T3.09	779.515	3.0862	0.0554693	0.0135904
M755.4705_T3.09	755.47	3.0853	0.0493178	0.0214046
M445.3725_T3.22	445.372	3.2203	-0.0384234	0.0481922
M837.6087_T3.07	837.609	3.0658	-0.0568327	0.00650691
M839.5546_T3.08	839.555	3.0773	-0.0553412	-0.00327011
M393.3729_T2.97	393.373	2.9724	-0.0470863	-0.0476387
M1013.6163_T3.21	1013.62	3.2132	0.0584561	0.0249993
M1593.1152_T3.34	1593.12	3.3417	-0.0620282	0.00808754
M1628.1184_T3.36	1628.12	3.3569	-0.0497765	0.0408297
M1629.1218_T3.35	1629.12	3.3528	-0.0468289	0.0438003
M1705.2188_T3.35	1705.22	3.3523	-0.046565	0.0382614
M1704.2168_T3.35	1704.22	3.3539	-0.0622382	0.00112961
M841.5005_T3.11	841.5	3.1066	-0.00233077	0.10499
M949.5331_T3.35	949.533	3.3474	-0.0593909	-0.00533319
M1704.135_T3.35	1704.13	3.3549	-0.0615891	0.0115399
M852.53_T3.35	852.53	3.3526	-0.050218	-0.0210679
M852.6222_T3.35	852.622	3.3549	-0.0592565	0.00139118
M1705.1385_T3.36	1705.14	3.3567	-0.0616483	0.0116351
M853.6286_T3.35	853.629	3.3541	-0.0514241	-0.00227977
M605.4774_T3.43	605.477	3.4337	-0.0572107	0.0061273
M395.4318_T3.4	395.432	3.4024	-0.0599342	-0.00399045
M395.3886_T3.4	395.389	3.4016	-0.0525172	-0.0209422
M814.499_T3.44	814.499	3.4398	0.0572873	-0.012397
M477.3914_T3.42	477.391	3.4229	-0.0477451	-0.028369
M481.2924_T3.44	481.292	3.4357	0.0590982	0.0130269
M751.5034_T3.44	751.503	3.4358	0.0559482	-0.00851599
M789.4769_T3.45	789.477	3.4527	0.0500526	0.00971134
M847.5011_T3.45	847.501	3.4518	0.061152	0.00801567
M409.4039_T3.5	409.404	3.4998	-0.0611916	-0.0103178
M877.58_T3.54	877.58	3.5353	-0.0481326	-0.0297173
M865.5797_T3.73	865.58	3.7254	-0.0584559	-0.00329647
M865.6411_T3.73	865.641	3.7278	-0.0535321	-0.00119678
M409.4039_T3.72	409.404	3.7245	-0.0559522	-0.0281777
M843.5193_T3.73	843.519	3.729	0.0481075	0.0149306
M755.4542_T3.81	755.454	3.8129	0.0586671	-0.0217862
M757.4517_T3.81	757.452	3.812	0.0579466	-0.0116822
M818.4497_T3.81	818.45	3.8098	0.0560579	-0.00598094
M820.4478_T3.81	820.448	3.8067	0.0577462	-0.0146197
M819.4636_T3.81	819.464	3.8111	0.0520419	-0.0112337
M818.473_T3.81	818.473	3.8089	0.0517874	0.00712787
M643.5669_T3.95	643.567	3.9531	-0.0418116	0.0372176
M423.4196_T3.92	423.42	3.9169	-0.0526452	-0.00638893
M779.6088_T4.09	779.609	4.0883	-0.0161239	-0.0971251
M418.3399_T4.1	418.34	4.0984	0.00449295	-0.0750714
M611.4878_T4.52	611.488	4.5223	-0.00033	0.109017
M879.5953_T4.15	879.595	4.1461	-0.0625029	0.00447326
M611.4879_T4.42	611.488	4.4189	0.00948053	0.102674
M633.5092_T4.18	633.509	4.1754	-0.0611741	0.00589384
M423.4197_T4.2	423.42	4.2025	-0.0528386	-0.00898146
M852.5673_T3.96	852.567	3.9564	-0.0549502	-0.0130984
M851.5638_T3.99	851.564	3.9941	-0.0559514	0.000949507
M853.5699_T4.04	853.57	4.0376	-0.0467992	-0.0144889
M655.5074_T4.52	655.507	4.5171	0.0459527	0.0082372
M611.4879_T4.57	611.488	4.5668	-0.000152	0.105596
M652.577_T4.74	652.577	4.7436	-0.00989757	0.108276
M253.2167_T4.75	253.217	4.7479	0.00349015	0.0975423
M611.4879_T4.61	611.488	4.6059	0.0100388	0.0993758
M688.4988_T4.66	688.499	4.6609	0.00197471	0.1077
M652.5764_T4.75	652.576	4.7519	-0.00962944	0.107874
M717.5255_T4.47	717.526	4.4725	0.0414324	-0.0167542
M826.5562_T5.14	826.556	5.1402	0.0479546	0.00880943
M690.57_T5.21	690.57	5.2099	0.0505883	-0.0167492
M622.5187_T5.02	622.519	5.0242	0.0518152	-0.0124319
M288.2919_T5.03	288.292	5.026	0.0559574	-0.0242227
M375.2744_T5.03	375.274	5.0313	0.0550497	0.0134152
M422.3495_T5.03	422.349	5.0327	0.0549762	-0.00422676
M465.4667_T5.13	465.467	5.132	-0.0473836	-0.0276235
M311.2949_T5.13	311.295	5.1302	-0.0634931	-0.00379323
M633.5508_T5.06	633.551	5.0553	0.0579942	0.000910873
M690.57_T5.22	690.57	5.2241	0.0515036	-0.0135001
M641.491_T5.33	641.491	5.326	-0.00428762	0.103686
M465.4667_T5.15	465.467	5.1527	-0.0477992	-0.0376732
M652.5227_T5.18	652.523	5.1811	-0.0038183	0.102754
M651.5191_T5.16	651.519	5.1584	-0.0071694	0.102324
M718.5379_T5.64	718.538	5.6399	-0.0479862	0.0150173
M639.5716_T5.63	639.572	5.6305	0.000342475	0.109905
M655.5947_T5.8	655.595	5.7957	-0.00522755	0.107144
M415.3056_T5.72	415.306	5.715	0.00479549	0.110041
M653.5096_T5.8	653.51	5.8023	0.00510948	0.111573
M849.7537_T5.81	849.754	5.8091	-0.00899732	0.110255
M655.5948_T5.81	655.595	5.8146	0.00642957	0.0996094
M653.5096_T5.82	653.51	5.823	0.00288879	0.111636
M1188.0353_T5.85	1188.04	5.8499	-0.00980983	0.110419
M395.3885_T6.13	395.389	6.1306	-0.0558382	-0.00654204
M431.3369_T6.06	431.337	6.0627	0.0154974	0.104924
M253.2167_T6.11	253.217	6.1115	0.00230183	0.106039
M746.6262_T6.26	746.626	6.256	-0.0508967	0.00805089
M1371.8507_T6.11	1371.85	6.1134	0.0457084	0.0746949
M339.3261_T6.43	339.326	6.4279	-0.0642102	-0.000702
M947.6584_T6.27	947.658	6.2693	-0.055934	-0.00290524
M643.5061_T6.39	643.506	6.3857	0.00999049	0.0991045
M645.5067_T6.37	645.507	6.3724	0.00954488	0.106718
M667.605_T6.41	667.605	6.4057	0.00154466	0.108577
M667.5506_T6.36	667.551	6.3591	-0.00180065	0.109531
M703.5268_T6.37	703.527	6.3721	0.012118	0.103912
M269.248_T6.42	269.248	6.4191	0.00483594	0.103953
M746.626_T6.44	746.626	6.4448	-0.0540677	0.0128802
M339.3261_T6.45	339.326	6.4474	-0.0638932	0.00189039
M645.5074_T6.44	645.507	6.4381	0.00799563	0.104275
M667.6049_T6.46	667.605	6.4559	0.00383965	0.107865
M689.5717_T6.58	689.572	6.579	-0.0552599	-0.00986135
M690.5743_T6.57	690.574	6.5724	-0.0644768	-0.00269984
M1022.5342_T6.71	1022.53	6.7055	-0.0506279	0.0447943
M479.4822_T6.68	479.482	6.6843	-0.0441912	-0.0335544
M1023.0361_T6.7	1023.04	6.6966	-0.0469667	0.0445984
M1385.8646_T6.69	1385.86	6.6879	0.0465372	0.0709828
M740.6041_T6.72	740.604	6.716	0.0432055	-0.00943684
M760.5848_T6.83	760.585	6.8348	-0.0229782	0.0265255
M1371.8505_T7.14	1371.85	7.1401	-0.057515	0.0349977
M1055.699_T7.2	1055.7	7.1954	-0.0598729	0.0340196
M681.6217_T7.14	681.622	7.1351	0.0159662	0.0962066
M1397.8669_T7.24	1397.87	7.2375	-0.0507738	0.0342389
M703.5857_T7.28	703.586	7.2808	-0.0614534	-0.000503
M1385.867_T7.4	1385.87	7.3963	-0.0577747	0.0321037
M949.6732_T7.4	949.673	7.4025	-0.0589673	-0.00818339
M653.5347_T7.44	653.535	7.4411	0.011112	0.108088
M729.6086_T7.71	729.609	7.7131	-0.0581965	-0.0207614
M367.3573_T7.69	367.357	7.6889	-0.0420853	-0.0269183
M615.5352_T7.61	615.535	7.6121	-0.0639227	0.00457124
M1411.8824_T7.76	1411.88	7.7591	-0.0558856	0.0344322
M774.6003_T7.75	774.6	7.7547	-0.0611365	0.0105507
M367.3573_T7.84	367.357	7.844	-0.0491935	-0.015358
M600.5113_T7.97	600.511	7.9651	-0.062659	-0.00818746
M693.5581_T7.96	693.558	7.9586	-0.0641467	-0.00254283
M601.5155_T7.96	601.516	7.9601	-0.0608371	-0.0155535
M717.6026_T7.96	717.603	7.9628	-0.0517556	-0.00652518
M753.5789_T7.97	753.579	7.9687	-0.064613	0.00196935
M717.6593_T7.96	717.659	7.9618	-0.0626636	-0.0100293
M657.5809_T7.94	657.581	7.9387	-0.0475871	-0.00779294
M720.5746_T8.01	720.575	8.0082	-0.0558292	0.00138786
M703.5878_T7.96	703.588	7.9649	-0.0601023	-0.0114259
M1399.8825_T8	1399.88	8.0039	-0.0553065	0.0327826
M1031.6197_T8.09	1031.62	8.0945	-0.0470584	0.0512105
M1078.5487_T8.09	1078.55	8.0937	-0.0441443	0.011171
M1071.5506_T8.09	1071.55	8.0946	-0.0436242	0.0469069
M1072.0524_T8.09	1072.05	8.0946	-0.0457958	0.030639
M2062.1077_T8.09	2062.11	8.0892	-0.0496384	0.0454727
M2063.1112_T8.09	2063.11	8.0892	-0.0491378	0.0459174
M1251.8456_T8.14	1251.85	8.1399	-0.0564645	0.0105557
M657.5804_T8.07	657.58	8.0748	-0.050589	-0.00639613
M1426.9009_T8.41	1426.9	8.4144	-0.0584399	0.0390812
M690.5745_T8.21	690.574	8.2082	-0.0517271	0.0225791
M733.5952_T8.25	733.595	8.2531	-0.0619057	-0.000388
M599.5394_T8.3	599.539	8.3003	-0.0632029	0.0111355
M381.373_T8.5	381.373	8.4971	-0.063699	-0.00811828
M799.6009_T8.32	799.601	8.3221	-0.0514322	-0.0430174
M1425.8972_T8.45	1425.9	8.4543	-0.0591081	0.032619
M1049.7595_T8.52	1049.76	8.5179	-0.0511078	0.0365617
M381.373_T8.53	381.373	8.5278	-0.0636494	-0.00856912
M2840.7944_T8.62	2840.79	8.615	-0.0563258	0.028019
M1414.8537_T8.61	1414.85	8.6116	-0.0613841	0.0243122
M2841.2962_T8.61	2841.3	8.611	-0.05878	0.026567
M1511.8682_T8.61	1511.87	8.612	-0.0561354	0.037758
M1414.9023_T8.61	1414.9	8.6112	-0.0578097	0.0386973
M1347.9215_T8.59	1347.92	8.5898	-0.0610567	0.00217651
M1413.8555_T8.61	1413.86	8.606	-0.0607795	0.0321286
M1414.96_T8.61	1414.96	8.6115	-0.0541984	0.0520119
M2830.3052_T8.61	2830.31	8.6129	-0.0593284	0.0335805
M2828.8019_T8.61	2828.8	8.6117	-0.0530852	0.0475498
M1411.8818_T8.19	1411.88	8.1863	-0.0581338	0.0262173
M1435.88_T8.61	1435.88	8.6054	-0.0500813	0.0276522
M1345.9152_T8.6	1345.92	8.5973	-0.060436	0.000345556
M2132.8417_T8.61	2132.84	8.612	-0.0621749	0.0170569
M1413.9579_T8.61	1413.96	8.6103	-0.0560073	0.0307749
M2829.8054_T8.61	2829.81	8.612	-0.0518511	0.0416222
M2133.3435_T8.61	2133.34	8.6133	-0.0593796	0.0152759
M1415.9786_T8.61	1415.98	8.6143	-0.050485	0.0495252
M1495.9005_T8.62	1495.9	8.6152	-0.0543229	0.0241824
M1413.899_T8.61	1413.9	8.6138	-0.0576081	0.0394935
M977.7061_T8.66	977.706	8.6582	-0.0573743	0.00670176
M2830.8087_T8.61	2830.81	8.6101	-0.0591213	0.0430334
M2385.6305_T8.63	2385.63	8.6308	-0.0533151	0.01522
M2384.6265_T8.63	2384.63	8.6293	-0.0418063	0.0112187
M732.6184_T8.72	732.618	8.7198	-0.0508225	0.0030199
M687.5911_T8.88	687.591	8.8816	-0.0576991	-0.00326019
M1439.9132_T8.95	1439.91	8.9502	-0.0556372	0.0353278
M395.3885_T9.03	395.389	9.0348	-0.0471773	-0.0192363
M643.5658_T9.03	643.566	9.0251	-0.0536608	-0.00673589
M645.5725_T9.03	645.572	9.0274	-0.0548742	-0.00500234
M679.5436_T9	679.544	9.0043	-0.0622593	0.00835798
M802.6307_T9.07	802.631	9.0678	-0.0586776	-0.00549849
M817.6121_T9.05	817.612	9.0538	-0.0542158	-0.0126161
M1451.9009_T9.21	1451.9	9.2139	-0.0487817	0.0230517
M1509.9156_T9.21	1509.92	9.2116	-0.057705	0.0187621
M1427.9139_T9.21	1427.91	9.2148	-0.0567178	0.0363728
M1075.0775_T9.28	1075.08	9.2815	-0.0501584	0.0568633
M2090.1383_T9.27	2090.14	9.2735	-0.0471205	0.0518213
M1074.5758_T9.28	1074.58	9.2815	-0.0467237	0.062734
M2091.1416_T9.28	2091.14	9.2775	-0.0486557	0.0491162
M395.3886_T9.26	395.389	9.2614	-0.0497645	-0.0130828
M745.6338_T9.38	745.634	9.377	-0.062194	0.00715114
M731.6179_T9.29	731.618	9.2944	-0.0503258	-0.0156871
M1453.9276_T9.62	1453.93	9.6191	-0.0547931	0.0452093
M409.4042_T9.81	409.404	9.8135	-0.0474439	0.00284682
M1442.0049_T9.79	1442	9.7934	-0.0528672	0.0452535
M1464.9142_T9.79	1464.91	9.7911	-0.0565756	0.0377288
M1523.9316_T9.8	1523.93	9.795	-0.0556391	0.0338326
M1441.9298_T9.79	1441.93	9.7936	-0.0578198	0.0401475
M1443.0089_T9.79	1443.01	9.7911	-0.057865	0.0351602
M409.4043_T9.84	409.404	9.8389	-0.0474374	0.00435073
M561.5603_T9.87	561.56	9.8739	-0.0541717	-0.0147205
M1376.0325_T10.33	1376.03	10.3287	-0.0541817	-0.0267646
M1089.8009_T10.25	1089.8	10.2497	-0.0471777	0.0424829
M1125.7774_T10.26	1125.78	10.257	-0.0543249	-0.00935161
M1373.9463_T9.95	1373.95	9.9545	-0.0483116	0.019455
M1455.9446_T10.36	1455.94	10.3632	-0.0530126	0.039642
M671.5969_T10.44	671.597	10.4367	-0.059736	0.0164568
M423.4198_T10.45	423.42	10.4516	-0.0598481	0.0120312
M856.6784_T10.5	856.678	10.5004	-0.054098	0.00474236
M745.5551_T10.63	745.555	10.6312	-0.0469273	-0.022431
M1390.049_T10.81	1390.05	10.8085	-0.0549064	-0.0141366
M1457.9502_T10.39	1457.95	10.3885	-0.0424384	0.0159279
M423.4199_T10.64	423.42	10.6419	-0.0608853	0.0132059
M773.6636_T10.88	773.664	10.8771	-0.02093	0.0139566
M2806.9677_T10.8	2806.97	10.8048	-0.0541289	0.00832028
M1194.8666_T10.78	1194.87	10.7756	0.0363839	0.0154731
M1405.0645_T11.04	1405.06	11.0415	-0.0517641	-0.0400021
M845.6474_T10.76	845.647	10.7618	0.0380879	-0.0258427
M1403.9852_T10.81	1403.99	10.8069	-0.0533606	0.00249483
M1389.9776_T10.97	1389.98	10.9717	-0.0573838	-0.0081521
M767.668_T11.18	767.668	11.1764	-0.0389398	0.0738114
M1390.049_T11.1	1390.05	11.1012	-0.053706	-0.0220052
M741.6153_T11.13	741.615	11.1283	-0.0536198	0.0360882
M1404.0627_T11.18	1404.06	11.1835	-0.0565737	-0.0242979
M767.668_T11.19	767.668	11.1875	-0.0389137	0.0734014
M741.6153_T11.14	741.615	11.1352	-0.0557464	0.0345586
M1442.0054_T11.43	1442.01	11.4283	-0.0511613	0.00425043
M799.6014_T11.7	799.601	11.6991	-0.0563659	0.0312095
M1565.882_T11.58	1565.88	11.5753	-0.0329901	0.0882454
M2808.9914_T11.77	2808.99	11.7656	-0.0522129	0.0157689
M2809.996_T11.76	2810	11.7634	-0.0515494	0.0144987
M601.5915_T11.95	601.591	11.9542	0.0493991	-0.0435201
M1418.0845_T12.01	1418.08	12.0052	-0.061395	0.0120673
M1419.0879_T12.01	1419.09	12.0089	-0.0545882	0.00946527
M785.6139_T11.97	785.614	11.9681	-0.0489016	0.0449822
M783.6068_T11.95	783.607	11.9496	-0.0471362	0.0422151
M708.5006_T12.04	708.501	12.0377	-0.0554368	-0.0106509
M1419.0879_T12.03	1419.09	12.0331	-0.0521701	0.0169172
M1418.0849_T12.05	1418.08	12.0498	-0.0618724	0.00982682
M1407.0111_T12.66	1407.01	12.6583	-0.0499566	0.00421051
M702.4977_T12.28	702.498	12.2807	-0.0516039	-0.01205
M1406.0047_T12.4	1406	12.4038	-0.0544117	0.0189246
M1427.987_T12.43	1427.99	12.43	-0.0542962	-0.00113632
M861.7103_T12.45	861.71	12.446	0.0427834	-0.040667
M1454.0045_T12.54	1454	12.537	-0.0516392	-0.00652591
M702.4996_T12.69	702.5	12.6907	-0.0482246	0.00262912
M703.0018_T12.72	703.002	12.7238	-0.0493086	0.00368717
M1404.9967_T12.27	1405	12.2656	-0.0536194	0.02296
M1406.0071_T12.74	1406.01	12.7366	-0.0495593	0.0116924
M1394.0065_T12.88	1394.01	12.8842	-0.0466737	0.0208619
M1389.977_T12.92	1389.98	12.9217	-0.0624716	0.0218597
M1142.1504_T12.9	1142.15	12.8951	0.040712	0.0700739
M709.5084_T12.94	709.508	12.9411	-0.0575781	0.000227627
M1420.025_T12.94	1420.02	12.9439	-0.0534903	-0.000858
M1421.0284_T12.94	1421.03	12.9435	-0.0536196	0.00353157
M1154.6554_T13.01	1154.66	13.0103	0.0465742	0.0636993
M1415.9923_T12.99	1415.99	12.9883	-0.0431202	-0.000406
M1136.6515_T13.03	1136.65	13.0274	0.0451435	0.0643649
M1422.0315_T12.95	1422.03	12.9532	-0.0533451	0.00373228
M1041.8165_T13.11	1041.82	13.1139	0.0450672	0.0216926
M1434.0365_T13.13	1434.04	13.1314	-0.0542202	0.0314847
M629.6226_T13.3	629.623	13.2974	0.0429189	-0.0528592
M1447.0434_T13.05	1447.04	13.0527	-0.0527822	-0.000688
M1149.6595_T13.18	1149.66	13.1793	0.0395185	0.0674231
M1431.0107_T13.07	1431.01	13.073	-0.0513541	0.00334513
M1458.0319_T13.35	1458.03	13.3533	-0.0537639	-0.0177307
M1430.0066_T13.1	1430.01	13.0985	-0.0515069	0.029315
M1423.0362_T13.35	1423.04	13.3508	-0.0465769	0.0433777
M1422.0313_T13.21	1422.03	13.2113	-0.0487307	0.053599
M1444.0144_T13.25	1444.01	13.2479	-0.0470159	0.0117424
M809.7223_T13.83	809.722	13.8303	-0.0428499	0.0168729
M1422.0349_T13.81	1422.03	13.8137	-0.0546774	0.0204688
M1418.0085_T13.88	1418.01	13.8808	-0.0561644	0.019969
M1444.0205_T13.89	1444.02	13.8884	-0.0568088	0.00583306
M1197.6638_T13.99	1197.66	13.9891	0.049482	0.0392456
M1167.6563_T14.04	1167.66	14.0371	0.058121	0.0318655
M1179.6746_T13.98	1179.67	13.9829	0.0471582	0.0650979
M1161.1565_T13.98	1161.16	13.9838	0.0546786	0.0460616
M1180.1764_T13.99	1180.18	13.986	0.0467569	0.0692684
M1181.6738_T14.01	1181.67	14.0075	0.0507319	0.0459465
M1150.668_T13.99	1150.67	13.9851	0.0548766	0.0494481
M2301.3394_T13.98	2301.34	13.9833	0.0530854	0.045514
M2300.3356_T13.98	2300.34	13.9842	0.0542362	0.0445592
M1161.6579_T13.99	1161.66	13.9851	0.0541053	0.0509166
M1150.1664_T13.98	1150.17	13.9842	0.0547058	0.0487106
M1149.6647_T13.98	1149.66	13.9847	0.0540213	0.0504277
M1160.6551_T13.98	1160.66	13.9825	0.0539958	0.0417155
M2323.3202_T13.98	2323.32	13.9827	0.0568306	0.0307519
M1191.1667_T13.98	1191.17	13.982	0.0523377	0.0565382
M1152.6734_T13.98	1152.67	13.9832	0.0520338	0.0570053
M1198.1646_T13.99	1198.16	13.9856	0.0530147	0.0466559
M1190.6648_T13.99	1190.66	13.986	0.0494869	0.0540905
M1151.6705_T13.99	1151.67	13.9873	0.0514364	0.0446909
M1458.0376_T14.05	1458.04	14.0486	-0.0584264	-0.00114776
M1436.0555_T14.05	1436.06	14.0527	-0.05127	0.00596302
M1438.062_T14.05	1438.06	14.05	-0.0494897	0.000605614
M717.5241_T14.04	717.524	14.0445	-0.0566497	-0.0153511
M2329.3594_T14.07	2329.36	14.0704	0.0460375	0.0557058
M1211.6713_T14.07	1211.67	14.0695	0.0503446	0.0543694
M1459.0406_T14.05	1459.04	14.0499	-0.0580689	0.000691564
M1175.1661_T14.09	1175.17	14.0885	0.0486527	0.0389973
M2326.3493_T14.07	2326.35	14.0691	0.0466842	0.0537432
M2327.354_T14.07	2327.35	14.0722	0.0492262	0.0496998
M1174.1645_T14.07	1174.16	14.0735	0.0440911	0.0481351
M1433.0261_T14.04	1433.03	14.0415	-0.0471604	0.0528856
M1198.1648_T13.99	1198.16	13.9913	0.0498296	0.0455252
M1978.2368_T14.22	1978.24	14.2238	0.0410561	0.0785088
M1129.8689_T14.22	1129.87	14.2166	0.0415364	0.00132152
M1069.8478_T14.21	1069.85	14.2139	0.0465491	-0.023559
M1133.8514_T14.24	1133.85	14.2418	0.0526026	-0.0101389
M1165.8448_T14.23	1165.84	14.2313	0.041889	-0.0411393
M1436.0555_T14.1	1436.06	14.1018	-0.0394185	-0.020714
M1193.69_T14.88	1193.69	14.8753	0.0471519	0.0404432
M1489.0909_T14.7	1489.09	14.6959	-0.0605454	0.00504194
M1488.0864_T14.68	1488.09	14.6758	-0.0645794	-0.00437217
M1204.6807_T14.89	1204.68	14.89	0.0495368	0.0610782
M1174.6705_T14.89	1174.67	14.894	0.051074	0.0503328
M1435.0421_T14.89	1435.04	14.8896	-0.051554	0.0213963
M1434.0372_T14.85	1434.04	14.851	-0.0464824	0.023108
M1157.9002_T15.26	1157.9	15.2573	0.0537256	-0.00121145
M1097.8792_T15.27	1097.88	15.2658	0.056765	0.00865388
M1193.8766_T15.28	1193.88	15.2822	0.050838	0.0147659
M1160.8749_T15.28	1160.87	15.2782	0.0550103	0.0267857
M1133.8548_T15.27	1133.85	15.2656	0.0581083	0.00612742
M1185.9313_T16.26	1185.93	16.2612	0.0345739	-0.0227207
M1221.9074_T16.28	1221.91	16.2805	0.0392741	-0.0101894
M1125.9102_T16.27	1125.91	16.2672	0.0425391	-0.015757
M1161.886_T16.26	1161.89	16.2585	0.0461064	-0.0192891
M1153.9405_T17.21	1153.94	17.2133	0.0460633	-0.0207664
M1606.3622_T22.47	1606.36	22.4654	-0.0238107	0.0247846
M1196.2204_T23.18	1196.22	23.1849	0.0488868	-0.0518278
M802.4998_T23.61	802.5	23.6092	-0.0256039	0.00576527
M1224.2529_T23.74	1224.25	23.7447	0.0520511	-0.0267869
M1252.2841_T24.28	1252.28	24.28	0.0561272	-0.0259434
M1402.2991_T24.61	1402.3	24.6142	0.0503953	0.00628607
M1164.1951_T24.51	1164.2	24.507	0.0389838	-0.0494296
M1402.3018_T24.67	1402.3	24.6742	0.0517164	0.00333367
M1280.3152_T24.77	1280.32	24.7691	0.0579653	-0.0111598
M1281.3184_T24.77	1281.32	24.7705	0.0590446	-0.00479636
M1613.3328_T25.29	1613.33	25.2897	-0.0178565	0.0222025
M1612.3289_T25.3	1612.33	25.2972	-0.0159133	0.0302274
M601.4665_T25.46	601.466	25.4581	0.0583372	0.00388297
M1634.4218_T26.08	1634.42	26.075	-0.0117313	0.0321627
M1457.3507_T26.42	1457.35	26.4157	0.00646018	0.11009
M1456.3483_T26.41	1456.35	26.4149	0.00157668	0.10576
