# Supplementary material for: Inhibition of de novo fatty acid synthesis in Mycobacterium tuberculosis
Source: J Biol Chem. 2025 Dec 8;302(1):111022. doi: 10.1016/j.jbc.2025.111022 (PMC12803843; doi:10.1016/j.jbc.2025.111022)
Supplement: Table S6 [file mmc5.xlsx]

## Sheet: Positive
Feature	Lipid ID	Lipid Family		mz	rt
M414.4296_T16.61	Mycosanoic or Mycocersoci acid(C26)	Mycosanoic or Mycocersoci acid	MBFA	414.43	16.6126
M480.3082_T1.57	LPE(18:1)	LPE	LPE	480.308	1.5716
M553.5538_T10.78	Hydroxyphthioceranic acid(C36)	Hydroxyphthioceranic acid	Hydroxy-MBFA	553.554	10.7751
M582.5076_T3.86	DG(32:2)	DG	DG	582.508	3.8614
M607.5408_T11.34	DG(35:2)	DG	DG	607.541	11.3426
M612.5605_T7.4	DG(34:1)	DG	DG	612.561	7.4042
M653.6195_T16.53	DG(C38)	DG	DG	653.62	16.531
M691.6347_T16.61	DG(41:2)	DG	DG	691.635	16.612
M698.6636_T3.95	DG(C40)	DG	DG	698.664	3.9495
M698.6638_T11.18	DG(C40)	DG	DG	698.664	11.1787
M726.6951_T12.49	DG(C42)	DG	DG	726.695	12.4851
M726.6953_T4.95	DG(C42)	DG	DG	726.695	4.9489
M752.7107_T12.5	DG(44:1)	DG	DG	752.711	12.5021
M754.6892_T12.04	TG(C43)	TG	TG	754.689	12.0421
M758.5668_T4.76	PE(37:2)	PE	PE	758.567	4.7571
M766.6928_T11.65	TG(44:1)	TG	TG	766.693	11.6546
M768.7055_T12.79	TG(C44)	TG	TG	768.706	12.7916
M776.6142_T7.75	PE(C38)	PE	PE	776.614	7.7474
M778.6852_T8.95	TG(45:2)	TG	TG	778.685	8.9477
M778.6905_T10.08	TG(45:2)	TG	TG	778.691	10.0821
M780.7053_T12.15	TG(45:1)	TG	TG	780.705	12.1474
M783.6455_T10.1	TG(45:2)	TG	TG	783.645	10.0998
M785.6189_T13.19	MK-9(C)	MK-9	MK	785.619	13.1938
M792.705_T10.6	TG(46:2)	TG	TG	792.705	10.6046
M792.7056_T11.89	TG(46:2)	TG	TG	792.706	11.8857
M794.7213_T12.9	TG(46:1)	TG	TG	794.721	12.9027
M796.729_T12.94	TG(C46)	TG	TG	796.729	12.9409
M796.737_T14.05	TG(C46)	TG	TG	796.737	14.0497
M804.6448_T9.06	PE(C40)	PE	PE	804.645	9.063
M804.7052_T10.36	TG(47:3)	TG	TG	804.705	10.3598
M804.7052_T10.06	TG(47:3)	TG	TG	804.705	10.0606
M805.6483_T9.06	PE(39:1)	PE	PE	805.648	9.0616
M806.7215_T11.45	TG(47:2)	TG	TG	806.721	11.4451
M808.7364_T13.48	TG(47:1)	TG	TG	808.736	13.4765
M811.6754_T11.42	TG(47:2)	TG	TG	811.675	11.4155
M811.6791_T6.31	TG(47:2)	TG	TG	811.679	6.3064
M822.7525_T14.14	TG(48:1)	TG	TG	822.752	14.1352
M824.7652_T14.6	TG(C48)	TG	TG	824.765	14.6
M824.7683_T15.25	TG(C48)	TG	TG	824.768	15.25
M824.7798_T9.78	TG(C48)	TG	TG	824.78	9.7845
M829.7236_T15.24	TG(C48)	TG	TG	829.724	15.2427
M832.7364_T11.46	TG(49:3)	TG	TG	832.736	11.4571
M832.7365_T10.98	TG(49:3)	TG	TG	832.737	10.9794
M834.7504_T12.77	TG(49:2)	TG	TG	834.75	12.771
M836.768_T14.74	TG(49:1)	TG	TG	836.768	14.7355
M838.7742_T14.73	TG(C49)	TG	TG	838.774	14.7341
M838.7839_T15.64	TG(C49)	TG	TG	838.784	15.6388
M839.7052_T12.8	TG(49:2)	TG	TG	839.705	12.8001
M840.5652_T3.11	PI(33:1)	PI	PI	840.565	3.1109
M843.5122_T2.79	PI(33:2)	PI	PI	843.512	2.7887
M848.7681_T14.29	TG(50:2)	TG	TG	848.768	14.2895
M850.7744_T14.29	TG(50:1)	TG	TG	850.774	14.2862
M850.784_T15.33	TG(50:1)	TG	TG	850.784	15.33
M852.7997_T16.39	TG(C50)	TG	TG	852.8	16.3855
M853.578_T8.69	PI(C35)	PI	PI	853.578	8.6902
M853.7233_T14.29	TG(50:2)	TG	TG	853.723	14.2891
M855.7393_T15.32	TG(50:1)	TG	TG	855.739	15.3217
M857.7456_T15.32	TG(C50)	TG	TG	857.746	15.3171
M857.7549_T16.37	TG(C50)	TG	TG	857.755	16.374
M862.7837_T14.17	TG(51:2)	TG	TG	862.784	14.1655
M862.7837_T14.77	TG(51:2)	TG	TG	862.784	14.7734
M864.7993_T15.75	TG(51:1)	TG	TG	864.799	15.7516
M866.8002_T9.52	TG(C51)	TG	TG	866.8	9.5152
M866.8152_T16.64	TG(C51)	TG	TG	866.815	16.6414
M867.5921_T3.76	PI(C36)	PI	PI	867.592	3.7639
M867.7403_T14.8	TG(51:2)	TG	TG	867.74	14.802
M867.7403_T14.11	TG(51:2)	TG	TG	867.74	14.1125
M869.7547_T15.84	TG(51:1)	TG	TG	869.755	15.8425
M871.5449_T2.45	PI(35:2)	PI	PI	871.545	2.4458
M874.7803_T13.71	TG(52:3)	TG	TG	874.78	13.7113
M874.7822_T13.95	TG(52:3)	TG	TG	874.782	13.9516
M876.7926_T14.45	TG(52:2)	TG	TG	876.793	14.4542
M876.7995_T15.4	TG(52:2)	TG	TG	876.8	15.398
M878.8061_T15.4	TG(52:1)	TG	TG	878.806	15.398
M878.8153_T16.45	TG(52:1)	TG	TG	878.815	16.4498
M880.8223_T16.42	TG(C52)	TG	TG	880.822	16.4236
M880.8254_T16.65	TG(C52)	TG	TG	880.825	16.6474
M880.8309_T17.46	TG(C52)	TG	TG	880.831	17.4562
M881.755_T15.4	TG(52:2)	TG	TG	881.755	15.3961
M883.7706_T16.46	TG(52:1)	TG	TG	883.771	16.4631
M884.6188_T3.78	PI(C36)	PI	PI	884.619	3.7819
M885.7774_T16.48	TG(C52)	TG	TG	885.777	16.4765
M885.7862_T17.39	TG(C52)	TG	TG	885.786	17.3854
M890.8143_T15.43	TG(53:2)	TG	TG	890.814	15.4344
M890.8147_T15.92	TG(53:2)	TG	TG	890.815	15.9181
M892.8203_T15.42	TG(53:1)	TG	TG	892.82	15.4177
M892.8208_T15.94	TG(53:1)	TG	TG	892.821	15.9354
M892.8306_T16.86	TG(53:1)	TG	TG	892.831	16.8551
M894.8392_T16.72	TG(C53)	TG	TG	894.839	16.7246
M894.8464_T17.87	TG(C53)	TG	TG	894.846	17.8743
M894.8465_T17.71	TG(C53)	TG	TG	894.846	17.7052
M895.7702_T15.96	TG(53:2)	TG	TG	895.77	15.9595
M895.7705_T15.44	TG(53:2)	TG	TG	895.77	15.4381
M897.7841_T10.85	TG(53:1)	TG	TG	897.784	10.8517
M899.7924_T16.79	TG(C53)	TG	TG	899.792	16.7901
M899.8018_T17.7	TG(C53)	TG	TG	899.802	17.6953
M904.8306_T16.51	TG(54:2)	TG	TG	904.831	16.5063
M906.84_T16.65	TG(54:1)	TG	TG	906.84	16.6488
M906.8466_T17.51	TG(54:1)	TG	TG	906.847	17.5127
M908.8594_T17.84	TG(C54)	TG	TG	908.859	17.838
M908.8601_T17.2	TG(C54)	TG	TG	908.86	17.2002
M908.8622_T18.47	TG(C54)	TG	TG	908.862	18.4657
M911.7648_T12.45	TG(53:2)	TG	TG	911.765	12.4536
M911.8019_T17.52	TG(54:1)	TG	TG	911.802	17.5205
M913.8107_T17.58	TG(C54)	TG	TG	913.811	17.583
M913.8176_T18.46	TG(C54)	TG	TG	913.818	18.4593
M915.8528_T17.72	TG(56:2)	TG	TG	915.853	17.7177
M918.8459_T16.56	TG(55:2)	TG	TG	918.846	16.5643
M920.8616_T18.12	TG(55:1)	TG	TG	920.862	18.1174
M920.8618_T17.84	TG(55:1)	TG	TG	920.862	17.8448
M922.8722_T17.83	TG(C55)	TG	TG	922.872	17.8267
M922.878_T18.88	TG(C55)	TG	TG	922.878	18.8766
M922.8782_T18.69	TG(C55)	TG	TG	922.878	18.69
M927.8346_T18.74	TG(C55)	TG	TG	927.835	18.7423
M932.8618_T17.57	TG(56:2)	TG	TG	932.862	17.5683
M934.8723_T17.75	TG(56:1)	TG	TG	934.872	17.7489
M934.8778_T18.52	TG(56:1)	TG	TG	934.878	18.5181
M936.8864_T18.65	TG(C56)	TG	TG	936.886	18.6491
M936.8902_T18.28	TG(C56)	TG	TG	936.89	18.2782
M936.8936_T19.42	TG(C56)	TG	TG	936.894	19.4229
M937.8178_T17.57	TG(56:2)	TG	TG	937.818	17.5697
M939.7842_T20.23	TG(55:2)	TG	TG	939.784	20.2311
M939.8335_T18.53_2	TG(56:1)	TG	TG	939.833	18.5347
M941.8489_T19.41	TG(C56)	TG	TG	941.849	19.4115
M946.8766_T17.64	TG(57:2)	TG	TG	946.877	17.6404
M946.8774_T18.2	TG(57:2)	TG	TG	946.877	18.1987
M948.8925_T18.86	TG(57:1)	TG	TG	948.893	18.8586
M948.8932_T19.23	TG(57:1)	TG	TG	948.893	19.2272
M950.9012_T18.98	TG(C57)	TG	TG	950.901	18.9804
M950.9099_T19.84	TG(C57)	TG	TG	950.91	19.8411
M950.9103_T19.64	TG(C57)	TG	TG	950.91	19.6421
M955.8064_T18.54	TG(56:1)	TG	TG	955.806	18.5446
M955.8556_T19.03	TG(C57)	TG	TG	955.856	19.0312
M955.8663_T19.8	TG(C57)	TG	TG	955.866	19.8013
M955.867_T19.64	TG(C57)	TG	TG	955.867	19.6362
M958.8765_T17.32	TG(58:3)	TG	TG	958.877	17.3214
M960.8929_T18.56	TG(58:2)	TG	TG	960.893	18.5563
M962.9003_T18.59	TG(58:1)	TG	TG	962.9	18.5853
M962.9092_T19.47	TG(58:1)	TG	TG	962.909	19.4712
M964.9157_T19.47	TG(C58)	TG	TG	964.916	19.4702
M964.925_T20.32	TG(C58)	TG	TG	964.925	20.3213
M967.8646_T19.48	TG(58:1)	TG	TG	967.865	19.4813
M969.8715_T19.48	TG(C58)	TG	TG	969.872	19.4808
M969.8803_T20.31	TG(C58)	TG	TG	969.88	20.3066
M971.8405_T19.65	TG(C57)	TG	TG	971.841	19.6473
M974.9056_T18.62	TG(59:2)	TG	TG	974.906	18.6179
M974.9085_T19.3	TG(59:2)	TG	TG	974.909	19.2988
M976.9197_T19.52	TG(59:1)	TG	TG	976.92	19.523
M976.9246_T19.92	TG(59:1)	TG	TG	976.925	19.9197
M978.9311_T19.91	TG(C59)	TG	TG	978.931	19.9128
M978.9408_T20.53	TG(C59)	TG	TG	978.941	20.5271
M979.8643_T19.29	TG(59:2)	TG	TG	979.864	19.2947
M981.8798_T19.93	TG(59:1)	TG	TG	981.88	19.9261
M983.8377_T19.5	TG(58:1)	TG	TG	983.838	19.5038
M983.8413_T19.1	TG(58:1)	TG	TG	983.841	19.104
M983.8899_T20	TG(C59)	TG	TG	983.89	19.9955
M983.8961_T20.66	TG(C59)	TG	TG	983.896	20.6599
M986.9078_T18.37	TG(60:3)	TG	TG	986.908	18.3702
M986.908_T18.85	TG(60:3)	TG	TG	986.908	18.8499
M988.9244_T19.51	TG(60:2)	TG	TG	988.924	19.5052
M990.9311_T19.5	TG(60:1)	TG	TG	990.931	19.5042
M990.9405_T20.37	TG(60:1)	TG	TG	990.941	20.3654
M992.9483_T20.47	TG(C60)	TG	TG	992.948	20.4688
M992.9562_T21.17	TG(C60)	TG	TG	992.956	21.1709
M995.8957_T20.38	TG(60:1)	TG	TG	995.896	20.3787
M997.9113_T21.16	TG(C60)	TG	TG	997.911	21.165
M997.9319_T19.95	TG(C60)	TG	TG	997.932	19.9546
M999.87_T20.54	TG(C59)	TG	TG	999.87	20.5366
M1000.9225_T19.32	TG(61:3)	TG	TG	1000.92	19.3161
M1000.9238_T17.03	TG(61:3)	TG	TG	1000.92	17.0347
M1002.9337_T17.29	TG(61:2)	TG	TG	1002.93	17.2894
M1002.9378_T19.65	TG(61:2)	TG	TG	1002.94	19.6499
M1002.9398_T19.96	TG(61:2)	TG	TG	1002.94	19.956
M1002.94_T20.15	TG(61:2)	TG	TG	1002.94	20.1549
M1004.9522_T20.36	TG(61:1)	TG	TG	1004.95	20.3585
M1004.9546_T20.69	TG(61:1)	TG	TG	1004.95	20.6884
M1004.9558_T20.97	TG(61:1)	TG	TG	1004.96	20.972
M1006.9624_T20.74	TG(C61)	TG	TG	1006.96	20.7403
M1006.9716_T21.53	TG(C61)	TG	TG	1006.97	21.5284
M1006.9718_T21.36	TG(C61)	TG	TG	1006.97	21.358
M1009.9112_T20.79	TG(61:1)	TG	TG	1009.91	20.7863
M1011.8695_T20.4	TG(60:1)	TG	TG	1011.87	20.4012
M1011.9271_T21.35	TG(C61)	TG	TG	1011.93	21.3543
M1014.9386_T19.26	TG(62:3)	TG	TG	1014.94	19.2584
M1016.9556_T20.4	TG(62:2)	TG	TG	1016.96	20.3971
M1017.9589_T20.4	TG(C63)	TG	TG	1017.96	20.4049
M1018.9626_T20.4	TG(62:1)	TG	TG	1018.96	20.3975
M1018.9715_T21.21	TG(62:1)	TG	TG	1018.97	21.2058
M1020.9871_T21.89	TG(C62)	TG	TG	1020.99	21.8887
M1023.9269_T21.22	TG(62:1)	TG	TG	1023.93	21.221
M1025.8857_T20.8	TG(61:1)	TG	TG	1025.89	20.7977
M1025.9425_T21.97	TG(C62)	TG	TG	1025.94	21.9696
M1032.9867_T21.49	TG(63:1)	TG	TG	1032.99	21.4865
M1032.9868_T21.69	TG(63:1)	TG	TG	1032.99	21.6913
M1033.9111_T17.98	TG(63:3)	TG	TG	1033.91	17.978
M1034.9933_T21.51	TG(C63)	TG	TG	1034.99	21.5133
M1035.001_T22.14	TG(C63)	TG	TG	1035	22.142
M1035.0025_T22.3	TG(C63)	TG	TG	1035	22.2968
M1047.0027_T21.99	TG(64:1)	TG	TG	1047	21.9861
M1047.9316_T15.79	TG(64:3)	TG	TG	1047.93	15.7942
M1049.0097_T21.98	TG(C64)	TG	TG	1049.01	21.9829
M1049.0185_T22.72	TG(C64)	TG	TG	1049.02	22.72
M1053.965_T22	TG(C64)	TG	TG	1053.96	21.9985
M1053.9737_T22.72	TG(C64)	TG	TG	1053.97	22.7203
M1063.025_T22.41	TG(C65)	TG	TG	1063.03	22.4094
M1069.949_T22.71	TG(C64)	TG	TG	1069.95	22.7129
M1077.0497_T23.44	TG(C66)	TG	TG	1077.05	23.4364
M1079.9894_T22.73	TG(66:1)	TG	TG	1079.99	22.7326
M1082.0058_T23.44	TG(C66)	TG	TG	1082.01	23.4372
M1082.0201_T22.52	TG(68:3)	TG	TG	1082.02	22.5152
M1089.0499_T23.25	TG(67:1)	TG	TG	1089.05	23.2538
M1089.9781_T17.43	TG(67:3)	TG	TG	1089.98	17.4281
M1091.0574_T23.21	TG(C67)	TG	TG	1091.06	23.2129
M1105.0718_T23.44	TG(C68)	TG	TG	1105.07	23.4414
M1110.0279_T23.45	TG(C68)	TG	TG	1110.03	23.4451
M1110.0361_T24.11	TG(C68)	TG	TG	1110.04	24.1095
M1117.0806_T23.9	TG(69:1)	TG	TG	1117.08	23.8998
M1119.0936_T24.04	TG(C69)	TG	TG	1119.09	24.037
M1131.0964_T24.1	TG(70:1)	TG	TG	1131.1	24.1031
M1133.1035_T24.11	TG(C70)	TG	TG	1133.1	24.1082
M1133.1121_T24.69	TG(C70)	TG	TG	1133.11	24.687
M1147.1278_T24.74	TG(C71)	TG	TG	1147.13	24.7372
M1161.1343_T24.7	TG(C72)	TG	TG	1161.13	24.7001
M1161.1417_T25.13	TG(C72)	TG	TG	1161.14	25.1329
M1169.207_T14.04	Alpha-MA(C)	Alpha-MA	MA	1169.21	14.0438
M1178.0255_T20.05	TG(72:2)	TG	TG	1178.03	20.0528
M1186.1463_T25.22	TG(C75)	TG	TG	1186.15	25.2188
M1237.8287_T7.35	Ac1PIM1(50:1)	Ac1PIM1	PIM	1237.83	7.3547
M1240.8449_T8.07	Ac1PIM1(49:1)	Ac1PIM1	PIM	1240.84	8.0714
M1253.8596_T8.69	Ac1PIM1(C51)	Ac1PIM1	PIM	1253.86	8.6894
M1258.1698_T22.39	GMM(Alpha-MA)(C75)	GMM	GMM	1258.17	22.3875
M1281.8904_T9.88	Ac1PIM1(C53)	Ac1PIM1	PIM	1281.89	9.881
M1350.9183_T3.34	CL(63:3)	CL	CL	1350.92	3.3443
M1404.9072_T7.47	Ac1PIM2(C49)	Ac1PIM2	PIM	1404.91	7.4704
M1411.0302_T12	CL(67:1)	CL	CL	1411.03	11.9957
M1415.912_T8.69	Ac1PIM2(C51)	Ac1PIM2	PIM	1415.91	8.6883
M1416.9076_T7.32	Ac1PIM2(50:1)	Ac1PIM2	PIM	1416.91	7.3174
M1416.9154_T8.69	Ac1PIM2(50:1)	Ac1PIM2	PIM	1416.92	8.6916
M1418.0055_T13.03	CL(C67)	CL	CL	1418.01	13.0328
M1418.9226_T8.09	Ac1PIM2(C50)	Ac1PIM2	PIM	1418.92	8.093
M1419.0018_T9.91	CL(68:4)	CL	CL	1419	9.9119
M1423.0418_T13.03	CL(68:2)	CL	CL	1423.04	13.0287
M1424.0441_T13.68	CL(C69)	CL	CL	1424.04	13.6765
M1432.939_T8.69	Ac1PIM2(C51)	Ac1PIM2	PIM	1432.94	8.6939
M1433.013_T8.69	CL(69:4)	CL	CL	1433.01	8.6888
M1434.0149_T8.69	CL(70:2)	CL	CL	1434.01	8.6888
M1436.0525_T13.5	CL(70:1)	CL	CL	1436.05	13.4978
M1438.0677_T14.12	CL(C70)	CL	CL	1438.07	14.122
M1439.0709_T14.12	CL(69:1)	CL	CL	1439.07	14.1215
M1439.9895_T13.06	CL(69:3)	CL	CL	1439.99	13.0609
M1442.0037_T13.89	CL(69:2)	CL	CL	1442	13.8851
M1446.9541_T9.29	Ac1PIM2(C52)	Ac1PIM2	PIM	1446.95	9.2908
M1460.9698_T9.87	Ac1PIM2(C53)	Ac1PIM2	PIM	1460.97	9.869
M1465.925_T9.87	Ac1PIM2(C53)	Ac1PIM2	PIM	1465.92	9.8704
M1706.1485_T3.4	Ac2PIM2(71:2)	Ac2PIM2	PIM	1706.15	3.4022
M1707.1519_T3.4	Ac2PIM2(70:3)	Ac2PIM2	PIM	1707.15	3.4045
M1772.4798_T20.72	PGL-tb(C107)	PGL-tb	PGL	1772.48	20.7208

## Sheet: Negative
Feature	Lipid ID	Lipid Family		mz	rt
M367.3573_T7.69	Mycosanoic or Mycocerosic acid(C24)	Mycosanoic or Mycocerosic acid	MBFA	367.357	7.6889
M379.3573_T2.72	Mycolipenic acid(C25)	Mycolipenic acid	Hydroxy-MBFA	379.357	2.7242
M381.3729_T3.05	Mycosanoic or Mycocerosic acid(C25)	Mycosanoic or Mycocerosic acid	MBFA	381.373	3.049
M381.373_T8.5	Mycosanoic or Mycocerosic acid(C25)	Mycosanoic or Mycocerosic acid	MBFA	381.373	8.4971
M395.3885_T6.13	Mycosanoic or Mycocersoci acid(C26)	Mycosanoic or Mycocersoci acid	MBFA	395.389	6.1306
M395.3885_T9.03	Mycosanoic or Mycocersoci acid(C26)	Mycosanoic or Mycocersoci acid	MBFA	395.389	9.0348
M395.3886_T9.26	Mycosanoic or Mycocersoci acid(C26)	Mycosanoic or Mycocersoci acid	MBFA	395.389	9.2614
M395.3886_T3.4	Mycosanoic or Mycocersoci acid(C26)	Mycosanoic or Mycocersoci acid	MBFA	395.389	3.4016
M409.4039_T3.5	Mycocerosic acid(C27)	Mycocerosic acid	MBFA	409.404	3.4998
M409.4039_T3.72	Mycocerosic acid(C27)	Mycocerosic acid	MBFA	409.404	3.7245
M409.4042_T2.42	Mycocerosic acid(C27)	Mycocerosic acid	MBFA	409.404	2.4243
M409.4042_T9.81	Mycocerosic acid(C27)	Mycocerosic acid	MBFA	409.404	9.8135
M423.4196_T3.92	Mycocerosic acid(C28)	Mycocerosic acid	MBFA	423.42	3.9169
M423.4197_T4.2	Mycocerosic acid(C28)	Mycocerosic acid	MBFA	423.42	4.2025
M423.4198_T10.45	Mycocerosic acid(C28)	Mycocerosic acid	MBFA	423.42	10.4516
M423.4199_T10.64	Mycocerosic acid(C28)	Mycocerosic acid	MBFA	423.42	10.6419
M465.4667_T5.13	Mycocerosic or Phthioceranic acid(C31)	Mycocerosic or Phthioceranic acid	MBFA	465.467	5.132
M702.4977_T12.28	PE(33:1)	PE	PE	702.498	12.2807
M702.4996_T12.69	PE(33:1)	PE	PE	702.5	12.6907
M829.4928_T2.06	PI(34:4)	PI	PI	829.493	2.065
M1198.1646_T13.99	TG(C76)	TG	TG	1198.16	13.9856
M1371.8505_T7.14	Ac1PIM2(C48)	Ac1PIM2	PIM	1371.85	7.1401
M1371.8507_T6.11	Ac1PIM2(C48)	Ac1PIM2	PIM	1371.85	6.1134
M1385.8646_T6.69	Ac1PIM2(C49)	Ac1PIM2	PIM	1385.86	6.6879
M1385.867_T7.4	Ac1PIM2(C49)	Ac1PIM2	PIM	1385.87	7.3963
M1389.977_T12.92	CL(67:2)	CL	CL	1389.98	12.9217
M1389.9776_T10.97	CL(67:2)	CL	CL	1389.98	10.9717
M1390.049_T10.81	Ac2SGL(C78)	Ac2SGL	SL	1390.05	10.8085
M1390.049_T11.1	Ac2SGL(C78)	Ac2SGL	SL	1390.05	11.1012
M1406.0047_T12.4	CL(68:1)	CL	CL	1406	12.4038
M1406.0071_T12.74	CL(68:1)	CL	CL	1406.01	12.7366
M1411.8818_T8.19	Ac1PIM2(51:1)	Ac1PIM2	PIM	1411.88	8.1863
M1411.8824_T7.76	Ac1PIM2(51:1)	Ac1PIM2	PIM	1411.88	7.7591
M1415.9786_T8.61	CL(69:3)	CL	CL	1415.98	8.6143
M1415.9923_T12.99	CL(69:3)	CL	CL	1415.99	12.9883
M1422.0313_T13.21	CL(C69)	CL	CL	1422.03	13.2113
M1422.0315_T12.95	CL(C69)	CL	CL	1422.03	12.9532
M1422.0349_T13.81	CL(C69)	CL	CL	1422.03	13.8137
M1434.0365_T13.13	CL(70:1)	CL	CL	1434.04	13.1314
M1434.0372_T14.85	CL(70:1)	CL	CL	1434.04	14.851
M1436.0555_T14.1	CL(C70)	CL	CL	1436.06	14.1018
M1442.0049_T9.79	CL(71:4)	CL	CL	1442	9.7934
M1442.0054_T11.43	CL(71:4)	CL	CL	1442.01	11.4283
M1444.0144_T13.25	CL(71:3)	CL	CL	1444.01	13.2479
M1444.0205_T13.89	CL(71:3)	CL	CL	1444.02	13.8884
M1458.0319_T13.35	CL(72:3)	CL	CL	1458.03	13.3533
M1458.0376_T14.05	CL(72:3)	CL	CL	1458.04	14.0486
M411.3834_T2.32	Mycolipanolic acid(C26)	Mycolipanolic acid	Hydroxy-MBFA	411.383	2.3186
M439.4146_T2.88	Mycolipanolic acid(C28)	Mycolipanolic acid	Hydroxy-MBFA	439.415	2.8794
M479.4822_T6.68	Mycocerosic acid(C32)	Mycocerosic acid	MBFA	479.482	6.6843
M633.5508_T5.06	DG(37:2)	DG	DG	633.551	5.0553
M688.4988_T4.66	PE(32:1)	PE	PE	688.499	4.6609
M718.5379_T5.64	PE(C34)	PE	PE	718.538	5.6399
M747.5161_T2.72	PG(34:1)	PG	PG	747.516	2.7246
M760.5848_T6.83	PE(C37)	PE	PE	760.585	6.8348
M773.6636_T10.88	TG(46:2)	TG	TG	773.664	10.8771
M774.6003_T7.75	PE(C38)	PE	PE	774.6	7.7547
M783.6068_T11.95	MK-9(C)	MK-9	MK	783.607	11.9496
M785.6139_T11.97	MK-9(C)	MK-9	MK	785.614	11.9681
M802.6307_T9.07	PE(C40)	PE	PE	802.631	9.0678
M817.6121_T9.05	PG(39:1)	PG	PG	817.612	9.0538
M837.5484_T3.04	PI(C34)	PI	PI	837.548	3.0436
M843.5193_T3.73	PI(35:4)	PI	PI	843.519	3.729
M851.5638_T3.99	PI(C35)	PI	PI	851.564	3.9941
M865.5797_T3.73	PI(C36)	PI	PI	865.58	3.7254
M877.58_T3.54	PI(37:1)	PI	PI	877.58	3.5353
M879.5953_T4.15	PI(C37)	PI	PI	879.595	4.1461
M1013.6163_T3.21	PIM1(C35)	PIM1	PIM	1013.62	3.2132
M1150.1664_T13.98	Alpha-MA(C)	Alpha-MA	MA	1150.17	13.9842
M1161.6579_T13.99	PIM2(C34)	PIM2	PIM	1161.66	13.9851
M1164.1951_T24.51	Alpha-MA(C)	Alpha-MA	MA	1164.2	24.507
M1180.1764_T13.99	Keto-MA(C80)	Keto-MA	MA	1180.18	13.986
M1196.2204_T23.18	Methoxy-MA(C81)	Methoxy-MA	MA	1196.22	23.1849
M1197.6638_T13.99	PIM2(37:3)	PIM2	PIM	1197.66	13.9891
M1201.683_T2.38	PIM2(37:1)	PIM2	PIM	1201.68	2.375
M1224.2529_T23.74	Methoxy-MA(C83)	Methoxy-MA	MA	1224.25	23.7447
M1251.8456_T8.14	Ac1PIM1(C51)	Ac1PIM1	PIM	1251.85	8.1399
M1252.2841_T24.28	Methoxy-MA(C85)	Methoxy-MA	MA	1252.28	24.28
M1280.3152_T24.77	Methoxy-MA(C87)	Methoxy-MA	MA	1280.32	24.7691
M1345.9152_T8.6	CL(64:3)	CL	CL	1345.92	8.5973
M1347.9215_T8.59	CL(64:2)	CL	CL	1347.92	8.5898
M1373.9463_T9.95	CL(66:3)	CL	CL	1373.95	9.9545
M1394.0065_T12.88	CL(C67)	CL	CL	1394.01	12.8842
M1397.8669_T7.24	Ac1PIM2(50:1)	Ac1PIM2	PIM	1397.87	7.2375
M1399.8825_T8	Ac1PIM2(C50)	Ac1PIM2	PIM	1399.88	8.0039
M1403.9852_T10.81	CL(68:2)	CL	CL	1403.99	10.8069
M1413.899_T8.61	Ac1PIM2(C51)	Ac1PIM2	PIM	1413.9	8.6138
M1413.9579_T8.61	CL(69:4)	CL	CL	1413.96	8.6103
M1418.0085_T13.88	CL(69:2)	CL	CL	1418.01	13.8808
M1420.025_T12.94	CL(69:1)	CL	CL	1420.02	12.9439
M1425.8972_T8.45	Ac1PIM2(52:1)	Ac1PIM2	PIM	1425.9	8.4543
M1427.9139_T9.21	Ac1PIM2(C52)	Ac1PIM2	PIM	1427.91	9.2148
M1427.987_T12.43	CL(70:4)	CL	CL	1427.99	12.43
M1430.0066_T13.1	CL(70:3)	CL	CL	1430.01	13.0985
M1435.88_T8.61	Ac1PIM2(53:3)	Ac1PIM2	PIM	1435.88	8.6054
M1439.9132_T8.95	Ac1PIM2(53:1)	Ac1PIM2	PIM	1439.91	8.9502
M1441.9298_T9.79	Ac1PIM2(C53)	Ac1PIM2	PIM	1441.93	9.7936
M1451.9009_T9.21	Ac1PIM2(54:2)	Ac1PIM2	PIM	1451.9	9.2139
M1453.9276_T9.62	Ac1PIM2(54:1)	Ac1PIM2	PIM	1453.93	9.6191
M1455.9446_T10.36	Ac1PIM2(C54)	Ac1PIM2	PIM	1455.94	10.3632
M1488.0864_T14.68	CL(74:2)	CL	CL	1488.09	14.6758
M1565.882_T11.58	Ac1PIM3(51:5)	Ac1PIM3	PIM	1565.88	11.5753
M1704.135_T3.35	Ac2PIM2(71:2)	Ac2PIM2	PIM	1704.13	3.3549
M2062.1077_T8.09	Ac1PIM6(C51)	Ac1PIM6	PIM	2062.11	8.0892
M2090.1383_T9.27	Ac1PIM6(C53)	Ac1PIM6	PIM	2090.14	9.2735
M2300.3356_T13.98	Ac2PIM6(C67)	Ac2PIM6	PIM	2300.34	13.9842
M2326.3493_T14.07	Ac2PIM6(69:1)	Ac2PIM6	PIM	2326.35	14.0691
